# Supplementary material for: Genomic landscape of adult testicular germ cell tumours in the 100,000 Genomes Project
Source: Nat Commun. 2024 Oct 26;15:9247. doi: 10.1038/s41467-024-53193-6 (PMC11513037; doi:10.1038/s41467-024-53193-6)
Supplement: Supplementary file 4 — Supplementary Data 1 [file 41467_2024_53193_MOESM4_ESM.xlsx]

## Sheet: Supplementary Data 1a
Supplementary Data 1a. Detailed breakdown of GEL Testicular Germ Cell Tumour subtypes for 57 participants
Abbreviations: PNET, Primitive Neuro-Ectodermal Tumour - now termed Embryonic Neuroectodermal Tumour (WHO 2022); GEL, Genomics England; TGCT, Testicular Germ Cell Tumour.
Note: Four regions from a single tumor (GEL-TGCT-0058) were sequenced.
Pseudo_ID	Stage	Broad_Subtype_Classification	Detailed_Subtype	Seminoma_Component (%)	Teratoma_Component (%)	Yolk_Sac_Component (%)	Choriocarcicnoma_Component (%)	Embryonal_Carcinoma_Component (%)	Differentiated_Somatic_Elements_Component (%)	PNET_Component (%)
GEL-TGCT-0001	PRIMARY	SEMINOMA	SEMINOMA	100	0	0	0	0	0	0
GEL-TGCT-0002	PRIMARY	SEMINOMA	SEMINOMA	100	0	0	0	0	0	0
GEL-TGCT-0033	PRIMARY	NON SEMINOMATOUS GERM CELL TUMOUR	NON SEMINOMATOUS GERM CELL TUMOUR	0	Y	0	0	Y	0	0
GEL-TGCT-0003	PRIMARY	SEMINOMA	SEMINOMA	100	0	0	0	0	0	0
GEL-TGCT-0034	PRIMARY	MIXED GERM CELL TUMOUR	MIXED GERM CELL TUMOUR	<1	15	5	0	80	0	0
GEL-TGCT-0004	PRIMARY	SEMINOMA	SEMINOMA	100	0	0	0	0	0	0
GEL-TGCT-0005	PRIMARY	SEMINOMA	SEMINOMA	100	0	0	0	0	0	0
GEL-TGCT-0006	PRIMARY	SEMINOMA	SEMINOMA	100	0	0	0	0	0	0
GEL-TGCT-0007	PRIMARY	SEMINOMA	SEMINOMA	100	0	0	0	0	0	0
GEL-TGCT-0035	PRIMARY	MIXED GERM CELL TUMOUR	MIXED GERM CELL TUMOUR	35	15	50	0	0	0	0
GEL-TGCT-0008	PRIMARY	SEMINOMA	SEMINOMA	100	0	0	0	0	0	0
GEL-TGCT-0057	METASTASES	NON SEMINOMATOUS GERM CELL TUMOUR	MALIGNANT IMMATURE TERATOMA	0	100	0	0	0	0	0
GEL-TGCT-0043	METASTASES	NON SEMINOMATOUS GERM CELL TUMOUR	EMBRYONAL_CARCINOMA	0	0	0	0	0	0	100
GEL-TGCT-0009	PRIMARY	SEMINOMA	SEMINOMA	100	0	0	0	0	0	0
GEL-TGCT-0010	PRIMARY	SEMINOMA	SEMINOMA	100	0	0	0	0	0	0
GEL-TGCT-0049	PRIMARY	UNKNOWN	UNKNOWN	NA	NA	NA	NA	NA	NA	0
GEL-TGCT-0011	PRIMARY	SEMINOMA	SEMINOMA	100	0	0	0	0	0	0
GEL-TGCT-0054	PRIMARY	MIXED GERM CELL TUMOUR	MIXED GERM CELL TUMOUR	90	0	5	0	<5	0	0
GEL-TGCT-0045	PRIMARY	NON SEMINOMATOUS GERM CELL TUMOUR	EMBRYONAL_CARCINOMA	0	0	0	0	100	0	0
GEL-TGCT-0055	METASTASES	NON SEMINOMATOUS GERM CELL TUMOUR	TERATOMA_UNDIFFERENTIATED	0	100	0	0	0	0	0
GEL-TGCT-0012	PRIMARY	SEMINOMA	SEMINOMA	100	0	0	0	0	0	0
GEL-TGCT-0013	PRIMARY	SEMINOMA	SEMINOMA	100	0	0	0	0	0	0
GEL-TGCT-0050	PRIMARY	SEMINOMA	OTHER	100	0	0	0	0	0	0
GEL-TGCT-0046	PRIMARY	NON SEMINOMATOUS GERM CELL TUMOUR	EMBRYONAL_CARCINOMA	0	0	0	0	100	0	0
GEL-TGCT-0036	PRIMARY	MIXED GERM CELL TUMOUR	MIXED GERM CELL TUMOUR	15	60	15	0	10	0	0
GEL-TGCT-0014	PRIMARY	SEMINOMA	SEMINOMA	100	0	0	0	0	0	0
GEL-TGCT-0015	PRIMARY	SEMINOMA	SEMINOMA	100	0	0	0	0	0	0
GEL-TGCT-0056	METASTASES	NON SEMINOMATOUS GERM CELL TUMOUR	GERM CELL TUMOUR WITH SOMATIC-TYPE MALIGNANCY	0	0	0	0	0	NA	0
GEL-TGCT-0016	PRIMARY	SEMINOMA	SEMINOMA	100	0	0	0	0	0	0
GEL-TGCT-0058	PRIMARY	SEMINOMA	SEMINOMA	100	0	0	0	0	0	0
GEL-TGCT-0017	PRIMARY	SEMINOMA	SEMINOMA	100	0	0	0	0	0	0
GEL-TGCT-0018	PRIMARY	SEMINOMA	SEMINOMA	100	0	0	0	0	0	0
GEL-TGCT-0037	PRIMARY	MIXED GERM CELL TUMOUR	MIXED GERM CELL TUMOUR	40	0	0	0	60	0	0
GEL-TGCT-0019	PRIMARY	SEMINOMA	SEMINOMA	100	0	0	0	0	0	0
GEL-TGCT-0020	PRIMARY	SEMINOMA	SEMINOMA	100	0	0	0	0	0	0
GEL-TGCT-0021	PRIMARY	SEMINOMA	SEMINOMA	100	0	0	0	0	0	0
GEL-TGCT-0022	PRIMARY	SEMINOMA	SEMINOMA	100	0	0	0	0	0	0
GEL-TGCT-0023	PRIMARY	SEMINOMA	SEMINOMA	100	0	0	0	0	0	0
GEL-TGCT-0038	PRIMARY	NON SEMINOMATOUS GERM CELL TUMOUR	NON SEMINOMATOUS GERM CELL TUMOUR	0	0	5	0	95	0	0
GEL-TGCT-0024	PRIMARY	SEMINOMA	SEMINOMA	100	0	0	0	0	0	0
GEL-TGCT-0025	PRIMARY	SEMINOMA	SEMINOMA	100	0	0	0	0	0	0
GEL-TGCT-0039	PRIMARY	NON SEMINOMATOUS GERM CELL TUMOUR	NON SEMINOMATOUS GERM CELL TUMOUR	0	0	0	5	95	0	0
GEL-TGCT-0026	PRIMARY	SEMINOMA	SEMINOMA	100	0	0	0	0	0	0
GEL-TGCT-0048	PRIMARY	SEMINOMA	SEMINOMA	100	0	0	0	0	0	0
GEL-TGCT-0047	PRIMARY	NON SEMINOMATOUS GERM CELL TUMOUR	TERATOMA_UNDIFFERENTIATED	0	100	0	0	0	0	0
GEL-TGCT-0027	PRIMARY	SEMINOMA	SEMINOMA	100	0	0	0	0	0	0
GEL-TGCT-0044	PRIMARY	MIXED GERM CELL TUMOUR	MIXED GERM CELL TUMOUR	<5	0	0	0	95	0	0
GEL-TGCT-0028	PRIMARY	SEMINOMA	SEMINOMA	100	0	0	0	0	0	0
GEL-TGCT-0042	PRIMARY	MIXED GERM CELL TUMOUR	MIXED GERM CELL TUMOUR	60	5	0	0	35	0	0
GEL-TGCT-0040	PRIMARY	MIXED GERM CELL TUMOUR	MIXED GERM CELL TUMOUR	60	0	0	0	40	0	0
GEL-TGCT-0029	PRIMARY	SEMINOMA	SEMINOMA	100	0	0	0	0	0	0
GEL-TGCT-0041	PRIMARY	NON SEMINOMATOUS GERM CELL TUMOUR	NON SEMINOMATOUS GERM CELL TUMOUR	0	0	10	0	85	5	0
GEL-TGCT-0030	PRIMARY	SEMINOMA	SEMINOMA	100	0	0	0	0	0	0
GEL-TGCT-0031	PRIMARY	SEMINOMA	SEMINOMA	100	0	0	0	0	0	0
GEL-TGCT-0053	METASTASES	NON SEMINOMATOUS GERM CELL TUMOUR	TERATOMA	0	100	0	0	0	0	0
GEL-TGCT-0051	PRIMARY	NON SEMINOMATOUS GERM CELL TUMOUR	EMBRYONAL_CARCINOMA	0	0	0	0	100	0	0
GEL-TGCT-0032	PRIMARY	SEMINOMA	SEMINOMA	100	0	0	0	0	0	0

## Sheet: Supplementary Data 1b
Supplementary Data 1b. Summary overview of GEL TGCT genomes.
Note: 4 regions were sequenced from a single tumour (GEL-TGCT-0058-A, -B, -C, -D). GEL-TGCT-0058-A and GEL-TGCT-0058 refer to the same sample. In most analyses, we used only the highest cellularity sample i.e. GEL-TGCT-0058-A.
Pseudo_ID	Tumour_Coverage	Normal_Coverage	Cellularity	Ploidy
GEL-TGCT-0001	112.662	35.8204	0.197892	3.44838
GEL-TGCT-0002	108.019	52.0387	0.42398	4.91409
GEL-TGCT-0003	111.727	36.1465	0.341106	3.36374
GEL-TGCT-0004	104.728	31.2822	0.77064	3.22867
GEL-TGCT-0005	106.499	36.9635	0.207	3.04684
GEL-TGCT-0006	102.599	37.6475	0.144857	3.11827
GEL-TGCT-0007	111.348	53.2321	0.4527	2.78877
GEL-TGCT-0008	99.2517	31.666	0.254453	3.83813
GEL-TGCT-0009	102.873	35.3709	0.52988	3.18501
GEL-TGCT-0010	106.54	36.0327	0.6368	3.03554
GEL-TGCT-0011	103.794	42.4646	0.7326	3.36887
GEL-TGCT-0012	113.309	35.9299	0.39368	3.06946
GEL-TGCT-0013	105.203	36.612	0.1902	2.92688
GEL-TGCT-0014	101.821	36.4706	0.47329	3.05924
GEL-TGCT-0015	94.9881	36.9002	0.39351	3.16562
GEL-TGCT-0016	112.413	37.7535	0.51459	3.02972
GEL-TGCT-0017	95.7487	32.2071	0.54537	3.0755
GEL-TGCT-0018	101.763	33.5019	0.33957	2.96884
GEL-TGCT-0019	121.68	57.2203	0.21142	2.95481
GEL-TGCT-0020	114.561	32.3107	0.483074	3.12816
GEL-TGCT-0021	110.262	33.005	0.364239	3.21569
GEL-TGCT-0022	105.159	35.1764	0.8557	2.98049
GEL-TGCT-0023	109.04	38.042	0.77064	3.46021
GEL-TGCT-0024	110.53	33.7555	0.126559	2.80027
GEL-TGCT-0025	111.141	36.7102	0.37444	3.20027
GEL-TGCT-0026	118.757	35.7695	0.509	2.50019
GEL-TGCT-0027	114.143	34.7231	0.4841	2.69669
GEL-TGCT-0028	106.813	39.8077	0.4515	3.02785
GEL-TGCT-0029	115.193	55.1431	0.28884	3.11465
GEL-TGCT-0030	99.9704	36.2775	0.24912	3.09195
GEL-TGCT-0031	106.805	35.8408	0.65802	3.11418
GEL-TGCT-0032	110.092	39.6265	0.18411	4.32587
GEL-TGCT-0033	102.687	35.9145	0.351034	2.64849
GEL-TGCT-0034	110.274	33.5437	0.881143	5.21482
GEL-TGCT-0035	109.204	55.6452	0.19399	2.62492
GEL-TGCT-0036	99.1016	37.0037	0.175366	2.86662
GEL-TGCT-0037	106.003	36.2078	0.17754	2.76968
GEL-TGCT-0038	107.16	33.0959	0.72197	2.80143
GEL-TGCT-0039	118.988	62.638	0.33775	2.99855
GEL-TGCT-0040	122.665	32.8197	0.387616	5.39908
GEL-TGCT-0041	109.262	34.1923	0.78684	3.14495
GEL-TGCT-0042	108	41.1729	0.5508	2.89282
GEL-TGCT-0043	105.929	32.5285	0.73112	4.16554
GEL-TGCT-0044	110.772	42.7722	0.71001	2.68987
GEL-TGCT-0045	113.736	38.9901	0.89356	2.68607
GEL-TGCT-0046	113.692	49.8851	0.80472	3.03967
GEL-TGCT-0047	106.452	36.6649	0.77454	2.82726
GEL-TGCT-0048	105.063	34.6725	0.323633	3.1858
GEL-TGCT-0049	112.92	53.4308	0.434114	5.13911
GEL-TGCT-0050	106.805	60.1908	0.202	3.58497
GEL-TGCT-0051	118.56	54.6773	0.4935	3.41712
GEL-TGCT-0053	103.927	35.2408	0.78131	2.42895
GEL-TGCT-0054	105.837	37.8982	0.30496	2.41911
GEL-TGCT-0055	112.567	55.1629	0.56375	2.73905
GEL-TGCT-0056	111.152	34.3127	0.32224	2.5147
GEL-TGCT-0057	101.8	31.7367	0.77824	2.36655
GEL-TGCT-0058-D	105.397	34.4469	0.302619	3.27147
GEL-TGCT-0058-C	106.117	34.4469	0.3214	3.24319
GEL-TGCT-0058-A	121.817	34.4469	0.452558	3.2147
GEL-TGCT-0058-B	118.243	34.4469	0.369089	3.20257
