# Supplementary material for: Genomic landscape of adult testicular germ cell tumours in the 100,000 Genomes Project
Source: Nat Commun. 2024 Oct 26;15:9247. doi: 10.1038/s41467-024-53193-6 (PMC11513037; doi:10.1038/s41467-024-53193-6)
Supplement: Supplementary file 5 — Supplementary Data 2 [file 41467_2024_53193_MOESM5_ESM.xlsx]

## Sheet: Supplementary Data 2a
Supplementary Data 2a. List of all nonsynonymous substitutions and indels called across the GEL TGCT cohort and analysed as part of the intOGen pipeline
Mutation	Cohort	Consequence	Chromosome	Position	Ref	Alt	Transcript	Protein_position	Gene_Symbol	Samples
10:100204573:CAAT>-	GEL_WGS_TGCT_V11	frameshift_variant	10	100204573	CAAT	-	ENST00000370397	479-480	CHUK	1
10:100204578:T>A	GEL_WGS_TGCT_V11	stop_gained	10	100204578	T	A	ENST00000370397	479	CHUK	1
10:100947768:G>C	GEL_WGS_TGCT_V11	missense_variant	10	100947768	G	C	ENST00000370269	1014	SLF2	1
10:101799182:G>A	GEL_WGS_TGCT_V11	missense_variant	10	101799182	G	A	ENST00000361464	490	OGA	1
10:102033151:C>A	GEL_WGS_TGCT_V11	missense_variant	10	102033151	C	A	ENST00000370033	61	ARMH3	1
10:102726994:G>T	GEL_WGS_TGCT_V11	missense_variant	10	102726994	G	T	ENST00000369893	57	SFXN2	1
10:103458388:C>T	GEL_WGS_TGCT_V11	missense_variant	10	103458388	C	T	ENST00000329905	122	CALHM1	1
10:106577451:C>T	GEL_WGS_TGCT_V11	missense_variant	10	106577451	C	T	ENST00000263054	1159	SORCS1	1
10:112417921:C>T	GEL_WGS_TGCT_V11	missense_variant	10	112417921	C	T	ENST00000356116	488	ACSL5	1
10:115394654:T>A	GEL_WGS_TGCT_V11	splice_region_variant	10	115394654	T	A	ENST00000355044	-	ATRNL1	1
10:122489538:T>C	GEL_WGS_TGCT_V11	missense_variant	10	122489538	T	C	ENST00000368984	230	HTRA1	1
10:125836852:A>G	GEL_WGS_TGCT_V11	synonymous_variant	10	125836852	A	G	ENST00000284690	689	DHX32	1
10:126429835:G>T	GEL_WGS_TGCT_V11	missense_variant	10	126429835	G	T	ENST00000284694	638	C10orf90	1
10:127439198:G>A	GEL_WGS_TGCT_V11	synonymous_variant	10	127439198	G	A	ENST00000623213	1744	DOCK1	1
10:133230784:C>A	GEL_WGS_TGCT_V11	missense_variant	10	133230784	C	A	ENST00000304477	166	UTF1	1
10:15597200:C>T	GEL_WGS_TGCT_V11	splice_region_variant	10	15597200	C	T	ENST00000378076	-	ITGA8	1
10:26128519:A>G	GEL_WGS_TGCT_V11	missense_variant	10	26128519	A	G	ENST00000642920	748	MYO3A	1
10:27173259:G>A	GEL_WGS_TGCT_V11	missense_variant	10	27173259	G	A	ENST00000375940	756	MASTL	1
10:29532919:C>T	GEL_WGS_TGCT_V11	missense_variant	10	29532919	C	T	ENST00000355867	483	SVIL	1
10:30313905:T>C	GEL_WGS_TGCT_V11	missense_variant	10	30313905	T	C	ENST00000263063	485	MTPAP	1
10:32035931:A>G	GEL_WGS_TGCT_V11	missense_variant	10	32035931	A	G	ENST00000302418	259	KIF5B	1
10:32824521:C>G	GEL_WGS_TGCT_V11	missense_variant	10	32824521	C	G	ENST00000639629	1062	CCDC7	1
10:35029606:T>G	GEL_WGS_TGCT_V11	missense_variant	10	35029606	T	G	ENST00000421317	493	CUL2	1
10:43198124:C>T	GEL_WGS_TGCT_V11	synonymous_variant	10	43198124	C	T	ENST00000374459	376	RASGEF1A	1
10:43607062:A>G	GEL_WGS_TGCT_V11	synonymous_variant	10	43607062	A	G	ENST00000374435	4	ZNF485	1
10:59238613:A>G	GEL_WGS_TGCT_V11	synonymous_variant	10	59238613	A	G	ENST00000373880	168	PHYHIPL	1
10:63193389:TC>-	GEL_WGS_TGCT_V11	frameshift_variant	10	63193389	TC	-	ENST00000399262	1939-1940	JMJD1C	1
10:68339185:A>G	GEL_WGS_TGCT_V11	missense_variant	10	68339185	A	G	ENST00000265866	161	HNRNPH3	1
10:68430582:T>G	GEL_WGS_TGCT_V11	missense_variant	10	68430582	T	G	ENST00000358410	688	DNA2	1
10:68913574:C>T	GEL_WGS_TGCT_V11	missense_variant	10	68913574	C	T	ENST00000373585	314	DDX50	1
10:70751525:G>A	GEL_WGS_TGCT_V11	synonymous_variant	10	70751525	G	A	ENST00000373208	828	ADAMTS14	1
10:72072551:A>T	GEL_WGS_TGCT_V11	splice_region_variant	10	72072551	A	T	ENST00000317376	-	SPOCK2	1
10:73210412:G>A	GEL_WGS_TGCT_V11	missense_variant	10	73210412	G	A	ENST00000242505	291	FAM149B1	1
10:76944961:G>A	GEL_WGS_TGCT_V11	missense_variant	10	76944961	G	A	ENST00000286628	905	KCNMA1	1
10:80425904:C>T	GEL_WGS_TGCT_V11	synonymous_variant	10	80425904	C	T	ENST00000606162	103	PRXL2A	1
10:87776408:A>T	GEL_WGS_TGCT_V11	synonymous_variant	10	87776408	A	T	ENST00000308448	201	ATAD1	1
10:89737811:C>T	GEL_WGS_TGCT_V11	synonymous_variant	10	89737811	C	T	ENST00000371728	990	KIF20B	1
10:93356730:A>G	GEL_WGS_TGCT_V11	missense_variant	10	93356730	A	G	ENST00000359263	1080	MYOF	1
10:93625583:C>T	GEL_WGS_TGCT_V11	synonymous_variant	10	93625583	C	T	ENST00000371447	291	PDE6C	1
10:96370239:G>T	GEL_WGS_TGCT_V11	stop_gained	10	96370239	G	T	ENST00000357947	913	TLL2	1
10:97001138:TGG>-	GEL_WGS_TGCT_V11	inframe_deletion	10	97001138	TGG	-	ENST00000266058	1526-1527	SLIT1	1
11:111912899:C>T	GEL_WGS_TGCT_V11	synonymous_variant	11	111912899	C	T	ENST00000304298	24	HSPB2	1
11:116858239:C>A	GEL_WGS_TGCT_V11	missense_variant	11	116858239	C	A	ENST00000375300	1028	SIK3	1
11:117208910:G>C	GEL_WGS_TGCT_V11	missense_variant	11	117208910	G	C	ENST00000320934	560	PCSK7	1
11:124745674:G>A	GEL_WGS_TGCT_V11	missense_variant	11	124745674	G	A	ENST00000284292	63	NRGN	1
11:124799903:G>A	GEL_WGS_TGCT_V11	missense_variant	11	124799903	G	A	ENST00000374979	160	MSANTD2	1
11:1260674:G>A	GEL_WGS_TGCT_V11	missense_variant	11	1260674	G	A	ENST00000529681	5672	MUC5B	1
11:128839875:A>G	GEL_WGS_TGCT_V11	synonymous_variant	11	128839875	A	G	ENST00000392664	142	KCNJ1	1
11:128972759:G>A	GEL_WGS_TGCT_V11	synonymous_variant	11	128972759	G	A	ENST00000310343	1235	ARHGAP32	1
11:14358803:C>A	GEL_WGS_TGCT_V11	missense_variant	11	14358803	C	A	ENST00000256196	23	RRAS2	1
11:18478821:AA>-	GEL_WGS_TGCT_V11	frameshift_variant	11	18478821	AA	-	ENST00000280706	317	LDHAL6A	1
11:18933988:C>A	GEL_WGS_TGCT_V11	missense_variant	11	18933988	C	A	ENST00000302797	266	MRGPRX1	1
11:28036572:T>C	GEL_WGS_TGCT_V11	missense_variant	11	28036572	T	C	ENST00000263181	681	KIF18A	1
11:2888463:C>T	GEL_WGS_TGCT_V11	missense_variant	11	2888463	C	T	ENST00000455942	57	SLC22A18AS	1
11:3218790:C>T	GEL_WGS_TGCT_V11	stop_gained	11	3218790	C	T	ENST00000332314	8	MRGPRG	1
11:33859543:C>G	GEL_WGS_TGCT_V11	missense_variant	11	33859543	C	G	ENST00000257818	166	LMO2	1
11:35618813:G>A	GEL_WGS_TGCT_V11	synonymous_variant	11	35618813	G	A	ENST00000317811	59	FJX1	1
11:379991:C>T	GEL_WGS_TGCT_V11	missense_variant	11	379991	C	T	ENST00000329962	872	B4GALNT4	1
11:45204730:G>A	GEL_WGS_TGCT_V11	missense_variant	11	45204730	G	A	ENST00000622142	169	PRDM11	1
11:46679675:G>A	GEL_WGS_TGCT_V11	missense_variant	11	46679675	G	A	ENST00000311956	334	ARHGAP1	1
11:47180520:C>A	GEL_WGS_TGCT_V11	stop_gained	11	47180520	C	A	ENST00000539589	128	PACSIN3	1
11:48128044:G>A	GEL_WGS_TGCT_V11	splice_donor_variant	11	48128044	G	A	ENST00000418331	-	PTPRJ	1
11:56253028:G>A	GEL_WGS_TGCT_V11	missense_variant	11	56253028	G	A	ENST00000303059	277	OR5T3	1
11:56470492:G>C	GEL_WGS_TGCT_V11	synonymous_variant	11	56470492	G	C	ENST00000641993	2	OR5M3	1
11:5698456:G>T	GEL_WGS_TGCT_V11	missense_variant	11	5698456	G	T	ENST00000379965	221	TRIM22	1
11:57426393:C>T	GEL_WGS_TGCT_V11	splice_region_variant	11	57426393	C	T	ENST00000533524	-	SLC43A3	1
11:57742146:G>A	GEL_WGS_TGCT_V11	missense_variant	11	57742146	G	A	ENST00000534355	100	SELENOH	1
11:57744969:T>C	GEL_WGS_TGCT_V11	missense_variant	11	57744969	T	C	ENST00000422652	435	BTBD18	1
11:59199695:CCCGAAT>-	GEL_WGS_TGCT_V11	frameshift_variant	11	59199695	CCCGAAT	-	ENST00000227451	516-518	DTX4	1
11:60175459:G>T	GEL_WGS_TGCT_V11	stop_gained	11	60175459	G	T	ENST00000529054	192	MS4A6A	1
11:619488:C>T	GEL_WGS_TGCT_V11	missense_variant	11	619488	C	T	ENST00000397542	427	CDHR5	1
11:62671866:G>T	GEL_WGS_TGCT_V11	splice_donor_variant	11	62671866	G	T	ENST00000531323	-	UQCC3	1
11:62702546:G>A	GEL_WGS_TGCT_V11	synonymous_variant	11	62702546	G	A	ENST00000360796	136	BSCL2	1
11:64630506:G>A	GEL_WGS_TGCT_V11	missense_variant	11	64630506	G	A	ENST00000265459	1218	NRXN2	1
11:66216210:A>G	GEL_WGS_TGCT_V11	missense_variant	11	66216210	A	G	ENST00000320580	251	PACS1	1
11:66263002:G>C	GEL_WGS_TGCT_V11	missense_variant	11	66263002	G	C	ENST00000417856	240	KLC2	1
11:66858933:G>C	GEL_WGS_TGCT_V11	missense_variant	11	66858933	G	C	ENST00000309602	397	LRFN4	1
11:67250433:->A	GEL_WGS_TGCT_V11	frameshift_variant	11	67250433	-	A	ENST00000529006	801-802	KDM2A	1
11:67420635:C>T	GEL_WGS_TGCT_V11	synonymous_variant	11	67420635	C	T	ENST00000445895	380	CARNS1	1
11:68551113:T>A	GEL_WGS_TGCT_V11	splice_region_variant	11	68551113	T	A	ENST00000393801	-	PPP6R3	1
11:6877070:C>T	GEL_WGS_TGCT_V11	synonymous_variant	11	6877070	C	T	ENST00000379829	141	OR10A4	1
11:71994758:G>A	GEL_WGS_TGCT_V11	missense_variant	11	71994758	G	A	ENST00000361756	223	RNF121	1
11:75441680:G>C	GEL_WGS_TGCT_V11	missense_variant	11	75441680	G	C	ENST00000336898	431	GDPD5	1
11:75477801:G>A	GEL_WGS_TGCT_V11	splice_region_variant	11	75477801	G	A	ENST00000336898	-	GDPD5	1
11:77701383:C>G	GEL_WGS_TGCT_V11	missense_variant	11	77701383	C	G	ENST00000308488	616	RSF1	1
11:7959825:G>A	GEL_WGS_TGCT_V11	missense_variant	11	7959825	G	A	ENST00000328600	596	NLRP10	1
11:85748323:C>T	GEL_WGS_TGCT_V11	missense_variant	11	85748323	C	T	ENST00000316356	68	SYTL2	1
11:89178482:G>C	GEL_WGS_TGCT_V11	missense_variant	11	89178482	G	C	ENST00000263321	177	TYR	1
11:93728782:AGAAG>-	GEL_WGS_TGCT_V11	frameshift_variant	11	93728782	AGAAG	-	ENST00000325212	2421-2423	CEP295	1
11:94799498:T>A	GEL_WGS_TGCT_V11	missense_variant	11	94799498	T	A	ENST00000433060	103	AMOTL1	1
11:94821651:C>T	GEL_WGS_TGCT_V11	synonymous_variant	11	94821651	C	T	ENST00000433060	415	AMOTL1	1
11:95049720:A>G	GEL_WGS_TGCT_V11	missense_variant	11	95049720	A	G	ENST00000545950	100	KDM4F	1
12:101127006:G>A	GEL_WGS_TGCT_V11	missense_variant	12	101127006	G	A	ENST00000392977	935	ANO4	1
12:101786027:C>G	GEL_WGS_TGCT_V11	missense_variant	12	101786027	C	G	ENST00000299314	186	GNPTAB	1
12:104805179:T>C	GEL_WGS_TGCT_V11	synonymous_variant	12	104805179	T	C	ENST00000258538	565	SLC41A2	1
12:105199428:C>A	GEL_WGS_TGCT_V11	missense_variant	12	105199428	C	A	ENST00000551662	276	APPL2	1
12:109499646:C>G	GEL_WGS_TGCT_V11	missense_variant	12	109499646	C	G	ENST00000342494	318	UBE3B	1
12:110919125:G>T	GEL_WGS_TGCT_V11	synonymous_variant	12	110919125	G	T	ENST00000228841	24	MYL2	1
12:112167455:T>G	GEL_WGS_TGCT_V11	synonymous_variant	12	112167455	T	G	ENST00000377560	4130	HECTD4	1
12:112184764:A>G	GEL_WGS_TGCT_V11	missense_variant	12	112184764	A	G	ENST00000377560	3399	HECTD4	1
12:112488445:C>G	GEL_WGS_TGCT_V11	missense_variant	12	112488445	C	G	ENST00000635625	465	PTPN11	1
12:113207663:G>A	GEL_WGS_TGCT_V11	synonymous_variant	12	113207663	G	A	ENST00000416617	168	IQCD	1
12:116945512:T>C	GEL_WGS_TGCT_V11	missense_variant	12	116945512	T	C	ENST00000652555	191	FBXW8	1
12:119153604:C>T	GEL_WGS_TGCT_V11	missense_variant	12	119153604	C	T	ENST00000267260	449	SRRM4	1
12:119690278:C>G	GEL_WGS_TGCT_V11	missense_variant	12	119690278	C	G	ENST00000392521	2020	CIT	1
12:122138292:G>A	GEL_WGS_TGCT_V11	synonymous_variant	12	122138292	G	A	ENST00000319080	751	MLXIP	1
12:123321729:TCACCTACCC>-	GEL_WGS_TGCT_V11	splice_acceptor_variant	12	123321729	TCACCTACCC	-	ENST00000602398	?-710	SBNO1	1
12:123820587:G>T	GEL_WGS_TGCT_V11	missense_variant	12	123820587	G	T	ENST00000638045	1218	DNAH10	1
12:123929727:C>T	GEL_WGS_TGCT_V11	missense_variant	12	123929727	C	T	ENST00000638045	4076	DNAH10	1
12:12487062:A>G	GEL_WGS_TGCT_V11	synonymous_variant	12	12487062	A	G	ENST00000298573	219	DUSP16	1
12:12823267:A>G	GEL_WGS_TGCT_V11	missense_variant	12	12823267	A	G	ENST00000358007	233	DDX47	1
12:129531075:C>T	GEL_WGS_TGCT_V11	missense_variant	12	129531075	C	T	ENST00000422113	367	TMEM132D	1
12:13076077:C>T	GEL_WGS_TGCT_V11	missense_variant	12	13076077	C	T	ENST00000197268	526	FAM234B	1
12:131754433:T>A	GEL_WGS_TGCT_V11	missense_variant	12	131754433	T	A	ENST00000541286	463	SFSWAP	1
12:13615128:G>A	GEL_WGS_TGCT_V11	missense_variant	12	13615128	G	A	ENST00000609686	547	GRIN2B	1
12:15217485:G>A	GEL_WGS_TGCT_V11	missense_variant	12	15217485	G	A	ENST00000256953	2	RERG	1
12:1783986:G>C	GEL_WGS_TGCT_V11	missense_variant	12	1783986	G	C	ENST00000357103	315	ADIPOR2	1
12:19440332:->GA	GEL_WGS_TGCT_V11	frameshift_variant	12	19440332	-	GA	ENST00000398864	211-212	AEBP2	1
12:1955559:C>T	GEL_WGS_TGCT_V11	missense_variant	12	1955559	C	T	ENST00000280665	175	DCP1B	1
12:25225628:C>T	GEL_WGS_TGCT_V11	missense_variant	12	25225628	C	T	ENST00000256078	146	KRAS	1
12:25245349:->CCAGCT	GEL_WGS_TGCT_V11	inframe_insertion	12	25245349	-	CCAGCT	ENST00000256078	12	KRAS	1
12:25245350:C>A	GEL_WGS_TGCT_V11	missense_variant	12	25245350	C	A	ENST00000256078	12	KRAS	1
12:25245350:C>T	GEL_WGS_TGCT_V11	missense_variant	12	25245350	C	T	ENST00000256078	12	KRAS	1
12:25245351:C>G	GEL_WGS_TGCT_V11	missense_variant	12	25245351	C	G	ENST00000256078	12	KRAS	1
12:27681603:G>A	GEL_WGS_TGCT_V11	missense_variant	12	27681603	G	A	ENST00000318304	657	PPFIBP1	1
12:29332721:T>A	GEL_WGS_TGCT_V11	stop_gained	12	29332721	T	A	ENST00000536681	460	FAR2	1
12:30716546:G>C	GEL_WGS_TGCT_V11	missense_variant	12	30716546	G	C	ENST00000298892	760	CAPRIN2	1
12:30729178:C>A	GEL_WGS_TGCT_V11	stop_gained	12	30729178	C	A	ENST00000298892	418	CAPRIN2	1
12:33385277:C>T	GEL_WGS_TGCT_V11	synonymous_variant	12	33385277	C	T	ENST00000228567	364	SYT10	1
12:41014273:A>G	GEL_WGS_TGCT_V11	missense_variant	12	41014273	A	G	ENST00000551295	720	CNTN1	1
12:41029125:A>G	GEL_WGS_TGCT_V11	missense_variant	12	41029125	A	G	ENST00000551295	962	CNTN1	1
12:43443809:G>T	GEL_WGS_TGCT_V11	missense_variant	12	43443809	G	T	ENST00000389420	758	ADAMTS20	1
12:45216370:G>T	GEL_WGS_TGCT_V11	missense_variant	12	45216370	G	T	ENST00000423947	17	ANO6	1
12:45350739:A>G	GEL_WGS_TGCT_V11	synonymous_variant	12	45350739	A	G	ENST00000423947	297	ANO6	1
12:49102130:A>G	GEL_WGS_TGCT_V11	missense_variant	12	49102130	A	G	ENST00000267102	307	LMBR1L	1
12:49186672:C>T	GEL_WGS_TGCT_V11	synonymous_variant	12	49186672	C	T	ENST00000295766	55	TUBA1A	1
12:5044557:CCCTGGCGCAGTTC>-	GEL_WGS_TGCT_V11	frameshift_variant	12	5044557	CCCTGGCGCAGTTC	-	ENST00000252321	137-141	KCNA5	1
12:52320958:G>C	GEL_WGS_TGCT_V11	missense_variant	12	52320958	G	C	ENST00000293670	126	KRT83	1
12:52321186:A>G	GEL_WGS_TGCT_V11	synonymous_variant	12	52321186	A	G	ENST00000293670	50	KRT83	1
12:52790225:G>A	GEL_WGS_TGCT_V11	synonymous_variant	12	52790225	G	A	ENST00000417996	568	KRT3	1
12:52811892:T>A	GEL_WGS_TGCT_V11	missense_variant	12	52811892	T	A	ENST00000551956	183	KRT4	1
12:53213110:G>A	GEL_WGS_TGCT_V11	synonymous_variant	12	53213110	G	A	ENST00000425354	384	RARG	1
12:55026732:C>A	GEL_WGS_TGCT_V11	missense_variant	12	55026732	C	A	ENST00000242994	98	NEUROD4	1
12:56721384:C>T	GEL_WGS_TGCT_V11	missense_variant	12	56721384	C	T	ENST00000550952	49	NACA	1
12:57160982:A>G	GEL_WGS_TGCT_V11	missense_variant	12	57160982	A	G	ENST00000243077	690	LRP1	1
12:57205470:C>T	GEL_WGS_TGCT_V11	stop_gained	12	57205470	C	T	ENST00000243077	3819	LRP1	1
12:6329413:G>A	GEL_WGS_TGCT_V11	missense_variant	12	6329413	G	A	ENST00000162749	423	TNFRSF1A	1
12:64078966:C>A	GEL_WGS_TGCT_V11	synonymous_variant	12	64078966	C	A	ENST00000355086	391	SRGAP1	1
12:6522872:G>T	GEL_WGS_TGCT_V11	missense_variant	12	6522872	G	T	ENST00000315579	667	NCAPD2	1
12:66394285:G>A	GEL_WGS_TGCT_V11	synonymous_variant	12	66394285	G	A	ENST00000398016	632	GRIP1	1
12:68302743:T>C	GEL_WGS_TGCT_V11	missense_variant	12	68302743	T	C	ENST00000303145	617	MDM1	1
12:6912865:C>T	GEL_WGS_TGCT_V11	synonymous_variant	12	6912865	C	T	ENST00000443597	298	LRRC23	1
12:6955736:G>-	GEL_WGS_TGCT_V11	frameshift_variant	12	6955736	G	-	ENST00000456013	275	PTPN6	1
12:69784811:T>C	GEL_WGS_TGCT_V11	missense_variant	12	69784811	T	C	ENST00000550536	217	RAB3IP	1
12:7089356:C>T	GEL_WGS_TGCT_V11	synonymous_variant	12	7089356	C	T	ENST00000536053	249	C1R	1
12:71656893:G>A	GEL_WGS_TGCT_V11	missense_variant	12	71656893	G	A	ENST00000378743	336	ZFC3H1	1
12:7209061:C>T	GEL_WGS_TGCT_V11	missense_variant	12	7209061	C	T	ENST00000412720	505	PEX5	1
12:76389747:C>A	GEL_WGS_TGCT_V11	missense_variant	12	76389747	C	A	ENST00000261183	417	OSBPL8	1
12:7690197:G>C	GEL_WGS_TGCT_V11	missense_variant	12	7690197	G	C	ENST00000329913	259	GDF3	1
12:7729704:C>T	GEL_WGS_TGCT_V11	synonymous_variant	12	7729704	C	T	ENST00000542353	178	CLEC4C	1
12:81353258:C>T	GEL_WGS_TGCT_V11	missense_variant	12	81353258	C	T	ENST00000549396	619	PPFIA2	1
12:85229608:G>A	GEL_WGS_TGCT_V11	synonymous_variant	12	85229608	G	A	ENST00000393217	1638	LRRIQ1	1
12:85805139:C>T	GEL_WGS_TGCT_V11	missense_variant	12	85805139	C	T	ENST00000361228	291	RASSF9	1
12:91178436:T>A	GEL_WGS_TGCT_V11	missense_variant	12	91178436	T	A	ENST00000052754	39	DCN	1
12:9165141:G>A	GEL_WGS_TGCT_V11	missense_variant	12	9165141	G	A	ENST00000261336	829	PZP	1
12:93378391:C>G	GEL_WGS_TGCT_V11	missense_variant	12	93378391	C	G	ENST00000337179	23	NUDT4	1
12:93574853:G>C	GEL_WGS_TGCT_V11	missense_variant	12	93574853	G	C	ENST00000622746	91	SOCS2	1
12:98515935:A>T	GEL_WGS_TGCT_V11	missense_variant	12	98515935	A	T	ENST00000266732	23	TMPO	1
12:98626322:G>C	GEL_WGS_TGCT_V11	missense_variant	12	98626322	G	C	ENST00000299157	248	IKBIP	1
13:101058013:C>A	GEL_WGS_TGCT_V11	missense_variant	13	101058013	C	A	ENST00000251127	1650	NALCN	1
13:106559548:T>C	GEL_WGS_TGCT_V11	missense_variant	13	106559548	T	C	ENST00000400198	153	ARGLU1	1
13:109783925:GGCCCCGCA>-	GEL_WGS_TGCT_V11	inframe_deletion	13	109783925	GGCCCCGCA	-	ENST00000375856	707-710	IRS2	1
13:109785417:G>A	GEL_WGS_TGCT_V11	synonymous_variant	13	109785417	G	A	ENST00000375856	213	IRS2	1
13:110424782:T>C	GEL_WGS_TGCT_V11	synonymous_variant	13	110424782	T	C	ENST00000360467	77	COL4A2	1
13:113075188:C>T	GEL_WGS_TGCT_V11	missense_variant	13	113075188	C	T	ENST00000535094	436	MCF2L	1
13:19474074:T>G	GEL_WGS_TGCT_V11	missense_variant	13	19474074	T	G	ENST00000400230	78	TPTE2	1
13:24905832:CA>-	GEL_WGS_TGCT_V11	stop_gained	13	24905832	CA	-	ENST00000381884	735-736	CENPJ	1
13:26046617:C>G	GEL_WGS_TGCT_V11	missense_variant	13	26046617	C	G	ENST00000319420	262	SHISA2	1
13:28139014:GGGGGACC>-	GEL_WGS_TGCT_V11	frameshift_variant	13	28139014	GGGGGACC	-	ENST00000380958	119-122	PAN3	1
13:28303228:G>A	GEL_WGS_TGCT_V11	missense_variant	13	28303228	G	A	ENST00000282397	1319	FLT1	1
13:31143861:T>C	GEL_WGS_TGCT_V11	synonymous_variant	13	31143861	T	C	ENST00000630972	551	HSPH1	1
13:32428012:->GGG	GEL_WGS_TGCT_V11	inframe_insertion	13	32428012	-	GGG	ENST00000380130	24	N4BP2L1	1
13:32428015:T>G	GEL_WGS_TGCT_V11	missense_variant	13	32428015	T	G	ENST00000380130	23	N4BP2L1	1
13:36191879:G>C	GEL_WGS_TGCT_V11	missense_variant	13	36191879	G	C	ENST00000511166	226	CCDC169-SOHLH2	1
13:38689353:T>A	GEL_WGS_TGCT_V11	missense_variant	13	38689353	T	A	ENST00000280481	670	FREM2	1
13:41130827:A>G	GEL_WGS_TGCT_V11	missense_variant	13	41130827	A	G	ENST00000379485	562	KBTBD6	1
13:41194024:C>T	GEL_WGS_TGCT_V11	synonymous_variant	13	41194024	C	T	ENST00000379483	78	KBTBD7	1
13:44989125:T>C	GEL_WGS_TGCT_V11	synonymous_variant	13	44989125	T	C	ENST00000379161	104	NUFIP1	1
13:51252049:G>T	GEL_WGS_TGCT_V11	missense_variant	13	51252049	G	T	ENST00000280057	264	FAM124A	1
13:77126470:C>T	GEL_WGS_TGCT_V11	missense_variant	13	77126470	C	T	ENST00000544440	2578	MYCBP2	1
13:85796060:A>G	GEL_WGS_TGCT_V11	missense_variant	13	85796060	A	G	ENST00000647374	150	SLITRK6	1
14:100883632:G>A	GEL_WGS_TGCT_V11	missense_variant	14	100883632	G	A	ENST00000649591	386	RTL1	1
14:103521898:C>A	GEL_WGS_TGCT_V11	missense_variant	14	103521898	C	A	ENST00000348956	134	CKB	1
14:104868502:C>T	GEL_WGS_TGCT_V11	missense_variant	14	104868502	C	T	ENST00000414716	18	CEP170B	1
14:21405734:T>A	GEL_WGS_TGCT_V11	missense_variant	14	21405734	T	A	ENST00000646647	1013	CHD8	1
14:21665425:C>A	GEL_WGS_TGCT_V11	missense_variant	14	21665425	C	A	ENST00000641524	115	OR4E2	1
14:23470106:G>C	GEL_WGS_TGCT_V11	splice_region_variant	14	23470106	G	C	ENST00000408901	-	NGDN	1
14:24077291:G>C	GEL_WGS_TGCT_V11	missense_variant	14	24077291	G	C	ENST00000537691	534	CPNE6	1
14:24077292:C>T	GEL_WGS_TGCT_V11	missense_variant	14	24077292	C	T	ENST00000537691	535	CPNE6	1
14:24147839:C>A	GEL_WGS_TGCT_V11	synonymous_variant	14	24147839	C	A	ENST00000324103	47	RNF31	1
14:24307385:C>T	GEL_WGS_TGCT_V11	missense_variant	14	24307385	C	T	ENST00000336557	58	CIDEB	1
14:24857132:C>T	GEL_WGS_TGCT_V11	synonymous_variant	14	24857132	C	T	ENST00000323944	60	STXBP6	1
14:28767529:C>T	GEL_WGS_TGCT_V11	missense_variant	14	28767529	C	T	ENST00000313071	84	FOXG1	1
14:30719320:A>T	GEL_WGS_TGCT_V11	splice_region_variant	14	30719320	A	T	ENST00000458591	-	SCFD1	1
14:45235893:C>G	GEL_WGS_TGCT_V11	missense_variant	14	45235893	C	G	ENST00000310806	423	MIS18BP1	1
14:49795837:G>C	GEL_WGS_TGCT_V11	missense_variant	14	49795837	G	C	ENST00000298310	858	NEMF	1
14:50777089:A>G	GEL_WGS_TGCT_V11	missense_variant	14	50777089	A	G	ENST00000382041	176	NIN	1
14:52315061:G>A	GEL_WGS_TGCT_V11	synonymous_variant	14	52315061	G	A	ENST00000245457	171	PTGER2	1
14:52553214:C>G	GEL_WGS_TGCT_V11	missense_variant	14	52553214	C	G	ENST00000321662	23	GPR137C	1
14:54957211:A>C	GEL_WGS_TGCT_V11	splice_region_variant	14	54957211	A	C	ENST00000360586	-	WDHD1	1
14:55010375:C>T	GEL_WGS_TGCT_V11	missense_variant	14	55010375	C	T	ENST00000360586	92	WDHD1	1
14:58646909:C>T	GEL_WGS_TGCT_V11	synonymous_variant	14	58646909	C	T	ENST00000335867	762	DACT1	1
14:60124596:G>A	GEL_WGS_TGCT_V11	missense_variant	14	60124596	G	A	ENST00000406854	809	PCNX4	1
14:60511178:G>A	GEL_WGS_TGCT_V11	missense_variant	14	60511178	G	A	ENST00000327720	223	SIX6	1
14:63396716:G>C	GEL_WGS_TGCT_V11	missense_variant	14	63396716	G	C	ENST00000337537	184	PPP2R5E	1
14:64140040:G>A	GEL_WGS_TGCT_V11	synonymous_variant	14	64140040	G	A	ENST00000358025	4981	SYNE2	1
14:64225001:C>A	GEL_WGS_TGCT_V11	missense_variant	14	64225001	C	A	ENST00000358025	6824	SYNE2	1
14:66486681:C>T	GEL_WGS_TGCT_V11	synonymous_variant	14	66486681	C	T	ENST00000636229	25	CCDC196	1
14:72472950:T>C	GEL_WGS_TGCT_V11	synonymous_variant	14	72472950	T	C	ENST00000553525	205	RGS6	1
14:74552911:G>C	GEL_WGS_TGCT_V11	synonymous_variant	14	74552911	G	C	ENST00000261978	391	LTBP2	1
14:77391005:C>T	GEL_WGS_TGCT_V11	splice_region_variant	14	77391005	C	T	ENST00000216471	-	SAMD15	1
14:89412254:T>G	GEL_WGS_TGCT_V11	missense_variant	14	89412254	T	G	ENST00000345097	75	FOXN3	1
14:92121656:C>-	GEL_WGS_TGCT_V11	frameshift_variant	14	92121656	C	-	ENST00000617122	41	NDUFB1	1
14:92555775:AGAGGA>-	GEL_WGS_TGCT_V11	inframe_deletion	14	92555775	AGAGGA	-	ENST00000216487	23-25	RIN3	1
14:92712818:C>T	GEL_WGS_TGCT_V11	synonymous_variant	14	92712818	C	T	ENST00000393218	199	LGMN	1
14:99463528:G>A	GEL_WGS_TGCT_V11	stop_gained	14	99463528	G	A	ENST00000331768	52	SETD3	1
14:99465800:A>T	GEL_WGS_TGCT_V11	synonymous_variant	14	99465800	A	T	ENST00000331768	2	SETD3	1
14:99501397:A>G	GEL_WGS_TGCT_V11	missense_variant	14	99501397	A	G	ENST00000389879	187	CCNK	1
15:23024825:A>G	GEL_WGS_TGCT_V11	missense_variant	15	23024825	A	G	ENST00000615383	278	TUBGCP5	1
15:28132651:A>G	GEL_WGS_TGCT_V11	splice_donor_variant	15	28132651	A	G	ENST00000261609	-	HERC2	1
15:29252430:C>T	GEL_WGS_TGCT_V11	missense_variant	15	29252430	C	T	ENST00000261275	109	FAM189A1	1
15:33153370:T>C	GEL_WGS_TGCT_V11	synonymous_variant	15	33153370	T	C	ENST00000616417	515	FMN1	1
15:37943400:T>C	GEL_WGS_TGCT_V11	splice_donor_variant	15	37943400	T	C	ENST00000319669	-	TMCO5A	1
15:40337882:C>G	GEL_WGS_TGCT_V11	missense_variant	15	40337882	C	G	ENST00000559313	219	CCDC9B	1
15:40471613:C>T	GEL_WGS_TGCT_V11	missense_variant	15	40471613	C	T	ENST00000306243	134	CHST14	1
15:40471614:G>C	GEL_WGS_TGCT_V11	missense_variant	15	40471614	G	C	ENST00000306243	134	CHST14	1
15:40773720:T>A	GEL_WGS_TGCT_V11	splice_region_variant	15	40773720	T	A	ENST00000220496	-	DNAJC17	1
15:41844511:G>A	GEL_WGS_TGCT_V11	missense_variant	15	41844511	G	A	ENST00000382448	538	JMJD7-PLA2G4B	1
15:42450518:T>C	GEL_WGS_TGCT_V11	missense_variant	15	42450518	T	C	ENST00000263805	562	ZNF106	1
15:45061087:C>T	GEL_WGS_TGCT_V11	missense_variant	15	45061087	C	T	ENST00000267814	96	SORD	1
15:45069019:G>-	GEL_WGS_TGCT_V11	frameshift_variant	15	45069019	G	-	ENST00000267814	251	SORD	1
15:45268278:T>C	GEL_WGS_TGCT_V11	missense_variant	15	45268278	T	C	ENST00000347644	423	SLC28A2	1
15:50242502:G>A	GEL_WGS_TGCT_V11	missense_variant	15	50242502	G	A	ENST00000267845	583	HDC	1
15:50574935:T>C	GEL_WGS_TGCT_V11	missense_variant	15	50574935	T	C	ENST00000646667	1646	TRPM7	1
15:51094685:C>T	GEL_WGS_TGCT_V11	missense_variant	15	51094685	C	T	ENST00000327536	59	TNFAIP8L3	1
15:52757573:G>A	GEL_WGS_TGCT_V11	synonymous_variant	15	52757573	G	A	ENST00000305901	460	ONECUT1	1
15:54014227:AAG>-	GEL_WGS_TGCT_V11	inframe_deletion	15	54014227	AAG	-	ENST00000260323	442	UNC13C	1
15:55672591:G>T	GEL_WGS_TGCT_V11	missense_variant	15	55672591	G	T	ENST00000389286	632	PRTG	1
15:59066990:C>T	GEL_WGS_TGCT_V11	synonymous_variant	15	59066990	C	T	ENST00000561186	531	RNF111	1
15:59080997:C>G	GEL_WGS_TGCT_V11	missense_variant	15	59080997	C	G	ENST00000561186	670	RNF111	1
15:59158293:G>T	GEL_WGS_TGCT_V11	missense_variant	15	59158293	G	T	ENST00000288235	958	MYO1E	1
15:61931119:G>A	GEL_WGS_TGCT_V11	synonymous_variant	15	61931119	G	A	ENST00000644861	2003	VPS13C	1
15:62797389:A>C	GEL_WGS_TGCT_V11	missense_variant	15	62797389	A	C	ENST00000561311	2074	TLN2	1
15:63723227:C>A	GEL_WGS_TGCT_V11	missense_variant	15	63723227	C	A	ENST00000443617	1233	HERC1	1
15:64406364:C>G	GEL_WGS_TGCT_V11	synonymous_variant	15	64406364	C	G	ENST00000261884	244	TRIP4	1
15:65196738:A>C	GEL_WGS_TGCT_V11	missense_variant	15	65196738	A	C	ENST00000261883	1183	CILP	1
15:65625307:A>C	GEL_WGS_TGCT_V11	synonymous_variant	15	65625307	A	C	ENST00000261892	409	SLC24A1	1
15:65702339:T>A	GEL_WGS_TGCT_V11	missense_variant	15	65702339	T	A	ENST00000431932	799	DENND4A	1
15:72250066:G>A	GEL_WGS_TGCT_V11	missense_variant	15	72250066	G	A	ENST00000569795	482	PARP6	1
15:74134673:G>A	GEL_WGS_TGCT_V11	missense_variant	15	74134673	G	A	ENST00000361742	640	ISLR2	1
15:75392805:T>G	GEL_WGS_TGCT_V11	missense_variant	15	75392805	T	G	ENST00000394947	763	SIN3A	1
15:78024167:C>A	GEL_WGS_TGCT_V11	missense_variant	15	78024167	C	A	ENST00000300584	487	TBC1D2B	1
15:84840909:G>A	GEL_WGS_TGCT_V11	missense_variant	15	84840909	G	A	ENST00000258888	544	ALPK3	1
15:89327304:G>A	GEL_WGS_TGCT_V11	synonymous_variant	15	89327304	G	A	ENST00000442287	432	POLG	1
15:89630301:T>A	GEL_WGS_TGCT_V11	stop_gained	15	89630301	T	A	ENST00000394412	1102	KIF7	1
15:90084840:G>A	GEL_WGS_TGCT_V11	missense_variant	15	90084840	G	A	ENST00000330062	416	IDH2	1
15:90219844:C>T	GEL_WGS_TGCT_V11	synonymous_variant	15	90219844	C	T	ENST00000411539	146	SEMA4B	1
15:99130670:GGA>-	GEL_WGS_TGCT_V11	inframe_deletion	15	99130670	GGA	-	ENST00000336292	770-771	SYNM	1
16:1207424:G>A	GEL_WGS_TGCT_V11	synonymous_variant	16	1207424	G	A	ENST00000348261	1019	CACNA1H	1
16:1207425:G>C	GEL_WGS_TGCT_V11	missense_variant	16	1207425	G	C	ENST00000348261	1020	CACNA1H	1
16:1350813:TGCAGAAGG>-	GEL_WGS_TGCT_V11	inframe_deletion	16	1350813	TGCAGAAGG	-	ENST00000007390	171-174	TSR3	1
16:1495437:C>G	GEL_WGS_TGCT_V11	missense_variant	16	1495437	C	G	ENST00000262319	143	TELO2	1
16:1791152:G>A	GEL_WGS_TGCT_V11	synonymous_variant	16	1791152	G	A	ENST00000415638	460	IGFALS	1
16:18815484:C>T	GEL_WGS_TGCT_V11	synonymous_variant	16	18815484	C	T	ENST00000446231	3490	SMG1	1
16:190054:->CGGGAC	GEL_WGS_TGCT_V11	inframe_insertion	16	190054	-	CGGGAC	ENST00000293872	296	LUC7L	1
16:2000145:C>T	GEL_WGS_TGCT_V11	synonymous_variant	16	2000145	C	T	ENST00000562103	468	ZNF598	1
16:20031774:C>G	GEL_WGS_TGCT_V11	missense_variant	16	20031774	C	G	ENST00000570682	341	GPR139	1
16:2062550:C>T	GEL_WGS_TGCT_V11	synonymous_variant	16	2062550	C	T	ENST00000219476	437	TSC2	1
16:2106412:T>A	GEL_WGS_TGCT_V11	missense_variant	16	2106412	T	A	ENST00000262304	2492	PKD1	1
16:21125311:G>A	GEL_WGS_TGCT_V11	missense_variant	16	21125311	G	A	ENST00000261383	423	DNAH3	1
16:21275530:A>T	GEL_WGS_TGCT_V11	splice_donor_variant	16	21275530	A	T	ENST00000219599	-	CRYM	1
16:2181163:G>A	GEL_WGS_TGCT_V11	synonymous_variant	16	2181163	G	A	ENST00000343516	735	CASKIN1	1
16:2213756:G>C	GEL_WGS_TGCT_V11	missense_variant	16	2213756	G	C	ENST00000333503	313	PGP	1
16:261457:T>G	GEL_WGS_TGCT_V11	synonymous_variant	16	261457	T	G	ENST00000399932	217	FAM234A	1
16:2714189:C>T	GEL_WGS_TGCT_V11	synonymous_variant	16	2714189	C	T	ENST00000302641	128	PRSS27	1
16:2799486:T>C	GEL_WGS_TGCT_V11	missense_variant	16	2799486	T	C	ENST00000674256	182	PRSS41	1
16:28914355:C>G	GEL_WGS_TGCT_V11	missense_variant	16	28914355	C	G	ENST00000358201	259	RABEP2	1
16:30007064:C>A	GEL_WGS_TGCT_V11	synonymous_variant	16	30007064	C	A	ENST00000616445	227	DOC2A	1
16:30025760:G>A	GEL_WGS_TGCT_V11	missense_variant	16	30025760	G	A	ENST00000380495	169	TLCD3B	1
16:31224417:->C	GEL_WGS_TGCT_V11	frameshift_variant	16	31224417	-	C	ENST00000322122	366	TRIM72	1
16:4425936:C>T	GEL_WGS_TGCT_V11	synonymous_variant	16	4425936	C	T	ENST00000262375	19	DNAJA3	1
16:4575228:G>A	GEL_WGS_TGCT_V11	missense_variant	16	4575228	G	A	ENST00000444310	250	C16orf96	1
16:48087957:G>A	GEL_WGS_TGCT_V11	stop_gained	16	48087957	G	A	ENST00000311303	1202	ABCC12	1
16:482608:C>T	GEL_WGS_TGCT_V11	synonymous_variant	16	482608	C	T	ENST00000262305	329	RAB11FIP3	1
16:55696342:G>A	GEL_WGS_TGCT_V11	splice_region_variant	16	55696342	G	A	ENST00000219833	-	SLC6A2	1
16:56899555:C>T	GEL_WGS_TGCT_V11	stop_gained	16	56899555	C	T	ENST00000438926	896	SLC12A3	1
16:57469747:A>C	GEL_WGS_TGCT_V11	missense_variant	16	57469747	A	C	ENST00000219252	142	POLR2C	1
16:67178332:GTA>-	GEL_WGS_TGCT_V11	inframe_deletion	16	67178332	GTA	-	ENST00000290881	340	KIAA0895L	1
16:67180437:C>G	GEL_WGS_TGCT_V11	missense_variant	16	67180437	C	G	ENST00000290881	58	KIAA0895L	1
16:67249137:G>T	GEL_WGS_TGCT_V11	missense_variant	16	67249137	G	T	ENST00000299798	41	SLC9A5	1
16:67611412:G>C	GEL_WGS_TGCT_V11	missense_variant	16	67611412	G	C	ENST00000646076	194	CTCF	1
16:67806378:C>A	GEL_WGS_TGCT_V11	synonymous_variant	16	67806378	C	A	ENST00000317506	53	RANBP10	1
16:67826815:AGTC>-	GEL_WGS_TGCT_V11	frameshift_variant	16	67826815	AGTC	-	ENST00000561639	509-510	TSNAXIP1	1
16:67827485:C>T	GEL_WGS_TGCT_V11	stop_gained	16	67827485	C	T	ENST00000561639	602	TSNAXIP1	1
16:685476:GCTGCCGCTCACGTGCGGGGAGTCGGCCTTGTCCT>-	GEL_WGS_TGCT_V11	frameshift_variant	16	685476	GCTGCCGCTCACGTGCGGGGAGTCGGCCTTGTCCT	-	ENST00000293883	589-600	WDR24	1
16:69361474:C>G	GEL_WGS_TGCT_V11	missense_variant	16	69361474	C	G	ENST00000254942	452	TERF2	1
16:70132283:A>-	GEL_WGS_TGCT_V11	frameshift_variant	16	70132283	A	-	ENST00000288050	327	PDPR	1
16:71653004:C>A	GEL_WGS_TGCT_V11	missense_variant	16	71653004	C	A	ENST00000568954	868	PHLPP2	1
16:72098710:T>C	GEL_WGS_TGCT_V11	missense_variant	16	72098710	T	C	ENST00000268482	228	DHX38	1
16:84099317:C>G	GEL_WGS_TGCT_V11	splice_region_variant	16	84099317	C	G	ENST00000343411	-	MBTPS1	1
16:84179431:G>A	GEL_WGS_TGCT_V11	missense_variant	16	84179431	G	A	ENST00000567759	707	TAF1C	1
16:84222861:A>T	GEL_WGS_TGCT_V11	missense_variant	16	84222861	A	T	ENST00000308251	306	KCNG4	1
16:85078947:C>A	GEL_WGS_TGCT_V11	missense_variant	16	85078947	C	A	ENST00000566428	282	KIAA0513	1
16:89226944:G>A	GEL_WGS_TGCT_V11	missense_variant	16	89226944	G	A	ENST00000433976	219	ZNF778	1
16:89561614:G>T	GEL_WGS_TGCT_V11	missense_variant	16	89561614	G	T	ENST00000393099	95	RPL13	1
17:10460274:G>A	GEL_WGS_TGCT_V11	missense_variant	17	10460274	G	A	ENST00000255381	399	MYH4	1
17:1483643:C>T	GEL_WGS_TGCT_V11	missense_variant	17	1483643	C	T	ENST00000648651	105	MYO1C	1
17:15331323:G>T	GEL_WGS_TGCT_V11	missense_variant	17	15331323	G	T	ENST00000395930	88	TEKT3	1
17:18143727:C>T	GEL_WGS_TGCT_V11	missense_variant	17	18143727	C	T	ENST00000647165	1993	MYO15A	1
17:18240598:A>G	GEL_WGS_TGCT_V11	missense_variant	17	18240598	A	G	ENST00000316843	743	LLGL1	1
17:18245161:C>T	GEL_WGS_TGCT_V11	missense_variant	17	18245161	C	T	ENST00000327031	1263	FLII	1
17:18727519:C>T	GEL_WGS_TGCT_V11	splice_region_variant	17	18727519	C	T	ENST00000395671	-	TRIM16L	1
17:18969394:G>A	GEL_WGS_TGCT_V11	synonymous_variant	17	18969394	G	A	ENST00000395647	204	SLC5A10	1
17:19713846:C>T	GEL_WGS_TGCT_V11	missense_variant	17	19713846	C	T	ENST00000325411	141	SLC47A2	1
17:19797579:G>C	GEL_WGS_TGCT_V11	synonymous_variant	17	19797579	G	C	ENST00000395544	542	ULK2	1
17:20580697:->C	GEL_WGS_TGCT_V11	frameshift_variant	17	20580697	-	C	ENST00000399044	272	CDRT15L2	1
17:27882686:C>T	GEL_WGS_TGCT_V11	synonymous_variant	17	27882686	C	T	ENST00000379103	3	LYRM9	1
17:28628515:C>T	GEL_WGS_TGCT_V11	synonymous_variant	17	28628515	C	T	ENST00000528896	1448	KIAA0100	1
17:28704306:C>T	GEL_WGS_TGCT_V11	splice_donor_variant	17	28704306	C	T	ENST00000301039	-	PROCA1	1
17:28734152:G>A	GEL_WGS_TGCT_V11	missense_variant	17	28734152	G	A	ENST00000268766	73	NEK8	1
17:29478295:C>A	GEL_WGS_TGCT_V11	missense_variant	17	29478295	C	A	ENST00000261716	133	TAOK1	1
17:29576525:T>C	GEL_WGS_TGCT_V11	synonymous_variant	17	29576525	T	C	ENST00000394869	468	GIT1	1
17:29631839:G>A	GEL_WGS_TGCT_V11	missense_variant	17	29631839	G	A	ENST00000540801	1119	SSH2	1
17:40660174:C>T	GEL_WGS_TGCT_V11	missense_variant	17	40660174	C	T	ENST00000394052	87	KRT222	1
17:40779782:ACCGTGAGGTCT>-	GEL_WGS_TGCT_V11	inframe_deletion	17	40779782	ACCGTGAGGTCT	-	ENST00000301656	251-255	KRT27	1
17:41755876:G>A	GEL_WGS_TGCT_V11	synonymous_variant	17	41755876	G	A	ENST00000393931	702	JUP	1
17:42538727:G>A	GEL_WGS_TGCT_V11	missense_variant	17	42538727	G	A	ENST00000225927	246	NAGLU	1
17:42964114:C>A	GEL_WGS_TGCT_V11	missense_variant	17	42964114	C	A	ENST00000427569	55	AARSD1	1
17:43545374:G>A	GEL_WGS_TGCT_V11	splice_region_variant	17	43545374	G	A	ENST00000319349	-	ETV4	1
17:44006136:C>G	GEL_WGS_TGCT_V11	missense_variant	17	44006136	C	G	ENST00000293404	272	NAGS	1
17:44148795:G>C	GEL_WGS_TGCT_V11	missense_variant	17	44148795	G	C	ENST00000319977	331	HROB	1
17:44176806:C>T	GEL_WGS_TGCT_V11	missense_variant	17	44176806	C	T	ENST00000293414	213	ASB16	1
17:44398557:G>A	GEL_WGS_TGCT_V11	stop_gained	17	44398557	G	A	ENST00000591680	1174	GPATCH8	1
17:44558463:A>T	GEL_WGS_TGCT_V11	missense_variant	17	44558463	A	T	ENST00000315323	259	FZD2	1
17:44772867:G>T	GEL_WGS_TGCT_V11	missense_variant	17	44772867	G	T	ENST00000200557	230	ADAM11	1
17:4731529:C>T	GEL_WGS_TGCT_V11	synonymous_variant	17	4731529	C	T	ENST00000293777	14	MED11	1
17:48927045:G>C	GEL_WGS_TGCT_V11	missense_variant	17	48927045	G	C	ENST00000360943	326	UBE2Z	1
17:50378687:C>T	GEL_WGS_TGCT_V11	splice_region_variant	17	50378687	C	T	ENST00000393271	-	EME1	1
17:50623915:C>T	GEL_WGS_TGCT_V11	synonymous_variant	17	50623915	C	T	ENST00000359106	2023	CACNA1G	1
17:5111810:C>T	GEL_WGS_TGCT_V11	missense_variant	17	5111810	C	T	ENST00000250076	5	ZNF232	1
17:5183982:A>C	GEL_WGS_TGCT_V11	missense_variant	17	5183982	A	C	ENST00000575779	92	ZNF594	1
17:59683755:A>C	GEL_WGS_TGCT_V11	missense_variant	17	59683755	A	C	ENST00000621829	1445	CLTC	1
17:60211454:G>C	GEL_WGS_TGCT_V11	stop_gained	17	60211454	G	C	ENST00000300896	747	USP32	1
17:60663376:A>T	GEL_WGS_TGCT_V11	stop_gained	17	60663376	A	T	ENST00000305921	548	PPM1D	1
17:63481564:A>G	GEL_WGS_TGCT_V11	splice_acceptor_variant	17	63481564	A	G	ENST00000290866	-	ACE	1
17:63535702:C>T	GEL_WGS_TGCT_V11	missense_variant	17	63535702	C	T	ENST00000583023	379	KCNH6	1
17:63756292:AA>-	GEL_WGS_TGCT_V11	frameshift_variant	17	63756292	AA	-	ENST00000225726	299	CCDC47	1
17:67122987:T>C	GEL_WGS_TGCT_V11	missense_variant	17	67122987	T	C	ENST00000580168	1206	HELZ	1
17:67190302:G>A	GEL_WGS_TGCT_V11	missense_variant	17	67190302	G	A	ENST00000580168	204	HELZ	1
17:67912915:TG>-	GEL_WGS_TGCT_V11	frameshift_variant	17	67912915	TG	-	ENST00000306378	1677-1678	BPTF	1
17:67922977:G>C	GEL_WGS_TGCT_V11	missense_variant	17	67922977	G	C	ENST00000306378	1899	BPTF	1
17:7203222:T>C	GEL_WGS_TGCT_V11	missense_variant	17	7203222	T	C	ENST00000648172	248	DLG4	1
17:7329241:->C	GEL_WGS_TGCT_V11	frameshift_variant	17	7329241	-	C	ENST00000399464	24	NEURL4	1
17:74836230:G>C	GEL_WGS_TGCT_V11	missense_variant	17	74836230	G	C	ENST00000335464	345	TMEM104	1
17:75100728:C>T	GEL_WGS_TGCT_V11	synonymous_variant	17	75100728	C	T	ENST00000450736	355	SLC16A5	1
17:75238312:C>G	GEL_WGS_TGCT_V11	missense_variant	17	75238312	C	G	ENST00000537686	713	GGA3	1
17:75496047:G>A	GEL_WGS_TGCT_V11	missense_variant	17	75496047	G	A	ENST00000375248	1019	TMEM94	1
17:75558197:G>C	GEL_WGS_TGCT_V11	missense_variant	17	75558197	G	C	ENST00000392550	72	LLGL2	1
17:75570023:G>A	GEL_WGS_TGCT_V11	missense_variant	17	75570023	G	A	ENST00000392550	548	LLGL2	1
17:75605976:G>T	GEL_WGS_TGCT_V11	missense_variant	17	75605976	G	T	ENST00000645453	1411	MYO15B	1
17:75736282:C>T	GEL_WGS_TGCT_V11	splice_region_variant	17	75736282	C	T	ENST00000200181	-	ITGB4	1
17:75949835:T>C	GEL_WGS_TGCT_V11	missense_variant	17	75949835	T	C	ENST00000293217	454	ACOX1	1
17:75960234:G>A	GEL_WGS_TGCT_V11	synonymous_variant	17	75960234	G	A	ENST00000293217	137	ACOX1	1
17:76009578:CTC>-	GEL_WGS_TGCT_V11	inframe_deletion	17	76009578	CTC	-	ENST00000586740	1231	EVPL	1
17:76010417:G>A	GEL_WGS_TGCT_V11	missense_variant	17	76010417	G	A	ENST00000586740	952	EVPL	1
17:76736968:T>A	GEL_WGS_TGCT_V11	stop_gained	17	76736968	T	A	ENST00000392485	65	SRSF2	1
17:78104798:C>G	GEL_WGS_TGCT_V11	missense_variant	17	78104798	C	G	ENST00000335749	1712	TNRC6C	1
17:78392469:T>G	GEL_WGS_TGCT_V11	splice_region_variant	17	78392469	T	G	ENST00000262764	-	PGS1	1
17:78798421:C>T	GEL_WGS_TGCT_V11	stop_retained_variant	17	78798421	C	T	ENST00000542802	1124	USP36	1
17:78997075:C>T	GEL_WGS_TGCT_V11	missense_variant	17	78997075	C	T	ENST00000302345	183	CANT1	1
17:80227875:G>A	GEL_WGS_TGCT_V11	synonymous_variant	17	80227875	G	A	ENST00000361193	217	SLC26A11	1
17:80327921:C>T	GEL_WGS_TGCT_V11	missense_variant	17	80327921	C	T	ENST00000582970	1100	RNF213	1
17:80367790:G>C	GEL_WGS_TGCT_V11	missense_variant	17	80367790	G	C	ENST00000582970	3972	RNF213	1
17:81512299:G>A	GEL_WGS_TGCT_V11	missense_variant	17	81512299	G	A	ENST00000575842	19	ACTG1	1
17:81549347:AGG>-	GEL_WGS_TGCT_V11	inframe_deletion	17	81549347	AGG	-	ENST00000327787	420-421	FAAP100	1
17:82768475:C>G	GEL_WGS_TGCT_V11	missense_variant	17	82768475	C	G	ENST00000355528	164	TBCD	1
17:82830407:A>G	GEL_WGS_TGCT_V11	missense_variant	17	82830407	A	G	ENST00000269394	636	ZNF750	1
17:9628800:A>C	GEL_WGS_TGCT_V11	missense_variant	17	9628800	A	C	ENST00000352665	385	CFAP52	1
17:9857576:G>A	GEL_WGS_TGCT_V11	splice_region_variant	17	9857576	G	A	ENST00000262441	255	GLP2R	1
18:10680230:A>G	GEL_WGS_TGCT_V11	missense_variant	18	10680230	A	G	ENST00000503781	2528	PIEZO2	1
18:14850354:T>A	GEL_WGS_TGCT_V11	stop_gained	18	14850354	T	A	ENST00000665241	1060	ANKRD30B	1
18:21574056:T>C	GEL_WGS_TGCT_V11	missense_variant	18	21574056	T	C	ENST00000269214	263	ESCO1	1
18:21629054:TCCTTCAG>-	GEL_WGS_TGCT_V11	splice_acceptor_variant	18	21629054	TCCTTCAG	-	ENST00000300413	-	SNRPD1	1
18:22993644:G>C	GEL_WGS_TGCT_V11	splice_region_variant	18	22993644	G	C	ENST00000399722	-	RBBP8	1
18:23846330:C>T	GEL_WGS_TGCT_V11	synonymous_variant	18	23846330	C	T	ENST00000313654	1251	LAMA3	1
18:28011935:G>A	GEL_WGS_TGCT_V11	missense_variant	18	28011935	G	A	ENST00000269141	153	CDH2	1
18:31931468:T>C	GEL_WGS_TGCT_V11	synonymous_variant	18	31931468	T	C	ENST00000283351	71	TRAPPC8	1
18:3193944:C>G	GEL_WGS_TGCT_V11	missense_variant	18	3193944	C	G	ENST00000356443	102	MYOM1	1
18:33745180:C>T	GEL_WGS_TGCT_V11	missense_variant	18	33745180	C	T	ENST00000269197	1778	ASXL3	1
18:49797475:A>C	GEL_WGS_TGCT_V11	missense_variant	18	49797475	A	C	ENST00000285093	101	ACAA2	1
18:5438060:C>T	GEL_WGS_TGCT_V11	missense_variant	18	5438060	C	T	ENST00000341928	194	EPB41L3	1
18:55254503:T>C	GEL_WGS_TGCT_V11	synonymous_variant	18	55254503	T	C	ENST00000398339	550	TCF4	1
18:66504985:C>G	GEL_WGS_TGCT_V11	missense_variant	18	66504985	C	G	ENST00000262150	716	CDH19	1
18:677379:->A	GEL_WGS_TGCT_V11	frameshift_variant	18	677379	-	A	ENST00000647584	371-372	ENOSF1	1
19:1050985:C>T	GEL_WGS_TGCT_V11	missense_variant	19	1050985	C	T	ENST00000263094	873	ABCA7	1
19:10634823:G>A	GEL_WGS_TGCT_V11	synonymous_variant	19	10634823	G	A	ENST00000586078	297	SLC44A2	1
19:10638066:G>A	GEL_WGS_TGCT_V11	missense_variant	19	10638066	G	A	ENST00000586078	605	SLC44A2	1
19:11200730:C>T	GEL_WGS_TGCT_V11	synonymous_variant	19	11200730	C	T	ENST00000294618	1975	DOCK6	1
19:11213256:CA>-	GEL_WGS_TGCT_V11	frameshift_variant	19	11213256	CA	-	ENST00000294618	1470-1471	DOCK6	1
19:11382053:CACCACGAGCCGTGGGAGCCTGGTGCAGGCGA>-	GEL_WGS_TGCT_V11	frameshift_variant	19	11382053	CACCACGAGCCGTGGGAGCCTGGTGCAGGCGA	-	ENST00000222139	91-102	EPOR	1
19:12945969:C>G	GEL_WGS_TGCT_V11	synonymous_variant	19	12945969	C	G	ENST00000586534	7	RAD23A	1
19:13100893:C>A	GEL_WGS_TGCT_V11	synonymous_variant	19	13100893	C	A	ENST00000264824	93	LYL1	1
19:13105318:CACATCTTCCGGCGGCTCCTTCCGCTTGTT>-	GEL_WGS_TGCT_V11	inframe_deletion	19	13105318	CACATCTTCCGGCGGCTCCTTCCGCTTGTT	-	ENST00000592062	585-594	TRMT1	1
19:13933383:C>T	GEL_WGS_TGCT_V11	synonymous_variant	19	13933383	C	T	ENST00000538371	285	PODNL1	1
19:13968850:C>A	GEL_WGS_TGCT_V11	missense_variant	19	13968850	C	A	ENST00000254325	514	RFX1	1
19:15020574:A>T	GEL_WGS_TGCT_V11	synonymous_variant	19	15020574	A	T	ENST00000292574	263	CCDC105	1
19:1510411:G>T	GEL_WGS_TGCT_V11	missense_variant	19	1510411	G	T	ENST00000330475	70	ADAMTSL5	1
19:15170096:T>A	GEL_WGS_TGCT_V11	missense_variant	19	15170096	T	A	ENST00000263388	1730	NOTCH3	1
19:15179461:G>A	GEL_WGS_TGCT_V11	synonymous_variant	19	15179461	G	A	ENST00000263388	1121	NOTCH3	1
19:15728501:C>T	GEL_WGS_TGCT_V11	missense_variant	19	15728501	C	T	ENST00000305899	153	OR10H2	1
19:15934358:G>C	GEL_WGS_TGCT_V11	synonymous_variant	19	15934358	G	C	ENST00000402119	17	CYP4F11	1
19:17216281:C>A	GEL_WGS_TGCT_V11	missense_variant	19	17216281	C	A	ENST00000263897	115	USE1	1
19:17391210:C>G	GEL_WGS_TGCT_V11	splice_donor_variant	19	17391210	C	G	ENST00000636079	-	CCDC194	1
19:17537455:C>A	GEL_WGS_TGCT_V11	synonymous_variant	19	17537455	C	A	ENST00000335393	200	NIBAN3	1
19:18265397:T>G	GEL_WGS_TGCT_V11	missense_variant	19	18265397	T	G	ENST00000392413	715	IQCN	1
19:18363476:C>G	GEL_WGS_TGCT_V11	missense_variant	19	18363476	C	G	ENST00000269919	175	PGPEP1	1
19:18931552:T>G	GEL_WGS_TGCT_V11	missense_variant	19	18931552	T	G	ENST00000539827	255	HOMER3	1
19:19276668:G>A	GEL_WGS_TGCT_V11	missense_variant	19	19276668	G	A	ENST00000247001	640	SUGP1	1
19:22653406:G>C	GEL_WGS_TGCT_V11	missense_variant	19	22653406	G	C	ENST00000456783	3	ZNF492	1
19:2290845:G>A	GEL_WGS_TGCT_V11	missense_variant	19	2290845	G	A	ENST00000585527	311	LINGO3	1
19:2477071:G>C	GEL_WGS_TGCT_V11	missense_variant	19	2477071	G	C	ENST00000215631	63	GADD45B	1
19:29673857:C>A	GEL_WGS_TGCT_V11	synonymous_variant	19	29673857	C	A	ENST00000436066	6	PLEKHF1	1
19:2978266:C>-	GEL_WGS_TGCT_V11	frameshift_variant	19	2978266	C	-	ENST00000246112	11	TLE6	1
19:31277165:C>A	GEL_WGS_TGCT_V11	synonymous_variant	19	31277165	C	A	ENST00000240587	876	TSHZ3	1
19:33205621:G>A	GEL_WGS_TGCT_V11	stop_gained	19	33205621	G	A	ENST00000253193	284	LRP3	1
19:34460471:T>C	GEL_WGS_TGCT_V11	missense_variant	19	34460471	T	C	ENST00000246548	468	UBA2	1
19:35065982:G>A	GEL_WGS_TGCT_V11	missense_variant	19	35065982	G	A	ENST00000262626	389	HPN	1
19:35338251:G>T	GEL_WGS_TGCT_V11	missense_variant	19	35338251	G	T	ENST00000085219	357	CD22	1
19:35903857:G>C	GEL_WGS_TGCT_V11	synonymous_variant	19	35903857	G	C	ENST00000246551	65	HCST	1
19:38494500:G>C	GEL_WGS_TGCT_V11	synonymous_variant	19	38494500	G	C	ENST00000359596	2141	RYR1	1
19:38587334:G>A	GEL_WGS_TGCT_V11	missense_variant	19	38587334	G	A	ENST00000359596	5011	RYR1	1
19:38708141:TGCCCTGATCCACCGGCACAGACCAG>-	GEL_WGS_TGCT_V11	frameshift_variant	19	38708141	TGCCCTGATCCACCGGCACAGACCAG	-	ENST00000252699	199-208	ACTN4	1
19:38849748:G>A	GEL_WGS_TGCT_V11	synonymous_variant	19	38849748	G	A	ENST00000221419	73	HNRNPL	1
19:39244124:G>C	GEL_WGS_TGCT_V11	missense_variant	19	39244124	G	C	ENST00000613087	102	IFNL3	1
19:39268813:G>A	GEL_WGS_TGCT_V11	synonymous_variant	19	39268813	G	A	ENST00000331982	49	IFNL2	1
19:39875587:G>C	GEL_WGS_TGCT_V11	synonymous_variant	19	39875587	G	C	ENST00000616721	3468	FCGBP	1
19:39877930:G>T	GEL_WGS_TGCT_V11	synonymous_variant	19	39877930	G	T	ENST00000616721	3059	FCGBP	1
19:4048024:A>T	GEL_WGS_TGCT_V11	missense_variant	19	4048024	A	T	ENST00000322357	495	ZBTB7A	1
19:40843881:G>T	GEL_WGS_TGCT_V11	stop_gained	19	40843881	G	T	ENST00000301141	467	CYP2A6	1
19:41198847:G>A	GEL_WGS_TGCT_V11	missense_variant	19	41198847	G	A	ENST00000310054	265	CYP2S1	1
19:41292465:A>C	GEL_WGS_TGCT_V11	missense_variant	19	41292465	A	C	ENST00000392006	407	HNRNPUL1	1
19:41363511:C>T	GEL_WGS_TGCT_V11	synonymous_variant	19	41363511	C	T	ENST00000243578	3	B9D2	1
19:41717641:G>A	GEL_WGS_TGCT_V11	missense_variant	19	41717641	G	A	ENST00000221992	382	CEACAM5	1
19:42249885:C>G	GEL_WGS_TGCT_V11	missense_variant	19	42249885	C	G	ENST00000222329	105	ERF	1
19:42290634:C>T	GEL_WGS_TGCT_V11	synonymous_variant	19	42290634	C	T	ENST00000575354	622	CIC	1
19:42906999:C>G	GEL_WGS_TGCT_V11	missense_variant	19	42906999	C	G	ENST00000292125	388	PSG6	1
19:43194342:G>C	GEL_WGS_TGCT_V11	missense_variant	19	43194342	G	C	ENST00000405312	414	PSG4	1
19:44273751:A>G	GEL_WGS_TGCT_V11	missense_variant	19	44273751	A	G	ENST00000391958	364	ZNF233	1
19:44392414:G>A	GEL_WGS_TGCT_V11	missense_variant	19	44392414	G	A	ENST00000591679	30	ZNF285	1
19:44657808:C>T	GEL_WGS_TGCT_V11	missense_variant	19	44657808	C	T	ENST00000425690	297	PVR	1
19:44672884:C>T	GEL_WGS_TGCT_V11	missense_variant	19	44672884	C	T	ENST00000403660	115	CEACAM19	1
19:44749003:->C	GEL_WGS_TGCT_V11	frameshift_variant	19	44749003	-	C	ENST00000164227	71-72	BCL3	1
19:46649086:C>T	GEL_WGS_TGCT_V11	missense_variant	19	46649086	C	T	ENST00000391916	429	DACT3	1
19:47021736:G>T	GEL_WGS_TGCT_V11	missense_variant	19	47021736	G	T	ENST00000602212	83	NPAS1	1
19:4816920:G>A	GEL_WGS_TGCT_V11	synonymous_variant	19	4816920	G	A	ENST00000248244	486	TICAM1	1
19:48404905:G>C	GEL_WGS_TGCT_V11	missense_variant	19	48404905	G	C	ENST00000263269	213	GRIN2D	1
19:48739051:C>T	GEL_WGS_TGCT_V11	synonymous_variant	19	48739051	C	T	ENST00000222145	244	RASIP1	1
19:48954963:G>T	GEL_WGS_TGCT_V11	splice_donor_variant	19	48954963	G	T	ENST00000293288	-	BAX	1
19:48955714:G>-	GEL_WGS_TGCT_V11	frameshift_variant	19	48955714	G	-	ENST00000293288	38	BAX	1
19:49154804:G>C	GEL_WGS_TGCT_V11	stop_gained	19	49154804	G	C	ENST00000252825	145	HRC	1
19:49211093:GCCTTGGGGCCT>-	GEL_WGS_TGCT_V11	splice_region_variant	19	49211093	GCCTTGGGGCCT	-	ENST00000252826	-	TRPM4	1
19:49347285:G>A	GEL_WGS_TGCT_V11	missense_variant	19	49347285	G	A	ENST00000598810	276	TEAD2	1
19:49359847:A>G	GEL_WGS_TGCT_V11	missense_variant	19	49359847	A	G	ENST00000598810	77	TEAD2	1
19:49597006:C>A	GEL_WGS_TGCT_V11	missense_variant	19	49597006	C	A	ENST00000418929	891	PRR12	1
19:49597460:C>T	GEL_WGS_TGCT_V11	missense_variant	19	49597460	C	T	ENST00000418929	1042	PRR12	1
19:49652870:T>C	GEL_WGS_TGCT_V11	synonymous_variant	19	49652870	T	C	ENST00000360565	827	SCAF1	1
19:50402744:C>G	GEL_WGS_TGCT_V11	splice_region_variant	19	50402744	C	G	ENST00000595904	-	POLD1	1
19:51587360:C>G	GEL_WGS_TGCT_V11	synonymous_variant	19	51587360	C	G	ENST00000262259	343	ZNF175	1
19:52951385:T>C	GEL_WGS_TGCT_V11	synonymous_variant	19	52951385	T	C	ENST00000357666	130	ZNF816	1
19:54191781:G>A	GEL_WGS_TGCT_V11	missense_variant	19	54191781	G	A	ENST00000429671	105	TSEN34	1
19:54990054:G>A	GEL_WGS_TGCT_V11	stop_gained	19	54990054	G	A	ENST00000543010	800	NLRP2	1
19:55161739:G>A	GEL_WGS_TGCT_V11	synonymous_variant	19	55161739	G	A	ENST00000527223	257	DNAAF3	1
19:55463821:G>T	GEL_WGS_TGCT_V11	missense_variant	19	55463821	G	T	ENST00000635964	107	C19orf85	1
19:55615163:C>G	GEL_WGS_TGCT_V11	stop_gained	19	55615163	C	G	ENST00000568956	515	ZNF865	1
19:56189833:G>A	GEL_WGS_TGCT_V11	synonymous_variant	19	56189833	G	A	ENST00000586855	494	ZSCAN5B	1
19:57443847:T>C	GEL_WGS_TGCT_V11	synonymous_variant	19	57443847	T	C	ENST00000334181	233	ZNF749	1
19:57573508:T>C	GEL_WGS_TGCT_V11	synonymous_variant	19	57573508	T	C	ENST00000196489	132	ZNF416	1
19:5778433:G>A	GEL_WGS_TGCT_V11	synonymous_variant	19	5778433	G	A	ENST00000381624	718	CATSPERD	1
19:58339103:G>A	GEL_WGS_TGCT_V11	missense_variant	19	58339103	G	A	ENST00000329665	418	ZSCAN22	1
19:58479638:C>T	GEL_WGS_TGCT_V11	splice_region_variant	19	58479638	C	T	ENST00000594369	-	ZNF446	1
19:58549358:G>A	GEL_WGS_TGCT_V11	missense_variant	19	58549358	G	A	ENST00000253024	564	TRIM28	1
19:58551758:C>T	GEL_WGS_TGCT_V11	missense_variant	19	58551758	C	T	ENST00000600118	187	CHMP2A	1
19:6381780:CTT>-	GEL_WGS_TGCT_V11	inframe_deletion	19	6381780	CTT	-	ENST00000394456	251	GTF2F1	1
19:8072038:CCCATGTCACCTGGTGGTCCCTGTGGGCACTGCGT>-	GEL_WGS_TGCT_V11	splice_donor_variant	19	8072038	CCCATGTCACCTGGTGGTCCCTGTGGGCACTGCGT	-	ENST00000270509	2688-?	FBN3	1
19:808438:ACCAGGCCCAGCTGGG>-	GEL_WGS_TGCT_V11	splice_donor_variant	19	808438	ACCAGGCCCAGCTGGG	-	ENST00000356948	411-?	PTBP1	1
19:8096043:C>A	GEL_WGS_TGCT_V11	synonymous_variant	19	8096043	C	A	ENST00000270509	1859	FBN3	1
19:814531:G>A	GEL_WGS_TGCT_V11	missense_variant	19	814531	G	A	ENST00000359894	273	PLPPR3	1
19:815768:C>G	GEL_WGS_TGCT_V11	missense_variant	19	815768	C	G	ENST00000359894	53	PLPPR3	1
19:8965146:G>T	GEL_WGS_TGCT_V11	stop_gained	19	8965146	G	T	ENST00000397910	3875	MUC16	1
19:9960652:C>T	GEL_WGS_TGCT_V11	missense_variant	19	9960652	C	T	ENST00000264828	1697	COL5A3	1
1:100216077:C>T	GEL_WGS_TGCT_V11	missense_variant	1	100216077	C	T	ENST00000370132	226	DBT	1
1:1040831:G>A	GEL_WGS_TGCT_V11	synonymous_variant	1	1040831	G	A	ENST00000379370	226	AGRN	1
1:10645087:T>C	GEL_WGS_TGCT_V11	missense_variant	1	10645087	T	C	ENST00000377022	1233	CASZ1	1
1:108808872:G>A	GEL_WGS_TGCT_V11	missense_variant	1	108808872	G	A	ENST00000370008	592	STXBP3	1
1:109264269:C>T	GEL_WGS_TGCT_V11	synonymous_variant	1	109264269	C	T	ENST00000271332	1731	CELSR2	1
1:110342053:C>T	GEL_WGS_TGCT_V11	missense_variant	1	110342053	C	T	ENST00000369784	883	RBM15	1
1:111427084:A>G	GEL_WGS_TGCT_V11	synonymous_variant	1	111427084	A	G	ENST00000369732	11	OVGP1	1
1:112715074:G>A	GEL_WGS_TGCT_V11	synonymous_variant	1	112715074	G	A	ENST00000309276	76	PPM1J	1
1:114713908:T>C	GEL_WGS_TGCT_V11	missense_variant	1	114713908	T	C	ENST00000369535	61	NRAS	1
1:114716126:C>T	GEL_WGS_TGCT_V11	missense_variant	1	114716126	C	T	ENST00000369535	12	NRAS	1
1:117009885:C>T	GEL_WGS_TGCT_V11	stop_gained	1	117009885	C	T	ENST00000369470	27	CD101	1
1:12202154:C>T	GEL_WGS_TGCT_V11	missense_variant	1	12202154	C	T	ENST00000376259	363	TNFRSF1B	1
1:12319586:C>T	GEL_WGS_TGCT_V11	missense_variant	1	12319586	C	T	ENST00000620676	2502	VPS13D	1
1:13225362:C>A	GEL_WGS_TGCT_V11	missense_variant	1	13225362	C	A	ENST00000624297	120	PRAMEF18	1
1:13321769:G>A	GEL_WGS_TGCT_V11	synonymous_variant	1	13321769	G	A	ENST00000376152	314	PRAMEF15	1
1:13369273:A>G	GEL_WGS_TGCT_V11	missense_variant	1	13369273	A	G	ENST00000376101	412	PRAMEF19	1
1:1402144:G>A	GEL_WGS_TGCT_V11	missense_variant	1	1402144	G	A	ENST00000344843	130	MRPL20	1
1:145833497:G>A	GEL_WGS_TGCT_V11	missense_variant	1	145833497	G	A	ENST00000334163	264	POLR3C	1
1:146344389:G>A	GEL_WGS_TGCT_V11	synonymous_variant	1	146344389	G	A	ENST00000584068	109	PPIAL4H	1
1:150471425:C>G	GEL_WGS_TGCT_V11	missense_variant	1	150471425	C	G	ENST00000369068	826	RPRD2	1
1:150488053:A>T	GEL_WGS_TGCT_V11	missense_variant	1	150488053	A	T	ENST00000369064	88	TARS2	1
1:150504909:A>G	GEL_WGS_TGCT_V11	synonymous_variant	1	150504909	A	G	ENST00000369064	608	TARS2	1
1:152221439:C>G	GEL_WGS_TGCT_V11	missense_variant	1	152221439	C	G	ENST00000368801	64	HRNR	1
1:153960624:C>T	GEL_WGS_TGCT_V11	missense_variant	1	153960624	C	T	ENST00000368623	150	SLC39A1	1
1:1539700:G>T	GEL_WGS_TGCT_V11	missense_variant	1	1539700	G	T	ENST00000378733	50	TMEM240	1
1:154001845:G>A	GEL_WGS_TGCT_V11	missense_variant	1	154001845	G	A	ENST00000368559	1691	NUP210L	1
1:154251146:C>A	GEL_WGS_TGCT_V11	missense_variant	1	154251146	C	A	ENST00000428931	440	UBAP2L	1
1:15445660:G>A	GEL_WGS_TGCT_V11	missense_variant	1	15445660	G	A	ENST00000375949	235	CTRC	1
1:154575900:CACT>-	GEL_WGS_TGCT_V11	frameshift_variant	1	154575900	CACT	-	ENST00000368476	493-494	CHRNB2	1
1:154601072:T>A	GEL_WGS_TGCT_V11	missense_variant	1	154601072	T	A	ENST00000368474	524	ADAR	1
1:155085382:C>T	GEL_WGS_TGCT_V11	synonymous_variant	1	155085382	C	T	ENST00000368408	140	EFNA3	1
1:155480261:G>C	GEL_WGS_TGCT_V11	missense_variant	1	155480261	G	C	ENST00000392403	870	ASH1L	1
1:155480478:T>G	GEL_WGS_TGCT_V11	missense_variant	1	155480478	T	G	ENST00000392403	798	ASH1L	1
1:156551980:T>G	GEL_WGS_TGCT_V11	missense_variant	1	156551980	T	G	ENST00000361170	522	IQGAP3	1
1:15660076:G>T	GEL_WGS_TGCT_V11	stop_gained	1	15660076	G	T	ENST00000345034	70	RSC1A1	1
1:156807252:G>T	GEL_WGS_TGCT_V11	missense_variant	1	156807252	G	T	ENST00000392306	376	SH2D2A	1
1:156876491:TCTTCGGCGTCTGCACCGAGGGCCGCCCCCTGCTCATGG>-	GEL_WGS_TGCT_V11	inframe_deletion	1	156876491	TCTTCGGCGTCTGCACCGAGGGCCGCCCCCTGCTCATGG	-	ENST00000524377	575-588	NTRK1	1
1:159205937:C>A	GEL_WGS_TGCT_V11	synonymous_variant	1	159205937	C	A	ENST00000368121	168	ACKR1	1
1:15935283:C>T	GEL_WGS_TGCT_V11	missense_variant	1	15935283	C	T	ENST00000375759	3015	SPEN	1
1:15939353:C>T	GEL_WGS_TGCT_V11	missense_variant	1	15939353	C	T	ENST00000375759	3641	SPEN	1
1:160042157:G>C	GEL_WGS_TGCT_V11	missense_variant	1	160042157	G	C	ENST00000644903	126	KCNJ10	1
1:160823461:C>T	GEL_WGS_TGCT_V11	splice_region_variant	1	160823461	C	T	ENST00000263285	-	LY9	1
1:161548428:G>T	GEL_WGS_TGCT_V11	synonymous_variant	1	161548428	G	T	ENST00000443193	104	FCGR3A	1
1:16589949:C>G	GEL_WGS_TGCT_V11	missense_variant	1	16589949	C	G	ENST00000430580	76	NBPF1	2
1:16936669:G>A	GEL_WGS_TGCT_V11	missense_variant	1	16936669	G	A	ENST00000375541	330	CROCC	1
1:17005067:A>G	GEL_WGS_TGCT_V11	synonymous_variant	1	17005067	A	G	ENST00000326735	98	ATP13A2	1
1:171205636:T>C	GEL_WGS_TGCT_V11	splice_donor_variant	1	171205636	T	C	ENST00000209929	-	FMO2	1
1:171540951:A>C	GEL_WGS_TGCT_V11	missense_variant	1	171540951	A	C	ENST00000338920	1160	PRRC2C	1
1:172664379:C>A	GEL_WGS_TGCT_V11	missense_variant	1	172664379	C	A	ENST00000367721	147	FASLG	1
1:173509619:C>G	GEL_WGS_TGCT_V11	missense_variant	1	173509619	C	G	ENST00000367714	996	SLC9C2	1
1:175330084:G>A	GEL_WGS_TGCT_V11	synonymous_variant	1	175330084	G	A	ENST00000367674	1261	TNR	1
1:175393795:G>A	GEL_WGS_TGCT_V11	synonymous_variant	1	175393795	G	A	ENST00000367674	447	TNR	1
1:180034044:C>G	GEL_WGS_TGCT_V11	missense_variant	1	180034044	C	G	ENST00000367607	1303	CEP350	1
1:181510493:A>C	GEL_WGS_TGCT_V11	missense_variant	1	181510493	A	C	ENST00000367573	95	CACNA1E	1
1:182388702:G>T	GEL_WGS_TGCT_V11	synonymous_variant	1	182388702	G	T	ENST00000331872	12	GLUL	1
1:182878109:G>C	GEL_WGS_TGCT_V11	missense_variant	1	182878109	G	C	ENST00000367549	763	DHX9	1
1:183556125:->G	GEL_WGS_TGCT_V11	frameshift_variant	1	183556125	-	G	ENST00000367535	525	NCF2	1
1:183556126:C>A	GEL_WGS_TGCT_V11	stop_gained	1	183556126	C	A	ENST00000367535	525	NCF2	1
1:186304874:T>C	GEL_WGS_TGCT_V11	missense_variant	1	186304874	T	C	ENST00000445192	184	PRG4	1
1:186345680:TTC>-	GEL_WGS_TGCT_V11	inframe_deletion	1	186345680	TTC	-	ENST00000367478	1037-1038	TPR	1
1:193141914:A>G	GEL_WGS_TGCT_V11	missense_variant	1	193141914	A	G	ENST00000367435	193	CDC73	1
1:197143349:G>C	GEL_WGS_TGCT_V11	missense_variant	1	197143349	G	C	ENST00000367409	301	ASPM	1
1:197442248:T>G	GEL_WGS_TGCT_V11	missense_variant	1	197442248	T	G	ENST00000367400	1321	CRB1	1
1:198754405:G>C	GEL_WGS_TGCT_V11	splice_donor_variant	1	198754405	G	C	ENST00000442510	-	PTPRC	1
1:200553775:C>A	GEL_WGS_TGCT_V11	splice_region_variant	1	200553775	C	A	ENST00000367350	-	KIF14	1
1:201215752:C>A	GEL_WGS_TGCT_V11	missense_variant	1	201215752	C	A	ENST00000335211	3070	IGFN1	1
1:201215753:A>T	GEL_WGS_TGCT_V11	synonymous_variant	1	201215753	A	T	ENST00000335211	3070	IGFN1	1
1:201468681:G>A	GEL_WGS_TGCT_V11	missense_variant	1	201468681	G	A	ENST00000367311	36	PHLDA3	1
1:202013988:G>A	GEL_WGS_TGCT_V11	missense_variant	1	202013988	G	A	ENST00000359651	322	ELF3	1
1:202157796:C>-	GEL_WGS_TGCT_V11	frameshift_variant	1	202157796	C	-	ENST00000309017	217	PTPN7	1
1:203347782:G>A	GEL_WGS_TGCT_V11	synonymous_variant	1	203347782	G	A	ENST00000354955	163	FMOD	1
1:205162957:G>A	GEL_WGS_TGCT_V11	missense_variant	1	205162957	G	A	ENST00000367162	536	DSTYK	1
1:210919796:C>T	GEL_WGS_TGCT_V11	missense_variant	1	210919796	C	T	ENST00000271751	436	KCNH1	1
1:217742049:A>T	GEL_WGS_TGCT_V11	missense_variant	1	217742049	A	T	ENST00000366933	157	SPATA17	1
1:217742106:T>A	GEL_WGS_TGCT_V11	splice_region_variant	1	217742106	T	A	ENST00000366933	-	SPATA17	1
1:217774413:C>G	GEL_WGS_TGCT_V11	missense_variant	1	217774413	C	G	ENST00000366933	200	SPATA17	1
1:220167627:C>T	GEL_WGS_TGCT_V11	missense_variant	1	220167627	C	T	ENST00000358951	952	RAB3GAP2	1
1:22120334:G>A	GEL_WGS_TGCT_V11	missense_variant	1	22120334	G	A	ENST00000290167	258	WNT4	1
1:222532009:G>T	GEL_WGS_TGCT_V11	missense_variant	1	222532009	G	T	ENST00000343410	560	HHIPL2	1
1:222665382:T>C	GEL_WGS_TGCT_V11	synonymous_variant	1	222665382	T	C	ENST00000344922	1829	MIA3	1
1:224250283:G>A	GEL_WGS_TGCT_V11	synonymous_variant	1	224250283	G	A	ENST00000281701	740	NVL	1
1:224730471:C>T	GEL_WGS_TGCT_V11	missense_variant	1	224730471	C	T	ENST00000272133	70	CNIH3	1
1:226062812:G>A	GEL_WGS_TGCT_V11	splice_donor_variant	1	226062812	G	A	ENST00000366815	-	H3-3A	1
1:228283521:C>T	GEL_WGS_TGCT_V11	missense_variant	1	228283521	C	T	ENST00000570156	3348	OBSCN	1
1:230332951:G>T	GEL_WGS_TGCT_V11	missense_variant	1	230332951	G	T	ENST00000391860	389	PGBD5	1
1:232805048:A>G	GEL_WGS_TGCT_V11	missense_variant	1	232805048	A	G	ENST00000418460	9	MAP10	1
1:235168599:C>A	GEL_WGS_TGCT_V11	missense_variant	1	235168599	C	A	ENST00000264183	1289	ARID4B	1
1:236143041:G>A	GEL_WGS_TGCT_V11	splice_region_variant	1	236143041	G	A	ENST00000366592	-	GPR137B	1
1:236230253:GAGA>-	GEL_WGS_TGCT_V11	splice_region_variant	1	236230253	GAGA	-	ENST00000354619	-	ERO1B	1
1:236585019:C>A	GEL_WGS_TGCT_V11	splice_region_variant	1	236585019	C	A	ENST00000366582	-	HEATR1	1
1:236595630:G>C	GEL_WGS_TGCT_V11	missense_variant	1	236595630	G	C	ENST00000366582	334	HEATR1	1
1:23754144:C>T	GEL_WGS_TGCT_V11	missense_variant	1	23754144	C	T	ENST00000418390	554	ELOA	1
1:237732045:G>A	GEL_WGS_TGCT_V11	splice_acceptor_variant	1	237732045	G	A	ENST00000366574	-	RYR2	1
1:237793984:G>A	GEL_WGS_TGCT_V11	missense_variant	1	237793984	G	A	ENST00000366574	4634	RYR2	1
1:243664824:G>T	GEL_WGS_TGCT_V11	missense_variant	1	243664824	G	T	ENST00000673466	78	AKT3	1
1:244857702:C>T	GEL_WGS_TGCT_V11	missense_variant	1	244857702	C	T	ENST00000640218	504	HNRNPU	1
1:248145955:C>T	GEL_WGS_TGCT_V11	stop_gained	1	248145955	C	T	ENST00000366476	270	OR2M5	1
1:248294879:T>A	GEL_WGS_TGCT_V11	stop_gained	1	248294879	T	A	ENST00000641276	234	OR2T12	1
1:248349174:G>A	GEL_WGS_TGCT_V11	missense_variant	1	248349174	G	A	ENST00000317861	134	OR14C36	1
1:25982474:G>A	GEL_WGS_TGCT_V11	missense_variant	1	25982474	G	A	ENST00000374282	186	PAFAH2	1
1:26255579:G>A	GEL_WGS_TGCT_V11	missense_variant	1	26255579	G	A	ENST00000252992	206	CEP85	1
1:26779496:G>T	GEL_WGS_TGCT_V11	synonymous_variant	1	26779496	G	T	ENST00000324856	1866	ARID1A	1
1:28536261:G>T	GEL_WGS_TGCT_V11	splice_acceptor_variant	1	28536261	G	T	ENST00000649185	-	RCC1	1
1:28993331:C>T	GEL_WGS_TGCT_V11	missense_variant	1	28993331	C	T	ENST00000343067	157	EPB41	1
1:32231169:G>C	GEL_WGS_TGCT_V11	missense_variant	1	32231169	G	C	ENST00000373586	317	EIF3I	1
1:32361492:G>A	GEL_WGS_TGCT_V11	missense_variant	1	32361492	G	A	ENST00000432622	109	FAM229A	1
1:32864734:TTG>-	GEL_WGS_TGCT_V11	inframe_deletion	1	32864734	TTG	-	ENST00000373471	187-188	FNDC5	1
1:35764478:G>C	GEL_WGS_TGCT_V11	missense_variant	1	35764478	G	C	ENST00000318121	124	CLSPN	1
1:38919063:T>A	GEL_WGS_TGCT_V11	synonymous_variant	1	38919063	T	A	ENST00000289248	50	RHBDL2	1
1:39459239:G>A	GEL_WGS_TGCT_V11	missense_variant	1	39459239	G	A	ENST00000361689	5058	MACF1	1
1:42762323:C>T	GEL_WGS_TGCT_V11	missense_variant	1	42762323	C	T	ENST00000236040	206	P3H1	1
1:43430033:G>A	GEL_WGS_TGCT_V11	missense_variant	1	43430033	G	A	ENST00000562955	1387	SZT2	1
1:43438764:G>A	GEL_WGS_TGCT_V11	missense_variant	1	43438764	G	A	ENST00000562955	2135	SZT2	1
1:43667982:G>T	GEL_WGS_TGCT_V11	missense_variant	1	43667982	G	T	ENST00000372396	376	KDM4A	1
1:45727732:A>T	GEL_WGS_TGCT_V11	missense_variant	1	45727732	A	T	ENST00000396478	316	IPP	1
1:47765958:C>T	GEL_WGS_TGCT_V11	missense_variant	1	47765958	C	T	ENST00000606738	500	TRABD2B	1
1:48235833:C>T	GEL_WGS_TGCT_V11	missense_variant	1	48235833	C	T	ENST00000236495	441	SLC5A9	1
1:48471971:A>G	GEL_WGS_TGCT_V11	missense_variant	1	48471971	A	G	ENST00000371847	13	SPATA6	1
1:52393705:G>A	GEL_WGS_TGCT_V11	missense_variant	1	52393705	G	A	ENST00000371568	274	ORC1	1
1:52412540:G>A	GEL_WGS_TGCT_V11	synonymous_variant	1	52412540	G	A	ENST00000257181	175	PRPF38A	1
1:53070064:G>A	GEL_WGS_TGCT_V11	missense_variant	1	53070064	G	A	ENST00000395871	118	PODN	1
1:53227110:C>T	GEL_WGS_TGCT_V11	missense_variant	1	53227110	C	T	ENST00000371470	126	MAGOH	1
1:62210918:A>C	GEL_WGS_TGCT_V11	missense_variant	1	62210918	A	C	ENST00000498273	715	L1TD1	1
1:63531879:C>T	GEL_WGS_TGCT_V11	stop_gained	1	63531879	C	T	ENST00000371088	83	EFCAB7	1
1:6593650:C>A	GEL_WGS_TGCT_V11	synonymous_variant	1	6593650	C	A	ENST00000377658	503	KLHL21	1
1:66984658:A>C	GEL_WGS_TGCT_V11	missense_variant	1	66984658	A	C	ENST00000401041	486	MIER1	1
1:85358827:T>A	GEL_WGS_TGCT_V11	synonymous_variant	1	85358827	T	A	ENST00000284031	108	DDAH1	1
1:92005289:G>C	GEL_WGS_TGCT_V11	missense_variant	1	92005289	G	C	ENST00000399546	926	BRDT	1
1:94041346:G>C	GEL_WGS_TGCT_V11	missense_variant	1	94041346	G	C	ENST00000370225	1129	ABCA4	1
1:97234947:G>A	GEL_WGS_TGCT_V11	missense_variant	1	97234947	G	A	ENST00000370192	783	DPYD	1
1:9733488:C>G	GEL_WGS_TGCT_V11	missense_variant	1	9733488	C	G	ENST00000377298	780	CLSTN1	1
1:9755243:G>C	GEL_WGS_TGCT_V11	missense_variant	1	9755243	G	C	ENST00000377298	104	CLSTN1	1
20:20605320:C>T	GEL_WGS_TGCT_V11	synonymous_variant	20	20605320	C	T	ENST00000202677	631	RALGAPA2	1
20:21706806:C>T	GEL_WGS_TGCT_V11	missense_variant	20	21706806	C	T	ENST00000398485	219	PAX1	1
20:23035606:C>T	GEL_WGS_TGCT_V11	synonymous_variant	20	23035606	C	T	ENST00000255008	41	SSTR4	1
20:24971540:A>-	GEL_WGS_TGCT_V11	frameshift_variant	20	24971540	A	-	ENST00000217456	153	APMAP	1
20:25007849:G>A	GEL_WGS_TGCT_V11	synonymous_variant	20	25007849	G	A	ENST00000323482	661	ACSS1	1
20:298758:A>C	GEL_WGS_TGCT_V11	missense_variant	20	298758	A	C	ENST00000500893	391	ZCCHC3	1
20:31643426:G>A	GEL_WGS_TGCT_V11	synonymous_variant	20	31643426	G	A	ENST00000376075	90	COX4I2	1
20:32157837:G>C	GEL_WGS_TGCT_V11	missense_variant	20	32157837	G	C	ENST00000398022	458	TM9SF4	1
20:34089804:A>G	GEL_WGS_TGCT_V11	missense_variant	20	34089804	A	G	ENST00000374980	310	EIF2S2	1
20:34863469:C>T	GEL_WGS_TGCT_V11	synonymous_variant	20	34863469	C	T	ENST00000336431	83	GGT7	1
20:34920633:C>T	GEL_WGS_TGCT_V11	missense_variant	20	34920633	C	T	ENST00000253382	369	ACSS2	1
20:34993183:G>A	GEL_WGS_TGCT_V11	synonymous_variant	20	34993183	G	A	ENST00000618182	796	MYH7B	1
20:35288592:G>-	GEL_WGS_TGCT_V11	splice_region_variant	20	35288592	G	-	ENST00000374408	-	FAM83C	1
20:35704514:T>C	GEL_WGS_TGCT_V11	synonymous_variant	20	35704514	T	C	ENST00000253363	520	RBM39	1
20:3802957:C>A	GEL_WGS_TGCT_V11	stop_gained	20	3802957	C	A	ENST00000245960	414	CDC25B	1
20:41361705:G>A	GEL_WGS_TGCT_V11	missense_variant	20	41361705	G	A	ENST00000332312	622	EMILIN3	1
20:4175087:C>T	GEL_WGS_TGCT_V11	missense_variant	20	4175087	C	T	ENST00000621355	11	SMOX	1
20:44118507:G>A	GEL_WGS_TGCT_V11	missense_variant	20	44118507	G	A	ENST00000372980	429	JPH2	1
20:45000517:C>G	GEL_WGS_TGCT_V11	missense_variant	20	45000517	C	G	ENST00000372806	319	STK4	1
20:45883768:G>A	GEL_WGS_TGCT_V11	synonymous_variant	20	45883768	G	A	ENST00000372523	392	ZSWIM1	1
20:46371974:GAG>-	GEL_WGS_TGCT_V11	splice_region_variant	20	46371974	GAG	-	ENST00000290246	-	ELMO2	1
20:47282119:G>T	GEL_WGS_TGCT_V11	missense_variant	20	47282119	G	T	ENST00000536340	334	ZMYND8	1
20:48651548:G>T	GEL_WGS_TGCT_V11	missense_variant	20	48651548	G	T	ENST00000371941	835	PREX1	1
20:48666320:G>A	GEL_WGS_TGCT_V11	synonymous_variant	20	48666320	G	A	ENST00000371941	567	PREX1	1
20:49263410:C>A	GEL_WGS_TGCT_V11	missense_variant	20	49263410	C	A	ENST00000371752	742	ZNFX1	1
20:53255609:C>G	GEL_WGS_TGCT_V11	synonymous_variant	20	53255609	C	G	ENST00000371497	717	TSHZ2	1
20:57613292:A>C	GEL_WGS_TGCT_V11	missense_variant	20	57613292	A	C	ENST00000371173	181	ZBP1	1
20:59301613:G>A	GEL_WGS_TGCT_V11	missense_variant	20	59301613	G	A	ENST00000337938	86	EDN3	1
20:609790:C>T	GEL_WGS_TGCT_V11	missense_variant	20	609790	C	T	ENST00000246080	150	TCF15	1
20:62333954:->CACTCATGGCCCC	GEL_WGS_TGCT_V11	frameshift_variant	20	62333954	-	CACTCATGGCCCC	ENST00000252999	942	LAMA5	1
20:62337602:G>A	GEL_WGS_TGCT_V11	missense_variant	20	62337602	G	A	ENST00000252999	718	LAMA5	1
20:62825003:C>T	GEL_WGS_TGCT_V11	synonymous_variant	20	62825003	C	T	ENST00000649368	204	COL9A3	1
20:62911362:C>T	GEL_WGS_TGCT_V11	missense_variant	20	62911362	C	T	ENST00000266070	84	DIDO1	1
20:63286415:C>T	GEL_WGS_TGCT_V11	missense_variant	20	63286415	C	T	ENST00000353546	303	ARFGAP1	1
20:63690946:A>T	GEL_WGS_TGCT_V11	missense_variant	20	63690946	A	T	ENST00000360203	852	RTEL1	1
20:64068099:G>A	GEL_WGS_TGCT_V11	synonymous_variant	20	64068099	G	A	ENST00000343484	98	TCEA2	1
21:10577493:A>C	GEL_WGS_TGCT_V11	missense_variant	21	10577493	A	C	ENST00000618007	277	TPTE	1
21:14226891:G>A	GEL_WGS_TGCT_V11	synonymous_variant	21	14226891	G	A	ENST00000400577	148	RBM11	1
21:15824165:A>C	GEL_WGS_TGCT_V11	splice_region_variant	21	15824165	A	C	ENST00000400183	403	USP25	1
21:15870099:A>G	GEL_WGS_TGCT_V11	missense_variant	21	15870099	A	G	ENST00000400183	946	USP25	1
21:32631338:C>T	GEL_WGS_TGCT_V11	missense_variant	21	32631338	C	T	ENST00000433931	1499	SYNJ1	1
21:32759988:C>A	GEL_WGS_TGCT_V11	missense_variant	21	32759988	C	A	ENST00000331923	328	PAXBP1	1
21:39177529:T>G	GEL_WGS_TGCT_V11	missense_variant	21	39177529	T	G	ENST00000331573	233	PSMG1	1
21:39264673:T>C	GEL_WGS_TGCT_V11	missense_variant	21	39264673	T	C	ENST00000333229	558	BRWD1	1
21:44601252:C>T	GEL_WGS_TGCT_V11	stop_gained	21	44601252	C	T	ENST00000609664	211	KRTAP10-7	1
21:46111560:G>A	GEL_WGS_TGCT_V11	synonymous_variant	21	46111560	G	A	ENST00000300527	28	COL6A2	1
21:46438202:C>T	GEL_WGS_TGCT_V11	synonymous_variant	21	46438202	C	T	ENST00000359568	3046	PCNT	1
22:17511901:GT>-	GEL_WGS_TGCT_V11	splice_region_variant	22	17511901	GT	-	ENST00000400585	-	CECR2	1
22:18608831:G>A	GEL_WGS_TGCT_V11	synonymous_variant	22	18608831	G	A	ENST00000619918	868	RIMBP3	1
22:19973000:C>T	GEL_WGS_TGCT_V11	synonymous_variant	22	19973000	C	T	ENST00000263207	825	ARVCF	1
22:20918130:C>T	GEL_WGS_TGCT_V11	synonymous_variant	22	20918130	C	T	ENST00000354336	66	CRKL	1
22:22550957:G>A	GEL_WGS_TGCT_V11	missense_variant	22	22550957	G	A	ENST00000543184	52	PRAME	1
22:26494255:T>A	GEL_WGS_TGCT_V11	missense_variant	22	26494255	T	A	ENST00000407690	681	TFIP11	1
22:27873744:G>T	GEL_WGS_TGCT_V11	missense_variant	22	27873744	G	T	ENST00000634017	178	PITPNB	1
22:28105352:C>T	GEL_WGS_TGCT_V11	synonymous_variant	22	28105352	C	T	ENST00000397906	1078	TTC28	1
22:29137611:G>A	GEL_WGS_TGCT_V11	missense_variant	22	29137611	G	A	ENST00000327813	301	KREMEN1	1
22:29298735:CCAGGAGGC>-	GEL_WGS_TGCT_V11	inframe_deletion	22	29298735	CCAGGAGGC	-	ENST00000414183	479-481	EWSR1	1
22:29490063:A>G	GEL_WGS_TGCT_V11	missense_variant	22	29490063	A	G	ENST00000310624	808	NEFH	1
22:31127378:G>T	GEL_WGS_TGCT_V11	missense_variant	22	31127378	G	T	ENST00000331075	545	INPP5J	1
22:31712905:A>T	GEL_WGS_TGCT_V11	missense_variant	22	31712905	A	T	ENST00000327423	1645	PRR14L	1
22:36300937:G>A	GEL_WGS_TGCT_V11	missense_variant	22	36300937	G	A	ENST00000216181	918	MYH9	1
22:37486101:T>C	GEL_WGS_TGCT_V11	missense_variant	22	37486101	T	C	ENST00000356998	26	MFNG	1
22:37973507:C>G	GEL_WGS_TGCT_V11	synonymous_variant	22	37973507	C	G	ENST00000396884	463	SOX10	1
22:39665960:A>G	GEL_WGS_TGCT_V11	missense_variant	22	39665960	A	G	ENST00000402142	1353	CACNA1I	1
22:41117358:G>T	GEL_WGS_TGCT_V11	missense_variant	22	41117358	G	T	ENST00000263253	89	EP300	1
22:41169544:G>C	GEL_WGS_TGCT_V11	missense_variant	22	41169544	G	C	ENST00000263253	1405	EP300	1
22:41867223:C>T	GEL_WGS_TGCT_V11	stop_gained	22	41867223	C	T	ENST00000361204	161	SREBF2	1
22:42128951:G>T	GEL_WGS_TGCT_V11	splice_region_variant	22	42128951	G	T	ENST00000645361	-	CYP2D6	1
22:46261944:A>G	GEL_WGS_TGCT_V11	missense_variant	22	46261944	A	G	ENST00000253255	460	PKDREJ	1
22:47037094:C>A	GEL_WGS_TGCT_V11	missense_variant	22	47037094	C	A	ENST00000337137	409	TBC1D22A	1
22:50210213:G>A	GEL_WGS_TGCT_V11	synonymous_variant	22	50210213	G	A	ENST00000380903	324	SELENOO	1
2:101859822:C>G	GEL_WGS_TGCT_V11	synonymous_variant	2	101859822	C	G	ENST00000350878	523	MAP4K4	1
2:106433207:G>T	GEL_WGS_TGCT_V11	missense_variant	2	106433207	G	T	ENST00000409886	762	RGPD3	1
2:112528712:G>C	GEL_WGS_TGCT_V11	missense_variant	2	112528712	G	C	ENST00000233336	351	TTL	1
2:113244589:A>G	GEL_WGS_TGCT_V11	missense_variant	2	113244589	A	G	ENST00000263334	76	PAX8	1
2:113717856:->A	GEL_WGS_TGCT_V11	splice_region_variant	2	113717856	-	A	ENST00000245680	-	SLC35F5	1
2:127713742:G>A	GEL_WGS_TGCT_V11	missense_variant	2	127713742	G	A	ENST00000322313	1050	WDR33	1
2:130075260:G>C	GEL_WGS_TGCT_V11	missense_variant	2	130075260	G	C	ENST00000409914	738	POTEF	1
2:14634333:G>T	GEL_WGS_TGCT_V11	synonymous_variant	2	14634333	G	T	ENST00000295092	118	LRATD1	1
2:1477443:G>A	GEL_WGS_TGCT_V11	missense_variant	2	1477443	G	A	ENST00000329066	393	TPO	1
2:1496192:C>T	GEL_WGS_TGCT_V11	missense_variant	2	1496192	C	T	ENST00000329066	737	TPO	1
2:151695669:G>A	GEL_WGS_TGCT_V11	missense_variant	2	151695669	G	A	ENST00000618972	528	NEB	1
2:156435811:C>T	GEL_WGS_TGCT_V11	splice_region_variant	2	156435811	C	T	ENST00000310454	-	GPD2	1
2:159230994:TA>-	GEL_WGS_TGCT_V11	frameshift_variant	2	159230994	TA	-	ENST00000263635	1856-1857	TANC1	1
2:159373082:A>C	GEL_WGS_TGCT_V11	missense_variant	2	159373082	A	C	ENST00000392783	1392	BAZ2B	1
2:159743212:C>T	GEL_WGS_TGCT_V11	missense_variant	2	159743212	C	T	ENST00000409175	102	MARCHF7	1
2:165344665:C>A	GEL_WGS_TGCT_V11	synonymous_variant	2	165344665	C	A	ENST00000636071	891	SCN2A	1
2:166198948:C>A	GEL_WGS_TGCT_V11	missense_variant	2	166198948	C	A	ENST00000409672	1886	SCN9A	1
2:166199202:GAG>-	GEL_WGS_TGCT_V11	inframe_deletion	2	166199202	GAG	-	ENST00000409672	1801-1802	SCN9A	1
2:167248566:T>A	GEL_WGS_TGCT_V11	missense_variant	2	167248566	T	A	ENST00000409195	2392	XIRP2	1
2:170001315:C>T	GEL_WGS_TGCT_V11	synonymous_variant	2	170001315	C	T	ENST00000418381	1310	UBR3	1
2:177769350:AC>-	GEL_WGS_TGCT_V11	frameshift_variant	2	177769350	AC	-	ENST00000286063	587	PDE11A	1
2:178577603:G>A	GEL_WGS_TGCT_V11	splice_region_variant	2	178577603	G	A	ENST00000589042	22941	TTN	1
2:179143622:C>T	GEL_WGS_TGCT_V11	synonymous_variant	2	179143622	C	T	ENST00000428443	273	SESTD1	1
2:182866322:G>A	GEL_WGS_TGCT_V11	synonymous_variant	2	182866322	G	A	ENST00000295113	77	FRZB	1
2:185790931:T>A	GEL_WGS_TGCT_V11	synonymous_variant	2	185790931	T	A	ENST00000424728	1265	FSIP2	1
2:186667721:A>G	GEL_WGS_TGCT_V11	missense_variant	2	186667721	A	G	ENST00000261023	793	ITGAV	1
2:196319536:G>A	GEL_WGS_TGCT_V11	missense_variant	2	196319536	G	A	ENST00000260983	452	HECW2	1
2:196998915:C>G	GEL_WGS_TGCT_V11	missense_variant	2	196998915	C	G	ENST00000282272	886	ANKRD44	1
2:197392439:T>G	GEL_WGS_TGCT_V11	missense_variant	2	197392439	T	G	ENST00000335508	1260	SF3B1	1
2:197615982:G>A	GEL_WGS_TGCT_V11	splice_region_variant	2	197615982	G	A	ENST00000295049	-	RFTN2	1
2:197615983:C>A	GEL_WGS_TGCT_V11	splice_region_variant	2	197615983	C	A	ENST00000295049	-	RFTN2	1
2:200572398:G>A	GEL_WGS_TGCT_V11	synonymous_variant	2	200572398	G	A	ENST00000357799	684	SGO2	1
2:201195879:C>T	GEL_WGS_TGCT_V11	synonymous_variant	2	201195879	C	T	ENST00000286186	205	CASP10	1
2:202035179:G>A	GEL_WGS_TGCT_V11	missense_variant	2	202035179	G	A	ENST00000286201	178	FZD7	1
2:206306483:A>G	GEL_WGS_TGCT_V11	missense_variant	2	206306483	A	G	ENST00000649650	652	ZDBF2	1
2:207624294:T>A	GEL_WGS_TGCT_V11	missense_variant	2	207624294	T	A	ENST00000272839	28	METTL21A	1
2:210205738:T>G	GEL_WGS_TGCT_V11	missense_variant	2	210205738	T	G	ENST00000233710	221	ACADL	1
2:213350634:G>T	GEL_WGS_TGCT_V11	missense_variant	2	213350634	G	T	ENST00000331683	251	SPAG16	1
2:216859902:C>T	GEL_WGS_TGCT_V11	missense_variant	2	216859902	C	T	ENST00000236979	45	TNP1	1
2:218075146:C>T	GEL_WGS_TGCT_V11	synonymous_variant	2	218075146	C	T	ENST00000374155	238	RUFY4	1
2:218873738:C>G	GEL_WGS_TGCT_V11	missense_variant	2	218873738	C	G	ENST00000233948	331	WNT6	1
2:218959986:C>T	GEL_WGS_TGCT_V11	missense_variant	2	218959986	C	T	ENST00000302625	56	CDK5R2	1
2:219469259:G>A	GEL_WGS_TGCT_V11	missense_variant	2	219469259	G	A	ENST00000312358	1199	SPEG	1
2:219539668:G>A	GEL_WGS_TGCT_V11	synonymous_variant	2	219539668	G	A	ENST00000243776	681	CHPF	1
2:219540336:G>A	GEL_WGS_TGCT_V11	missense_variant	2	219540336	G	A	ENST00000243776	459	CHPF	1
2:219554747:G>A	GEL_WGS_TGCT_V11	splice_region_variant	2	219554747	G	A	ENST00000404537	-	OBSL1	1
2:219629396:A>-	GEL_WGS_TGCT_V11	frameshift_variant	2	219629396	A	-	ENST00000273063	157	SLC4A3	1
2:225409043:C>G	GEL_WGS_TGCT_V11	missense_variant	2	225409043	C	G	ENST00000636099	55	NYAP2	1
2:229797684:C>G	GEL_WGS_TGCT_V11	splice_region_variant	2	229797684	C	G	ENST00000389044	-	TRIP12	1
2:231593237:C>-	GEL_WGS_TGCT_V11	frameshift_variant	2	231593237	C	-	ENST00000313965	96	TEX44	1
2:233636844:C>G	GEL_WGS_TGCT_V11	missense_variant	2	233636844	C	G	ENST00000344644	108	UGT1A10	1
2:237379185:C>T	GEL_WGS_TGCT_V11	missense_variant	2	237379185	C	T	ENST00000295550	650	COL6A3	1
2:238250741:T>C	GEL_WGS_TGCT_V11	missense_variant	2	238250741	T	C	ENST00000254657	1093	PER2	1
2:240464685:A>C	GEL_WGS_TGCT_V11	missense_variant	2	240464685	A	C	ENST00000264039	318	GPC1	1
2:240554940:C>A	GEL_WGS_TGCT_V11	missense_variant	2	240554940	C	A	ENST00000401804	88	ANKMY1	1
2:241350071:A>C	GEL_WGS_TGCT_V11	splice_acceptor_variant	2	241350071	A	C	ENST00000616972	-	SEPTIN2	1
2:241816861:C>T	GEL_WGS_TGCT_V11	missense_variant	2	241816861	C	T	ENST00000325935	436	NEU4	1
2:24758087:C>T	GEL_WGS_TGCT_V11	synonymous_variant	2	24758087	C	T	ENST00000406961	1332	NCOA1	1
2:25161544:C>A	GEL_WGS_TGCT_V11	missense_variant	2	25161544	C	A	ENST00000405623	114	POMC	1
2:26187928:G>C	GEL_WGS_TGCT_V11	missense_variant	2	26187928	G	C	ENST00000401533	766	GAREM2	1
2:27369479:TTC>-	GEL_WGS_TGCT_V11	inframe_deletion	2	27369479	TTC	-	ENST00000493344	69-70	EIF2B4	1
2:27494113:G>A	GEL_WGS_TGCT_V11	missense_variant	2	27494113	G	A	ENST00000264703	91	FNDC4	1
2:27600053:G>A	GEL_WGS_TGCT_V11	missense_variant	2	27600053	G	A	ENST00000355467	153	ZNF512	1
2:29011506:G>T	GEL_WGS_TGCT_V11	splice_region_variant	2	29011506	G	T	ENST00000379558	-	TOGARAM2	1
2:29717627:G>A	GEL_WGS_TGCT_V11	synonymous_variant	2	29717627	G	A	ENST00000389048	246	ALK	1
2:30945783:C>T	GEL_WGS_TGCT_V11	missense_variant	2	30945783	C	T	ENST00000324589	253	GALNT14	1
2:31337825:C>T	GEL_WGS_TGCT_V11	splice_region_variant	2	31337825	C	T	ENST00000379416	-	XDH	1
2:32250294:C>T	GEL_WGS_TGCT_V11	missense_variant	2	32250294	C	T	ENST00000402280	524	NLRC4	1
2:32505130:G>T	GEL_WGS_TGCT_V11	missense_variant	2	32505130	G	T	ENST00000421745	3209	BIRC6	1
2:33558852:G>A	GEL_WGS_TGCT_V11	missense_variant	2	33558852	G	A	ENST00000402538	629	RASGRP3	1
2:3678540:A>G	GEL_WGS_TGCT_V11	missense_variant	2	3678540	A	G	ENST00000252505	53	ALLC	1
2:39343443:C>T	GEL_WGS_TGCT_V11	synonymous_variant	2	39343443	C	T	ENST00000263881	85	MAP4K3	1
2:42762997:G>A	GEL_WGS_TGCT_V11	missense_variant	2	42762997	G	A	ENST00000378661	395	OXER1	1
2:43578520:G>C	GEL_WGS_TGCT_V11	missense_variant	2	43578520	G	C	ENST00000405006	270	THADA	1
2:47463069:T>A	GEL_WGS_TGCT_V11	missense_variant	2	47463069	T	A	ENST00000233146	475	MSH2	1
2:48375209:C>T	GEL_WGS_TGCT_V11	synonymous_variant	2	48375209	C	T	ENST00000340553	354	FOXN2	1
2:53869527:C>T	GEL_WGS_TGCT_V11	missense_variant	2	53869527	C	T	ENST00000404125	1704	PSME4	1
2:55362427:C>A	GEL_WGS_TGCT_V11	missense_variant	2	55362427	C	A	ENST00000336838	170	CCDC88A	1
2:55544241:G>A	GEL_WGS_TGCT_V11	missense_variant	2	55544241	G	A	ENST00000339012	292	CFAP36	1
2:55568198:C>A	GEL_WGS_TGCT_V11	missense_variant	2	55568198	C	A	ENST00000616407	644	PPP4R3B	1
2:61221532:A>G	GEL_WGS_TGCT_V11	synonymous_variant	2	61221532	A	G	ENST00000398571	2623	USP34	1
2:61284932:G>A	GEL_WGS_TGCT_V11	missense_variant	2	61284932	G	A	ENST00000398571	1592	USP34	1
2:61483976:AAATGATGGAATCCAAAACAAGTTTA>-	GEL_WGS_TGCT_V11	frameshift_variant	2	61483976	AAATGATGGAATCCAAAACAAGTTTA	-	ENST00000401558	871-880	XPO1	1
2:63944610:C>T	GEL_WGS_TGCT_V11	missense_variant	2	63944610	C	T	ENST00000272322	431	VPS54	1
2:68046036:C>T	GEL_WGS_TGCT_V11	synonymous_variant	2	68046036	C	T	ENST00000355848	71	C1D	1
2:68978933:A>T	GEL_WGS_TGCT_V11	missense_variant	2	68978933	A	T	ENST00000673932	103	GKN1	1
2:69509290:G>T	GEL_WGS_TGCT_V11	synonymous_variant	2	69509290	G	T	ENST00000409085	649	AAK1	1
2:69961590:G>A	GEL_WGS_TGCT_V11	synonymous_variant	2	69961590	G	A	ENST00000320256	33	ASPRV1	1
2:70088142:G>A	GEL_WGS_TGCT_V11	synonymous_variant	2	70088142	G	A	ENST00000303577	133	PCBP1	1
2:70088532:C>G	GEL_WGS_TGCT_V11	missense_variant	2	70088532	C	G	ENST00000303577	263	PCBP1	1
2:70216950:A>C	GEL_WGS_TGCT_V11	synonymous_variant	2	70216950	A	C	ENST00000433529	173	TIA1	1
2:71364134:CAGATC>-	GEL_WGS_TGCT_V11	inframe_deletion	2	71364134	CAGATC	-	ENST00000409544	533-535	ZNF638	1
2:72498476:T>G	GEL_WGS_TGCT_V11	missense_variant	2	72498476	T	G	ENST00000634650	439	EXOC6B	1
2:73252825:A>G	GEL_WGS_TGCT_V11	synonymous_variant	2	73252825	A	G	ENST00000258091	532	CCT7	1
2:74679282:C>T	GEL_WGS_TGCT_V11	synonymous_variant	2	74679282	C	T	ENST00000357877	550	SEMA4F	1
2:86049033:C>-	GEL_WGS_TGCT_V11	frameshift_variant	2	86049033	C	-	ENST00000263857	829	POLR1A	1
2:86484996:C>G	GEL_WGS_TGCT_V11	missense_variant	2	86484996	C	G	ENST00000409556	1050	KDM3A	1
2:8785827:G>A	GEL_WGS_TGCT_V11	synonymous_variant	2	8785827	G	A	ENST00000256707	715	KIDINS220	1
2:94874857:C>A	GEL_WGS_TGCT_V11	missense_variant	2	94874857	C	A	ENST00000295201	265	TEKT4	1
2:96360199:ATTGACTTTGAAGATGAT>-	GEL_WGS_TGCT_V11	inframe_deletion	2	96360199	ATTGACTTTGAAGATGAT	-	ENST00000240423	472-477	NCAPH	1
2:97888047:C>G	GEL_WGS_TGCT_V11	splice_region_variant	2	97888047	C	G	ENST00000186436	-	TMEM131	1
3:10400988:C>T	GEL_WGS_TGCT_V11	missense_variant	3	10400988	C	T	ENST00000360273	249	ATP2B2	1
3:108355170:A>T	GEL_WGS_TGCT_V11	synonymous_variant	3	108355170	A	T	ENST00000357759	158	HHLA2	1
3:111954033:C>G	GEL_WGS_TGCT_V11	splice_region_variant	3	111954033	C	G	ENST00000431670	-	PHLDB2	1
3:114351179:C>G	GEL_WGS_TGCT_V11	missense_variant	3	114351179	C	G	ENST00000675478	300	ZBTB20	1
3:119414437:A>C	GEL_WGS_TGCT_V11	synonymous_variant	3	119414437	A	C	ENST00000264245	836	ARHGAP31	1
3:119703114:A>G	GEL_WGS_TGCT_V11	missense_variant	3	119703114	A	G	ENST00000273390	6	CFAP91	1
3:121621498:C>A	GEL_WGS_TGCT_V11	stop_gained	3	121621498	C	A	ENST00000338040	23	FBXO40	1
3:121676979:C>T	GEL_WGS_TGCT_V11	missense_variant	3	121676979	C	T	ENST00000393667	3031	GOLGB1	1
3:124268802:G>A	GEL_WGS_TGCT_V11	synonymous_variant	3	124268802	G	A	ENST00000240874	170	KALRN	1
3:126461640:C>T	GEL_WGS_TGCT_V11	synonymous_variant	3	126461640	C	T	ENST00000389709	674	ZXDC	1
3:12736635:C>G	GEL_WGS_TGCT_V11	missense_variant	3	12736635	C	G	ENST00000314124	188	TMEM40	1
3:127721101:->AGTA	GEL_WGS_TGCT_V11	frameshift_variant	3	127721101	-	AGTA	ENST00000265052	154	MGLL	1
3:127923309:C>T	GEL_WGS_TGCT_V11	missense_variant	3	127923309	C	T	ENST00000405109	83	KBTBD12	1
3:128906126:C>G	GEL_WGS_TGCT_V11	missense_variant	3	128906126	C	G	ENST00000308982	385	ACAD9	1
3:129464746:C>G	GEL_WGS_TGCT_V11	synonymous_variant	3	129464746	C	G	ENST00000296266	227	IFT122	1
3:130679493:G>T	GEL_WGS_TGCT_V11	splice_region_variant	3	130679493	G	T	ENST00000356763	-	PIK3R4	1
3:131025260:T>C	GEL_WGS_TGCT_V11	missense_variant	3	131025260	T	C	ENST00000514044	16	ASTE1	1
3:133400425:C>G	GEL_WGS_TGCT_V11	missense_variant	3	133400425	C	G	ENST00000302334	114	BFSP2	1
3:134357765:TG>-	GEL_WGS_TGCT_V11	splice_acceptor_variant	3	134357765	TG	-	ENST00000514516	-	AMOTL2	1
3:136261965:C>G	GEL_WGS_TGCT_V11	missense_variant	3	136261965	C	G	ENST00000469217	168	PCCB	1
3:138161899:TCG>-	GEL_WGS_TGCT_V11	inframe_deletion	3	138161899	TCG	-	ENST00000260803	541-542	DBR1	2
3:138267211:TCT>-	GEL_WGS_TGCT_V11	inframe_deletion	3	138267211	TCT	-	ENST00000469044	452-453	ARMC8	1
3:138525495:G>A	GEL_WGS_TGCT_V11	synonymous_variant	3	138525495	G	A	ENST00000264982	313	CEP70	1
3:140688228:A>T	GEL_WGS_TGCT_V11	missense_variant	3	140688228	A	T	ENST00000286349	516	TRIM42	1
3:141292798:C>G	GEL_WGS_TGCT_V11	missense_variant	3	141292798	C	G	ENST00000286353	346	PXYLP1	1
3:14148736:G>A	GEL_WGS_TGCT_V11	splice_region_variant	3	14148736	G	A	ENST00000285021	-	XPC	1
3:141571035:G>C	GEL_WGS_TGCT_V11	missense_variant	3	141571035	G	C	ENST00000286364	329	RASA2	1
3:141580387:C>T	GEL_WGS_TGCT_V11	missense_variant	3	141580387	C	T	ENST00000286364	537	RASA2	1
3:142524112:C>A	GEL_WGS_TGCT_V11	missense_variant	3	142524112	C	A	ENST00000350721	1345	ATR	1
3:149221701:G>T	GEL_WGS_TGCT_V11	missense_variant	3	149221701	G	T	ENST00000264613	31	CP	1
3:149324992:C>T	GEL_WGS_TGCT_V11	missense_variant	3	149324992	C	T	ENST00000296059	100	TM4SF18	1
3:149657130:G>A	GEL_WGS_TGCT_V11	synonymous_variant	3	149657130	G	A	ENST00000360632	59	WWTR1	1
3:156695885:A>G	GEL_WGS_TGCT_V11	synonymous_variant	3	156695885	A	G	ENST00000461166	369	TIPARP	1
3:157159927:GTGGTCGATGGTAAGTGAAAC>-	GEL_WGS_TGCT_V11	inframe_deletion	3	157159927	GTGGTCGATGGTAAGTGAAAC	-	ENST00000295926	50-56	CCNL1	1
3:165013002:A>G	GEL_WGS_TGCT_V11	missense_variant	3	165013002	A	G	ENST00000264382	1347	SI	1
3:167687610:C>G	GEL_WGS_TGCT_V11	splice_region_variant	3	167687610	C	G	ENST00000392750	-	PDCD10	1
3:170467172:C>T	GEL_WGS_TGCT_V11	synonymous_variant	3	170467172	C	T	ENST00000231706	733	SLC7A14	1
3:179377443:AA>-	GEL_WGS_TGCT_V11	frameshift_variant	3	179377443	AA	-	ENST00000471841	442	MFN1	1
3:179604837:C>A	GEL_WGS_TGCT_V11	synonymous_variant	3	179604837	C	A	ENST00000259037	8	NDUFB5	1
3:180641991:A>T	GEL_WGS_TGCT_V11	splice_donor_variant	3	180641991	A	T	ENST00000476379	-	CCDC39	1
3:184137906:G>T	GEL_WGS_TGCT_V11	missense_variant	3	184137906	G	T	ENST00000648915	172	EIF2B5	1
3:18420787:C>A	GEL_WGS_TGCT_V11	missense_variant	3	18420787	C	A	ENST00000417717	61	SATB1	1
3:185519243:CT>-	GEL_WGS_TGCT_V11	frameshift_variant	3	185519243	CT	-	ENST00000296252	262	LIPH	1
3:186620804:G>A	GEL_WGS_TGCT_V11	synonymous_variant	3	186620804	G	A	ENST00000273784	327	AHSG	1
3:187729591:C>A	GEL_WGS_TGCT_V11	missense_variant	3	187729591	C	A	ENST00000406870	272	BCL6	1
3:194652848:G>C	GEL_WGS_TGCT_V11	missense_variant	3	194652848	G	C	ENST00000265245	352	LSG1	1
3:195542913:TCG>-	GEL_WGS_TGCT_V11	inframe_deletion	3	195542913	TCG	-	ENST00000618156	37-38	PPP1R2	1
3:25618693:G>A	GEL_WGS_TGCT_V11	missense_variant	3	25618693	G	A	ENST00000264331	1074	TOP2B	1
3:30857125:G>-	GEL_WGS_TGCT_V11	frameshift_variant	3	30857125	G	-	ENST00000282538	76	GADL1	1
3:32818136:G>A	GEL_WGS_TGCT_V11	missense_variant	3	32818136	G	A	ENST00000383763	19	TRIM71	1
3:32890547:G>C	GEL_WGS_TGCT_V11	missense_variant	3	32890547	G	C	ENST00000383763	448	TRIM71	1
3:38139916:G>A	GEL_WGS_TGCT_V11	synonymous_variant	3	38139916	G	A	ENST00000421516	127	MYD88	1
3:41918504:A>C	GEL_WGS_TGCT_V11	stop_gained	3	41918504	A	C	ENST00000301831	227	ULK4	1
3:44753352:C>G	GEL_WGS_TGCT_V11	missense_variant	3	44753352	C	G	ENST00000296121	152	KIAA1143	1
3:46671900:C>T	GEL_WGS_TGCT_V11	missense_variant	3	46671900	C	T	ENST00000318962	890	ALS2CL	1
3:46750756:GG>-	GEL_WGS_TGCT_V11	frameshift_variant	3	46750756	GG	-	ENST00000442359	45-46	PRSS45P	1
3:47120873:G>C	GEL_WGS_TGCT_V11	missense_variant	3	47120873	G	C	ENST00000409792	1255	SETD2	1
3:47501775:C>-	GEL_WGS_TGCT_V11	frameshift_variant	3	47501775	C	-	ENST00000296149	134	ELP6	1
3:48184652:CTTTT>-	GEL_WGS_TGCT_V11	splice_donor_variant	3	48184652	CTTTT	-	ENST00000302506	96-?	CDC25A	1
3:48683018:G>T	GEL_WGS_TGCT_V11	splice_region_variant	3	48683018	G	T	ENST00000294129	-	NCKIPSD	1
3:49125978:T>C	GEL_WGS_TGCT_V11	missense_variant	3	49125978	T	C	ENST00000305544	778	LAMB2	1
3:49177645:C>T	GEL_WGS_TGCT_V11	synonymous_variant	3	49177645	C	T	ENST00000545770	202	C3orf84	1
3:49807859:C>T	GEL_WGS_TGCT_V11	synonymous_variant	3	49807859	C	T	ENST00000333486	864	UBA7	1
3:51778928:G>A	GEL_WGS_TGCT_V11	synonymous_variant	3	51778928	G	A	ENST00000398780	7	IQCF6	1
3:52261429:G>A	GEL_WGS_TGCT_V11	missense_variant	3	52261429	G	A	ENST00000296490	126	WDR82	1
3:52375337:C>T	GEL_WGS_TGCT_V11	synonymous_variant	3	52375337	C	T	ENST00000420323	2361	DNAH1	1
3:52785040:G>A	GEL_WGS_TGCT_V11	splice_region_variant	3	52785040	G	A	ENST00000273283	-	ITIH1	1
3:56646598:CTTCCT>-	GEL_WGS_TGCT_V11	inframe_deletion	3	56646598	CTTCCT	-	ENST00000355628	712-713	TASOR	1
3:58317772:G>C	GEL_WGS_TGCT_V11	synonymous_variant	3	58317772	G	C	ENST00000461393	53	HTD2	1
3:62191502:A>G	GEL_WGS_TGCT_V11	missense_variant	3	62191502	A	G	ENST00000474889	356	PTPRG	1
3:62269168:A>G	GEL_WGS_TGCT_V11	missense_variant	3	62269168	A	G	ENST00000474889	1003	PTPRG	1
3:62481752:C>T	GEL_WGS_TGCT_V11	synonymous_variant	3	62481752	C	T	ENST00000383710	1048	CADPS	1
3:69025624:G>T	GEL_WGS_TGCT_V11	stop_gained	3	69025624	G	T	ENST00000646708	986	TMF1	1
3:69026104:G>T	GEL_WGS_TGCT_V11	splice_region_variant	3	69026104	G	T	ENST00000646708	-	TMF1	1
3:8985577:A>G	GEL_WGS_TGCT_V11	missense_variant	3	8985577	A	G	ENST00000383836	1081	SRGAP3	1
3:94036645:TT>-	GEL_WGS_TGCT_V11	frameshift_variant	3	94036645	TT	-	ENST00000394222	194	ARL13B	1
3:98025609:G>A	GEL_WGS_TGCT_V11	missense_variant	3	98025609	G	A	ENST00000621172	66	GABRR3	1
4:102060301:T>A	GEL_WGS_TGCT_V11	missense_variant	4	102060301	T	A	ENST00000322953	687	BANK1	1
4:107896012:A>G	GEL_WGS_TGCT_V11	splice_region_variant	4	107896012	A	G	ENST00000394684	-	SGMS2	1
4:112617740:G>C	GEL_WGS_TGCT_V11	missense_variant	4	112617740	G	C	ENST00000505019	768	ZGRF1	1
4:11399278:G>A	GEL_WGS_TGCT_V11	missense_variant	4	11399278	G	A	ENST00000002596	243	HS3ST1	1
4:117084939:A>G	GEL_WGS_TGCT_V11	missense_variant	4	117084939	A	G	ENST00000310754	152	TRAM1L1	1
4:118352385:C>T	GEL_WGS_TGCT_V11	stop_gained	4	118352385	C	T	ENST00000296498	112	PRSS12	1
4:122421349:A>-	GEL_WGS_TGCT_V11	frameshift_variant	4	122421349	A	-	ENST00000296513	526	ADAD1	1
4:125450640:A>T	GEL_WGS_TGCT_V11	synonymous_variant	4	125450640	A	T	ENST00000674496	3208	FAT4	1
4:127773401:C>T	GEL_WGS_TGCT_V11	missense_variant	4	127773401	C	T	ENST00000281154	259	SLC25A31	1
4:138236389:T>G	GEL_WGS_TGCT_V11	missense_variant	4	138236389	T	G	ENST00000280612	114	SLC7A11	1
4:143527867:G>A	GEL_WGS_TGCT_V11	splice_acceptor_variant	4	143527867	G	A	ENST00000283131	-	SMARCA5	1
4:144734822:C>A	GEL_WGS_TGCT_V11	missense_variant	4	144734822	C	A	ENST00000296575	614	HHIP	1
4:144995558:T>G	GEL_WGS_TGCT_V11	missense_variant	4	144995558	T	G	ENST00000613466	125	ANAPC10	1
4:149352031:G>A	GEL_WGS_TGCT_V11	missense_variant	4	149352031	G	A	ENST00000636793	476	IQCM	1
4:153295855:G>A	GEL_WGS_TGCT_V11	synonymous_variant	4	153295855	G	A	ENST00000338700	443	TRIM2	1
4:155697123:G>T	GEL_WGS_TGCT_V11	splice_donor_variant	4	155697123	G	T	ENST00000506455	-	GUCY1A1	1
4:15601344:T>A	GEL_WGS_TGCT_V11	synonymous_variant	4	15601344	T	A	ENST00000503292	1594	CC2D2A	1
4:1730900:G>C	GEL_WGS_TGCT_V11	missense_variant	4	1730900	G	C	ENST00000313288	467	TACC3	1
4:22442653:G>T	GEL_WGS_TGCT_V11	missense_variant	4	22442653	G	T	ENST00000334304	306	ADGRA3	1
4:23824354:C>A	GEL_WGS_TGCT_V11	splice_acceptor_variant	4	23824354	C	A	ENST00000264867	-	PPARGC1A	1
4:2694965:C>T	GEL_WGS_TGCT_V11	missense_variant	4	2694965	C	T	ENST00000324666	747	FAM193A	1
4:2830041:C>T	GEL_WGS_TGCT_V11	missense_variant	4	2830041	C	T	ENST00000511747	436	SH3BP2	1
4:2928476:C>T	GEL_WGS_TGCT_V11	missense_variant	4	2928476	C	T	ENST00000264758	754	ADD1	1
4:38133174:AG>-	GEL_WGS_TGCT_V11	frameshift_variant	4	38133174	AG	-	ENST00000261439	1075	TBC1D1	1
4:41949384:C>T	GEL_WGS_TGCT_V11	missense_variant	4	41949384	C	T	ENST00000504986	205	TMEM33	1
4:46058244:C>G	GEL_WGS_TGCT_V11	missense_variant	4	46058244	C	G	ENST00000295452	297	GABRG1	1
4:47587033:G>C	GEL_WGS_TGCT_V11	missense_variant	4	47587033	G	C	ENST00000273859	1256	ATP10D	1
4:54726036:A>T	GEL_WGS_TGCT_V11	missense_variant	4	54726036	A	T	ENST00000288135	509	KIT	1
4:54727495:T>C	GEL_WGS_TGCT_V11	missense_variant	4	54727495	T	C	ENST00000288135	576	KIT	1
4:54728055:A>G	GEL_WGS_TGCT_V11	missense_variant	4	54728055	A	G	ENST00000288135	642	KIT	1
4:54728096:T>A	GEL_WGS_TGCT_V11	missense_variant	4	54728096	T	A	ENST00000288135	655	KIT	1
4:54733154:G>T	GEL_WGS_TGCT_V11	missense_variant	4	54733154	G	T	ENST00000288135	816	KIT	4
4:54733155:A>T	GEL_WGS_TGCT_V11	missense_variant	4	54733155	A	T	ENST00000288135	816	KIT	2
4:54733174:T>A	GEL_WGS_TGCT_V11	missense_variant	4	54733174	T	A	ENST00000288135	822	KIT	3
4:54736498:G>C	GEL_WGS_TGCT_V11	missense_variant	4	54736498	G	C	ENST00000288135	829	KIT	1
4:55359358:->TTT	GEL_WGS_TGCT_V11	inframe_insertion	4	55359358	-	TTT	ENST00000264228	78-79	SRD5A3	1
4:6105762:C>T	GEL_WGS_TGCT_V11	missense_variant	4	6105762	C	T	ENST00000409021	112	JAKMIP1	1
4:68330034:C>G	GEL_WGS_TGCT_V11	synonymous_variant	4	68330034	C	G	ENST00000579690	439	YTHDC1	1
4:68471592:T>C	GEL_WGS_TGCT_V11	synonymous_variant	4	68471592	T	C	ENST00000305363	153	TMPRSS11E	1
4:6996415:G>C	GEL_WGS_TGCT_V11	splice_region_variant	4	6996415	G	C	ENST00000409757	-	TBC1D14	1
4:73098160:G>C	GEL_WGS_TGCT_V11	missense_variant	4	73098160	G	C	ENST00000358602	1645	ANKRD17	1
4:74381115:G>T	GEL_WGS_TGCT_V11	missense_variant	4	74381115	G	T	ENST00000244869	86	EREG	1
4:7718139:G>A	GEL_WGS_TGCT_V11	missense_variant	4	7718139	G	A	ENST00000507866	794	SORCS2	1
4:7843212:G>A	GEL_WGS_TGCT_V11	missense_variant	4	7843212	G	A	ENST00000420658	158	AFAP1	1
4:82918763:G>A	GEL_WGS_TGCT_V11	missense_variant	4	82918763	G	A	ENST00000302236	851	THAP9	1
4:87131125:T>C	GEL_WGS_TGCT_V11	synonymous_variant	4	87131125	T	C	ENST00000395146	1003	AFF1	1
4:88523529:G>-	GEL_WGS_TGCT_V11	frameshift_variant	4	88523529	G	-	ENST00000273968	58	PYURF	1
4:93085152:C>T	GEL_WGS_TGCT_V11	synonymous_variant	4	93085152	C	T	ENST00000282020	134	GRID2	1
4:9783066:G>A	GEL_WGS_TGCT_V11	stop_gained	4	9783066	G	A	ENST00000304374	346	DRD5	1
4:99342945:G>C	GEL_WGS_TGCT_V11	missense_variant	4	99342945	G	C	ENST00000515683	226	ADH1C	1
4:9985738:CCATCAGC>-	GEL_WGS_TGCT_V11	frameshift_variant	4	9985738	CCATCAGC	-	ENST00000264784	153-156	SLC2A9	1
5:115275250:T>C	GEL_WGS_TGCT_V11	missense_variant	5	115275250	T	C	ENST00000379611	295	CCDC112	1
5:128312643:C>A	GEL_WGS_TGCT_V11	missense_variant	5	128312643	C	A	ENST00000508053	1624	FBN2	1
5:129908100:A>G	GEL_WGS_TGCT_V11	missense_variant	5	129908100	A	G	ENST00000305031	276	CHSY3	1
5:132272216:->GGA	GEL_WGS_TGCT_V11	inframe_insertion	5	132272216	-	GGA	ENST00000253754	327	PDLIM4	1
5:138420733:A>G	GEL_WGS_TGCT_V11	missense_variant	5	138420733	A	G	ENST00000314358	1248	KDM3B	1
5:139680905:G>A	GEL_WGS_TGCT_V11	missense_variant	5	139680905	G	A	ENST00000302517	128	CXXC5	1
5:140507943:C>G	GEL_WGS_TGCT_V11	missense_variant	5	140507943	C	G	ENST00000360839	1237	ANKHD1	1
5:140509649:C>G	GEL_WGS_TGCT_V11	missense_variant	5	140509649	C	G	ENST00000360839	1260	ANKHD1	1
5:140558617:G>A	GEL_WGS_TGCT_V11	missense_variant	5	140558617	G	A	ENST00000354402	484	APBB3	1
5:140834392:C>G	GEL_WGS_TGCT_V11	missense_variant	5	140834392	C	G	ENST00000525929	3	PCDHA7	1
5:140875761:G>T	GEL_WGS_TGCT_V11	missense_variant	5	140875761	G	T	ENST00000398631	97	PCDHA12	1
5:141174456:C>T	GEL_WGS_TGCT_V11	synonymous_variant	5	141174456	C	T	ENST00000231137	541	PCDHB7	1
5:141179048:G>C	GEL_WGS_TGCT_V11	synonymous_variant	5	141179048	G	C	ENST00000239444	338	PCDHB8	1
5:141182662:G>T	GEL_WGS_TGCT_V11	missense_variant	5	141182662	G	T	ENST00000609684	35	PCDHB16	1
5:141216405:C>A	GEL_WGS_TGCT_V11	missense_variant	5	141216405	C	A	ENST00000341948	761	PCDHB13	1
5:141225089:G>C	GEL_WGS_TGCT_V11	missense_variant	5	141225089	G	C	ENST00000239449	528	PCDHB14	1
5:141340795:G>A	GEL_WGS_TGCT_V11	synonymous_variant	5	141340795	G	A	ENST00000394576	608	PCDHGA2	1
5:141351780:G>A	GEL_WGS_TGCT_V11	missense_variant	5	141351780	G	A	ENST00000523390	507	PCDHGB1	1
5:141351944:G>A	GEL_WGS_TGCT_V11	missense_variant	5	141351944	G	A	ENST00000523390	562	PCDHGB1	1
5:141357543:C>T	GEL_WGS_TGCT_V11	synonymous_variant	5	141357543	C	T	ENST00000571252	812	PCDHGA4	1
5:141576285:A>G	GEL_WGS_TGCT_V11	missense_variant	5	141576285	A	G	ENST00000389054	469	DIAPH1	1
5:148114482:G>A	GEL_WGS_TGCT_V11	missense_variant	5	148114482	G	A	ENST00000359874	670	SPINK5	1
5:150649192:C>T	GEL_WGS_TGCT_V11	missense_variant	5	150649192	C	T	ENST00000394243	550	SYNPO	1
5:157248854:G>A	GEL_WGS_TGCT_V11	synonymous_variant	5	157248854	G	A	ENST00000422843	546	ITK	1
5:159182018:A>G	GEL_WGS_TGCT_V11	synonymous_variant	5	159182018	A	G	ENST00000518802	139	RNF145	1
5:17611001:C>T	GEL_WGS_TGCT_V11	synonymous_variant	5	17611001	C	T	ENST00000503184	4	TAF11L12	1
5:17634623:C>G	GEL_WGS_TGCT_V11	missense_variant	5	17634623	C	G	ENST00000512227	55	TAF11L14	1
5:177212014:G>A	GEL_WGS_TGCT_V11	synonymous_variant	5	177212014	G	A	ENST00000439151	1205	NSD1	1
5:177283826:C>T	GEL_WGS_TGCT_V11	missense_variant	5	177283826	C	T	ENST00000439151	2017	NSD1	1
5:178991555:C>A	GEL_WGS_TGCT_V11	synonymous_variant	5	178991555	C	A	ENST00000650031	242	GRM6	1
5:181241577:GAG>-	GEL_WGS_TGCT_V11	inframe_deletion	5	181241577	GAG	-	ENST00000512805	114-115	RACK1	1
5:36680473:C>T	GEL_WGS_TGCT_V11	synonymous_variant	5	36680473	C	T	ENST00000265113	391	SLC1A3	1
5:37314265:T>G	GEL_WGS_TGCT_V11	missense_variant	5	37314265	T	G	ENST00000231498	790	NUP155	1
5:43161265:G>A	GEL_WGS_TGCT_V11	missense_variant	5	43161265	G	A	ENST00000509156	130	ZNF131	1
5:53074485:T>C	GEL_WGS_TGCT_V11	splice_region_variant	5	53074485	T	C	ENST00000296585	-	ITGA2	1
5:5460756:A>T	GEL_WGS_TGCT_V11	missense_variant	5	5460756	A	T	ENST00000296564	474	ICE1	1
5:65460195:A>G	GEL_WGS_TGCT_V11	synonymous_variant	5	65460195	A	G	ENST00000381055	202	ADAMTS6	1
5:72326747:G>T	GEL_WGS_TGCT_V11	splice_region_variant	5	72326747	G	T	ENST00000380639	-	PTCD2	1
5:73864828:A>G	GEL_WGS_TGCT_V11	missense_variant	5	73864828	A	G	ENST00000545377	687	ARHGEF28	1
5:75411105:T>C	GEL_WGS_TGCT_V11	splice_acceptor_variant	5	75411105	T	C	ENST00000405807	-	CERT1	1
5:75692503:G>A	GEL_WGS_TGCT_V11	splice_region_variant	5	75692503	G	A	ENST00000428202	-	POC5	1
5:79044477:A>G	GEL_WGS_TGCT_V11	missense_variant	5	79044477	A	G	ENST00000255189	274	DMGDH	1
5:801127:T>A	GEL_WGS_TGCT_V11	missense_variant	5	801127	T	A	ENST00000283441	407	ZDHHC11	1
5:878372:G>A	GEL_WGS_TGCT_V11	synonymous_variant	5	878372	G	A	ENST00000467963	418	BRD9	1
5:88722629:C>A	GEL_WGS_TGCT_V11	missense_variant	5	88722629	C	A	ENST00000340208	476	MEF2C	1
6:100848506:G>A	GEL_WGS_TGCT_V11	missense_variant	6	100848506	G	A	ENST00000369162	148	ASCC3	1
6:104750364:G>A	GEL_WGS_TGCT_V11	stop_gained	6	104750364	G	A	ENST00000262903	774	HACE1	1
6:106587840:C>T	GEL_WGS_TGCT_V11	missense_variant	6	106587840	C	T	ENST00000369063	277	RTN4IP1	1
6:109776926:C>T	GEL_WGS_TGCT_V11	synonymous_variant	6	109776926	C	T	ENST00000230124	585	FIG4	1
6:110219871:T>C	GEL_WGS_TGCT_V11	splice_donor_variant	6	110219871	T	C	ENST00000368932	-	CDC40	1
6:110632039:T>C	GEL_WGS_TGCT_V11	missense_variant	6	110632039	T	C	ENST00000368911	213	CDK19	1
6:111333215:G>C	GEL_WGS_TGCT_V11	synonymous_variant	6	111333215	G	C	ENST00000358835	2611	REV3L	1
6:115968683:A>G	GEL_WGS_TGCT_V11	missense_variant	6	115968683	A	G	ENST00000606080	175	FRK	1
6:116792225:C>G	GEL_WGS_TGCT_V11	missense_variant	6	116792225	C	G	ENST00000310357	900	GPRC6A	1
6:123337649:C>T	GEL_WGS_TGCT_V11	missense_variant	6	123337649	C	T	ENST00000334268	464	TRDN	1
6:128184522:C>T	GEL_WGS_TGCT_V11	missense_variant	6	128184522	C	T	ENST00000532331	358	PTPRK	1
6:131738041:C>G	GEL_WGS_TGCT_V11	missense_variant	6	131738041	C	G	ENST00000414305	726	ENPP3	1
6:13620434:AA>-	GEL_WGS_TGCT_V11	frameshift_variant	6	13620434	AA	-	ENST00000451315	217	NOL7	1
6:142770201:G>C	GEL_WGS_TGCT_V11	missense_variant	6	142770201	G	C	ENST00000367604	1513	HIVEP2	1
6:143863475:A>G	GEL_WGS_TGCT_V11	missense_variant	6	143863475	A	G	ENST00000367576	459	LTV1	1
6:151351123:CTT>-	GEL_WGS_TGCT_V11	inframe_deletion	6	151351123	CTT	-	ENST00000402676	911-912	AKAP12	1
6:152214948:C>T	GEL_WGS_TGCT_V11	missense_variant	6	152214948	C	T	ENST00000367255	7435	SYNE1	1
6:154090023:T>A	GEL_WGS_TGCT_V11	missense_variant	6	154090023	T	A	ENST00000434900	256	OPRM1	1
6:155254412:C>A	GEL_WGS_TGCT_V11	splice_region_variant	6	155254412	C	A	ENST00000461783	-	TIAM2	1
6:159907376:C>T	GEL_WGS_TGCT_V11	stop_gained	6	159907376	C	T	ENST00000674077	141	MAS1	1
6:160447753:G>A	GEL_WGS_TGCT_V11	missense_variant	6	160447753	G	A	ENST00000275300	515	SLC22A3	1
6:169248691:T>C	GEL_WGS_TGCT_V11	missense_variant	6	169248691	T	C	ENST00000366787	112	THBS2	1
6:169688827:G>T	GEL_WGS_TGCT_V11	missense_variant	6	169688827	G	T	ENST00000448612	60	WDR27	1
6:17629023:G>A	GEL_WGS_TGCT_V11	missense_variant	6	17629023	G	A	ENST00000537253	1090	NUP153	1
6:20481394:AAG>-	GEL_WGS_TGCT_V11	inframe_deletion	6	20481394	AAG	-	ENST00000346618	232	E2F3	1
6:25495118:A>G	GEL_WGS_TGCT_V11	missense_variant	6	25495118	A	G	ENST00000329474	410	CARMIL1	1
6:26240534:C>T	GEL_WGS_TGCT_V11	missense_variant	6	26240534	C	T	ENST00000244537	37	H4C6	1
6:26458643:T>C	GEL_WGS_TGCT_V11	missense_variant	6	26458643	T	C	ENST00000312541	3	BTN2A1	1
6:27814655:C>T	GEL_WGS_TGCT_V11	missense_variant	6	27814655	C	T	ENST00000333151	29	H2AC14	1
6:28436191:C>A	GEL_WGS_TGCT_V11	stop_gained	6	28436191	C	A	ENST00000289788	26	ZSCAN23	1
6:30110484:C>G	GEL_WGS_TGCT_V11	missense_variant	6	30110484	C	G	ENST00000376734	236	TRIM31	1
6:30186497:C>A	GEL_WGS_TGCT_V11	missense_variant	6	30186497	C	A	ENST00000454678	333	TRIM26	1
6:30910928:G>A	GEL_WGS_TGCT_V11	missense_variant	6	30910928	G	A	ENST00000259895	183	GTF2H4	1
6:31117474:A>G	GEL_WGS_TGCT_V11	synonymous_variant	6	31117474	A	G	ENST00000376288	47	CDSN	1
6:31164850:G>A	GEL_WGS_TGCT_V11	synonymous_variant	6	31164850	G	A	ENST00000259915	278	POU5F1	1
6:32196036:CCGCCGGCGCTAGCC>-	GEL_WGS_TGCT_V11	inframe_deletion	6	32196036	CCGCCGGCGCTAGCC	-	ENST00000375023	1800-1805	NOTCH4	1
6:3267689:G>T	GEL_WGS_TGCT_V11	stop_gained	6	3267689	G	T	ENST00000419065	156	PSMG4	1
6:33640485:C>T	GEL_WGS_TGCT_V11	splice_region_variant	6	33640485	C	T	ENST00000374316	31	ITPR3	1
6:33672074:C>G	GEL_WGS_TGCT_V11	missense_variant	6	33672074	C	G	ENST00000374316	925	ITPR3	1
6:33692808:TG>-	GEL_WGS_TGCT_V11	frameshift_variant	6	33692808	TG	-	ENST00000374316	2513-2514	ITPR3	1
6:35214430:G>A	GEL_WGS_TGCT_V11	synonymous_variant	6	35214430	G	A	ENST00000274938	4	SCUBE3	1
6:35886798:T>A	GEL_WGS_TGCT_V11	missense_variant	6	35886798	T	A	ENST00000373825	135	SRPK1	1
6:37173949:T>A	GEL_WGS_TGCT_V11	missense_variant	6	37173949	T	A	ENST00000373509	267	PIM1	1
6:37279600:C>T	GEL_WGS_TGCT_V11	missense_variant	6	37279600	C	T	ENST00000373491	137	TBC1D22B	1
6:38974373:G>A	GEL_WGS_TGCT_V11	splice_acceptor_variant	6	38974373	G	A	ENST00000327475	-	DNAH8	1
6:39304047:A>G	GEL_WGS_TGCT_V11	missense_variant	6	39304047	A	G	ENST00000373231	200	KCNK17	1
6:4130515:G>A	GEL_WGS_TGCT_V11	missense_variant	6	4130515	G	A	ENST00000380118	120	ECI2	1
6:41787708:G>A	GEL_WGS_TGCT_V11	missense_variant	6	41787708	G	A	ENST00000398884	4	TOMM6	1
6:43305878:GAGA>-	GEL_WGS_TGCT_V11	splice_region_variant	6	43305878	GAGA	-	ENST00000372569	-	CRIP3	1
6:44287813:C>T	GEL_WGS_TGCT_V11	missense_variant	6	44287813	C	T	ENST00000371505	5	TCTE1	1
6:617760:A>G	GEL_WGS_TGCT_V11	synonymous_variant	6	617760	A	G	ENST00000230449	204	EXOC2	1
6:64590739:T>A	GEL_WGS_TGCT_V11	missense_variant	6	64590739	T	A	ENST00000370621	1710	EYS	1
6:70559906:C>G	GEL_WGS_TGCT_V11	synonymous_variant	6	70559906	C	G	ENST00000418814	1511	FAM135A	1
6:72291936:T>C	GEL_WGS_TGCT_V11	missense_variant	6	72291936	T	C	ENST00000521978	1247	RIMS1	1
6:73414688:T>C	GEL_WGS_TGCT_V11	splice_donor_variant	6	73414688	T	C	ENST00000370336	-	DDX43	1
6:75702960:G>A	GEL_WGS_TGCT_V11	synonymous_variant	6	75702960	G	A	ENST00000447266	868	SENP6	1
6:85640454:GA>-	GEL_WGS_TGCT_V11	frameshift_variant	6	85640454	GA	-	ENST00000369622	86-87	SYNCRIP	1
6:87257038:A>T	GEL_WGS_TGCT_V11	stop_gained	6	87257038	A	T	ENST00000369577	1137	ZNF292	1
6:88963362:G>T	GEL_WGS_TGCT_V11	synonymous_variant	6	88963362	G	T	ENST00000369485	16	RNGTT	1
6:89756380:G>C	GEL_WGS_TGCT_V11	missense_variant	6	89756380	G	C	ENST00000369393	905	MDN1	1
7:100435699:C>A	GEL_WGS_TGCT_V11	missense_variant	7	100435699	C	A	ENST00000292330	174	PPP1R35	1
7:100682435:->CCGTCTTTTTGCGAATGGG	GEL_WGS_TGCT_V11	frameshift_variant	7	100682435	-	CCGTCTTTTTGCGAATGGG	ENST00000275732	883	GIGYF1	1
7:103086703:A>G	GEL_WGS_TGCT_V11	missense_variant	7	103086703	A	G	ENST00000323716	156	ARMC10	1
7:103319652:GTGA>-	GEL_WGS_TGCT_V11	frameshift_variant	7	103319652	GTGA	-	ENST00000379263	399-400	DNAJC2	1
7:103574214:G>A	GEL_WGS_TGCT_V11	synonymous_variant	7	103574214	G	A	ENST00000428762	1463	RELN	1
7:105550493:G>A	GEL_WGS_TGCT_V11	splice_region_variant	7	105550493	G	A	ENST00000257700	-	RINT1	1
7:117297617:T>-	GEL_WGS_TGCT_V11	frameshift_variant	7	117297617	T	-	ENST00000265441	283	WNT2	1
7:120788890:C>A	GEL_WGS_TGCT_V11	missense_variant	7	120788890	C	A	ENST00000222747	207	TSPAN12	1
7:120951232:C>G	GEL_WGS_TGCT_V11	missense_variant	7	120951232	C	G	ENST00000315870	33	ING3	1
7:122113185:G>A	GEL_WGS_TGCT_V11	missense_variant	7	122113185	G	A	ENST00000417368	404	AASS	1
7:123868428:G>C	GEL_WGS_TGCT_V11	missense_variant	7	123868428	G	C	ENST00000223026	52	HYAL4	1
7:123959922:A>G	GEL_WGS_TGCT_V11	missense_variant	7	123959922	A	G	ENST00000340011	495	SPAM1	1
7:128830772:G>T	GEL_WGS_TGCT_V11	missense_variant	7	128830772	G	T	ENST00000325888	45	FLNC	1
7:137391304:A>G	GEL_WGS_TGCT_V11	synonymous_variant	7	137391304	A	G	ENST00000288490	1038	DGKI	1
7:140753355:C>T	GEL_WGS_TGCT_V11	missense_variant	7	140753355	C	T	ENST00000496384	594	BRAF	1
7:142055641:G>A	GEL_WGS_TGCT_V11	missense_variant	7	142055641	G	A	ENST00000549489	1133	MGAM	1
7:142885609:G>C	GEL_WGS_TGCT_V11	missense_variant	7	142885609	G	C	ENST00000359396	10	TRPV6	1
7:143382339:C>G	GEL_WGS_TGCT_V11	missense_variant	7	143382339	C	G	ENST00000322764	100	ZYX	1
7:143382870:G>T	GEL_WGS_TGCT_V11	missense_variant	7	143382870	G	T	ENST00000322764	191	ZYX	1
7:147108310:G>A	GEL_WGS_TGCT_V11	synonymous_variant	7	147108310	G	A	ENST00000361727	238	CNTNAP2	1
7:147121085:C>T	GEL_WGS_TGCT_V11	synonymous_variant	7	147121085	C	T	ENST00000361727	287	CNTNAP2	1
7:147300242:A>G	GEL_WGS_TGCT_V11	missense_variant	7	147300242	A	G	ENST00000361727	484	CNTNAP2	1
7:148759336:C>T	GEL_WGS_TGCT_V11	synonymous_variant	7	148759336	C	T	ENST00000325222	172	CUL1	1
7:148826575:G>A	GEL_WGS_TGCT_V11	synonymous_variant	7	148826575	G	A	ENST00000320356	262	EZH2	1
7:1493746:AGCCATACCATCC>-	GEL_WGS_TGCT_V11	splice_donor_variant	7	1493746	AGCCATACCATCC	-	ENST00000404767	688-?	INTS1	1
7:150396743:G>T	GEL_WGS_TGCT_V11	missense_variant	7	150396743	G	T	ENST00000329630	88	ZNF775	1
7:150474136:G>A	GEL_WGS_TGCT_V11	synonymous_variant	7	150474136	G	A	ENST00000307271	269	GIMAP8	1
7:150958434:G>A	GEL_WGS_TGCT_V11	missense_variant	7	150958434	G	A	ENST00000262186	181	KCNH2	1
7:151035886:C>T	GEL_WGS_TGCT_V11	missense_variant	7	151035886	C	T	ENST00000297504	328	ABCB8	1
7:151064628:G>A	GEL_WGS_TGCT_V11	missense_variant	7	151064628	G	A	ENST00000485713	107	SLC4A2	1
7:151070519:G>A	GEL_WGS_TGCT_V11	synonymous_variant	7	151070519	G	A	ENST00000485713	504	SLC4A2	1
7:151374190:G>C	GEL_WGS_TGCT_V11	missense_variant	7	151374190	G	C	ENST00000568733	472	NUB1	1
7:152149087:G>C	GEL_WGS_TGCT_V11	stop_gained	7	152149087	G	C	ENST00000262189	4280	KMT2C	1
7:152176748:G>A	GEL_WGS_TGCT_V11	missense_variant	7	152176748	G	A	ENST00000262189	2902	KMT2C	1
7:155745208:C>T	GEL_WGS_TGCT_V11	missense_variant	7	155745208	C	T	ENST00000401878	862	RBM33	1
7:158650929:G>T	GEL_WGS_TGCT_V11	missense_variant	7	158650929	G	T	ENST00000409339	993	NCAPG2	1
7:158652308:C>T	GEL_WGS_TGCT_V11	synonymous_variant	7	158652308	C	T	ENST00000409339	973	NCAPG2	1
7:21725991:G>A	GEL_WGS_TGCT_V11	splice_region_variant	7	21725991	G	A	ENST00000409508	-	DNAH11	1
7:2222715:G>A	GEL_WGS_TGCT_V11	missense_variant	7	2222715	G	A	ENST00000406869	111	MAD1L1	1
7:2543590:C>G	GEL_WGS_TGCT_V11	missense_variant	7	2543590	C	G	ENST00000340611	268	BRAT1	1
7:29566606:C>G	GEL_WGS_TGCT_V11	missense_variant	7	29566606	C	G	ENST00000319694	93	PRR15	1
7:30455285:C>T	GEL_WGS_TGCT_V11	synonymous_variant	7	30455285	C	T	ENST00000222823	76	NOD1	1
7:31879045:G>-	GEL_WGS_TGCT_V11	frameshift_variant	7	31879045	G	-	ENST00000396193	186	PDE1C	1
7:33109328:C>A	GEL_WGS_TGCT_V11	synonymous_variant	7	33109328	C	A	ENST00000297157	15	RP9	1
7:34079038:G>C	GEL_WGS_TGCT_V11	synonymous_variant	7	34079038	G	C	ENST00000649409	420	BMPER	1
7:38391828:C>T	GEL_WGS_TGCT_V11	missense_variant	7	38391828	C	T	ENST00000356264	600	AMPH	1
7:41967680:G>A	GEL_WGS_TGCT_V11	synonymous_variant	7	41967680	G	A	ENST00000395925	783	GLI3	1
7:44693885:C>T	GEL_WGS_TGCT_V11	stop_gained	7	44693885	C	T	ENST00000447398	477	OGDH	1
7:45082142:G>A	GEL_WGS_TGCT_V11	synonymous_variant	7	45082142	G	A	ENST00000490531	1346	NACAD	1
7:45085359:G>-	GEL_WGS_TGCT_V11	frameshift_variant	7	45085359	G	-	ENST00000490531	274	NACAD	1
7:4789918:C>T	GEL_WGS_TGCT_V11	synonymous_variant	7	4789918	C	T	ENST00000649063	598	AP5Z1	1
7:48272376:G>A	GEL_WGS_TGCT_V11	missense_variant	7	48272376	G	A	ENST00000435803	904	ABCA13	1
7:48925143:G>T	GEL_WGS_TGCT_V11	missense_variant	7	48925143	G	T	ENST00000428251	264	CDC14C	1
7:50376612:G>A	GEL_WGS_TGCT_V11	synonymous_variant	7	50376612	G	A	ENST00000331340	80	IKZF1	1
7:53035972:G>T	GEL_WGS_TGCT_V11	missense_variant	7	53035972	G	T	ENST00000408890	101	POM121L12	1
7:55154054:G>-	GEL_WGS_TGCT_V11	frameshift_variant	7	55154054	G	-	ENST00000275493	264	EGFR	1
7:55181466:G>A	GEL_WGS_TGCT_V11	synonymous_variant	7	55181466	G	A	ENST00000275493	819	EGFR	1
7:56064334:T>A	GEL_WGS_TGCT_V11	missense_variant	7	56064334	T	A	ENST00000652303	27	SUMF2	1
7:6041127:G>C	GEL_WGS_TGCT_V11	missense_variant	7	6041127	G	C	ENST00000199389	295	EIF2AK1	1
7:6374769:G>C	GEL_WGS_TGCT_V11	missense_variant	7	6374769	G	C	ENST00000356142	12	RAC1	1
7:6387277:C>G	GEL_WGS_TGCT_V11	missense_variant	7	6387277	C	G	ENST00000356142	34	RAC1	1
7:6391998:A>G	GEL_WGS_TGCT_V11	missense_variant	7	6391998	A	G	ENST00000356142	61	RAC1	1
7:64992351:C>A	GEL_WGS_TGCT_V11	missense_variant	7	64992351	C	A	ENST00000394323	226	ERV3-1	1
7:72942105:C>A	GEL_WGS_TGCT_V11	missense_variant	7	72942105	C	A	ENST00000395270	439	POM121	1
7:73537986:G>C	GEL_WGS_TGCT_V11	missense_variant	7	73537986	G	C	ENST00000455335	166	BCL7B	1
7:73683659:G>A	GEL_WGS_TGCT_V11	missense_variant	7	73683659	G	A	ENST00000423497	12	BUD23	1
7:7453485:T>A	GEL_WGS_TGCT_V11	synonymous_variant	7	7453485	T	A	ENST00000399429	465	COL28A1	1
7:74589868:A>G	GEL_WGS_TGCT_V11	missense_variant	7	74589868	A	G	ENST00000455841	812	GTF2IRD1	1
7:75057556:C>T	GEL_WGS_TGCT_V11	missense_variant	7	75057556	C	T	ENST00000610322	344	RCC1L	1
7:75421530:->A	GEL_WGS_TGCT_V11	frameshift_variant	7	75421530	-	A	ENST00000615331	907-908	POM121C	1
7:76515038:C>T	GEL_WGS_TGCT_V11	splice_region_variant	7	76515038	C	T	ENST00000334348	-	UPK3B	1
7:77627366:A>T	GEL_WGS_TGCT_V11	missense_variant	7	77627366	A	T	ENST00000248594	563	PTPN12	1
7:80758446:A>T	GEL_WGS_TGCT_V11	missense_variant	7	80758446	A	T	ENST00000265361	510	SEMA3C	1
7:82966004:G>A	GEL_WGS_TGCT_V11	missense_variant	7	82966004	G	A	ENST00000333891	1262	PCLO	1
7:87377392:G>T	GEL_WGS_TGCT_V11	missense_variant	7	87377392	G	T	ENST00000419147	335	CROT	1
7:92016228:G>A	GEL_WGS_TGCT_V11	missense_variant	7	92016228	G	A	ENST00000356239	1238	AKAP9	1
7:99004313:A>C	GEL_WGS_TGCT_V11	missense_variant	7	99004313	A	C	ENST00000359863	3464	TRRAP	1
7:99359587:G>T	GEL_WGS_TGCT_V11	missense_variant	7	99359587	G	T	ENST00000262942	278	ARPC1A	1
7:99546966:C>T	GEL_WGS_TGCT_V11	missense_variant	7	99546966	C	T	ENST00000449309	481	FAM200A	1
7:99573151:A>-	GEL_WGS_TGCT_V11	frameshift_variant	7	99573151	A	-	ENST00000424881	383	ZNF655	1
7:99629387:G>T	GEL_WGS_TGCT_V11	synonymous_variant	7	99629387	G	T	ENST00000394152	334	ZSCAN25	1
8:104466791:C>G	GEL_WGS_TGCT_V11	missense_variant	8	104466791	C	G	ENST00000351513	44	DPYS	1
8:112975885:C>T	GEL_WGS_TGCT_V11	missense_variant	8	112975885	C	T	ENST00000297405	432	CSMD3	1
8:117812898:C>T	GEL_WGS_TGCT_V11	missense_variant	8	117812898	C	T	ENST00000378204	566	EXT1	1
8:120208281:C>G	GEL_WGS_TGCT_V11	missense_variant	8	120208281	C	G	ENST00000297848	414	COL14A1	1
8:120632646:A>G	GEL_WGS_TGCT_V11	missense_variant	8	120632646	A	G	ENST00000395601	265	SNTB1	1
8:123333872:A>G	GEL_WGS_TGCT_V11	splice_region_variant	8	123333872	A	G	ENST00000287394	-	ATAD2	1
8:130903982:C>G	GEL_WGS_TGCT_V11	missense_variant	8	130903982	C	G	ENST00000286355	567	ADCY8	1
8:132180210:G>A	GEL_WGS_TGCT_V11	missense_variant	8	132180210	G	A	ENST00000388996	242	KCNQ3	1
8:138152800:T>C	GEL_WGS_TGCT_V11	missense_variant	8	138152800	T	C	ENST00000395297	559	FAM135B	1
8:138722080:C>G	GEL_WGS_TGCT_V11	missense_variant	8	138722080	C	G	ENST00000303045	753	COL22A1	1
8:140360110:G>A	GEL_WGS_TGCT_V11	missense_variant	8	140360110	G	A	ENST00000389328	577	TRAPPC9	1
8:140532115:G>A	GEL_WGS_TGCT_V11	stop_gained	8	140532115	G	A	ENST00000220592	837	AGO2	1
8:141218238:GCTGCC>-	GEL_WGS_TGCT_V11	inframe_deletion	8	141218238	GCTGCC	-	ENST00000517878	466-468	SLC45A4	1
8:142727356:C>T	GEL_WGS_TGCT_V11	synonymous_variant	8	142727356	C	T	ENST00000336138	4	THEM6	1
8:142874998:GCCCAAGGCACTGGCGCATGCCAAAGCCAA>-	GEL_WGS_TGCT_V11	inframe_deletion	8	142874998	GCCCAAGGCACTGGCGCATGCCAAAGCCAA	-	ENST00000292427	443-453	CYP11B1	1
8:142875033:A>T	GEL_WGS_TGCT_V11	missense_variant	8	142875033	A	T	ENST00000292427	441	CYP11B1	1
8:142876815:G>T	GEL_WGS_TGCT_V11	missense_variant	8	142876815	G	T	ENST00000292427	222	CYP11B1	1
8:143868392:C>T	GEL_WGS_TGCT_V11	missense_variant	8	143868392	C	T	ENST00000615648	1621	EPPK1	1
8:143919322:C>T	GEL_WGS_TGCT_V11	missense_variant	8	143919322	C	T	ENST00000322810	3637	PLEC	1
8:143983414:C>T	GEL_WGS_TGCT_V11	synonymous_variant	8	143983414	C	T	ENST00000525773	737	PARP10	1
8:144264753:C>G	GEL_WGS_TGCT_V11	missense_variant	8	144264753	C	G	ENST00000569669	208	BOP1	1
8:144392776:G>A	GEL_WGS_TGCT_V11	splice_region_variant	8	144392776	G	A	ENST00000308860	507	ADCK5	1
8:144436596:G>T	GEL_WGS_TGCT_V11	missense_variant	8	144436596	G	T	ENST00000409379	659	TONSL	1
8:144528844:C>T	GEL_WGS_TGCT_V11	missense_variant	8	144528844	C	T	ENST00000524821	25	C8orf82	1
8:1565702:G>A	GEL_WGS_TGCT_V11	missense_variant	8	1565702	G	A	ENST00000637795	417	DLGAP2	1
8:2002112:G>A	GEL_WGS_TGCT_V11	missense_variant	8	2002112	G	A	ENST00000320248	307	KBTBD11	1
8:2002858:G>A	GEL_WGS_TGCT_V11	missense_variant	8	2002858	G	A	ENST00000320248	556	KBTBD11	1
8:21693329:C>A	GEL_WGS_TGCT_V11	synonymous_variant	8	21693329	C	A	ENST00000524240	448	GFRA2	1
8:22207390:G>A	GEL_WGS_TGCT_V11	missense_variant	8	22207390	G	A	ENST00000306385	817	BMP1	1
8:28716726:C>T	GEL_WGS_TGCT_V11	stop_gained	8	28716726	C	T	ENST00000220562	223	EXTL3	1
8:3307750:C>A	GEL_WGS_TGCT_V11	missense_variant	8	3307750	C	A	ENST00000635120	1299	CSMD1	1
8:33512007:G>C	GEL_WGS_TGCT_V11	missense_variant	8	33512007	G	C	ENST00000613904	203	TTI2	1
8:3409495:C>G	GEL_WGS_TGCT_V11	missense_variant	8	3409495	C	G	ENST00000635120	558	CSMD1	1
8:35686646:G>A	GEL_WGS_TGCT_V11	missense_variant	8	35686646	G	A	ENST00000404895	341	UNC5D	1
8:37831469:G>T	GEL_WGS_TGCT_V11	stop_gained	8	37831469	G	T	ENST00000412232	327	ADGRA2	1
8:38145313:G>T	GEL_WGS_TGCT_V11	missense_variant	8	38145313	G	T	ENST00000276449	218	STAR	1
8:38401012:C>T	GEL_WGS_TGCT_V11	stop_gained	8	38401012	C	T	ENST00000379957	315	LETM2	1
8:38416017:C>T	GEL_WGS_TGCT_V11	synonymous_variant	8	38416017	C	T	ENST00000425967	600	FGFR1	1
8:39136671:T>C	GEL_WGS_TGCT_V11	synonymous_variant	8	39136671	T	C	ENST00000379907	51	ADAM32	1
8:39648499:A>T	GEL_WGS_TGCT_V11	missense_variant	8	39648499	A	T	ENST00000265707	401	ADAM18	1
8:42048774:G>-	GEL_WGS_TGCT_V11	frameshift_variant	8	42048774	G	-	ENST00000265713	68	KAT6A	1
8:47778578:->TATCAGAGCGTGAGAGC	GEL_WGS_TGCT_V11	stop_gained	8	47778578	-	TATCAGAGCGTGAGAGC	ENST00000314191	3911-3912	PRKDC	1
8:47960024:T>C	GEL_WGS_TGCT_V11	missense_variant	8	47960024	T	C	ENST00000314191	35	PRKDC	1
8:53817422:G>T	GEL_WGS_TGCT_V11	missense_variant	8	53817422	G	T	ENST00000359530	139	ATP6V1H	1
8:71843792:C>A	GEL_WGS_TGCT_V11	missense_variant	8	71843792	C	A	ENST00000325509	129	MSC	1
8:7769736:G>C	GEL_WGS_TGCT_V11	missense_variant	8	7769736	G	C	ENST00000533716	89	FAM90A10P	1
8:88327191:A>C	GEL_WGS_TGCT_V11	missense_variant	8	88327191	A	C	ENST00000286614	6	MMP16	1
8:93797132:A>G	GEL_WGS_TGCT_V11	splice_acceptor_variant	8	93797132	A	G	ENST00000453321	-	TMEM67	1
8:93804860:G>A	GEL_WGS_TGCT_V11	missense_variant	8	93804860	G	A	ENST00000453321	807	TMEM67	1
8:94756093:A>G	GEL_WGS_TGCT_V11	synonymous_variant	8	94756093	A	G	ENST00000414645	223	DPY19L4	1
8:97277126:C>T	GEL_WGS_TGCT_V11	missense_variant	8	97277126	C	T	ENST00000322128	240	TSPYL5	1
9:100104527:C>T	GEL_WGS_TGCT_V11	synonymous_variant	9	100104527	C	T	ENST00000262457	2	INVS	1
9:107485915:A>T	GEL_WGS_TGCT_V11	missense_variant	9	107485915	A	T	ENST00000374672	426	KLF4	1
9:107488950:G>A	GEL_WGS_TGCT_V11	stop_gained	9	107488950	G	A	ENST00000374672	36	KLF4	1
9:111738494:T>C	GEL_WGS_TGCT_V11	synonymous_variant	9	111738494	T	C	ENST00000374287	337	SHOC1	1
9:113322908:G>A	GEL_WGS_TGCT_V11	missense_variant	9	113322908	G	A	ENST00000374193	158	WDR31	1
9:115063024:C>T	GEL_WGS_TGCT_V11	missense_variant	9	115063024	C	T	ENST00000350763	1309	TNC	1
9:116154573:C>T	GEL_WGS_TGCT_V11	missense_variant	9	116154573	C	T	ENST00000328252	134	PAPPA	1
9:116207571:C>T	GEL_WGS_TGCT_V11	missense_variant	9	116207571	C	T	ENST00000328252	532	PAPPA	1
9:117970:C>T	GEL_WGS_TGCT_V11	synonymous_variant	9	117970	C	T	ENST00000382500	50	FOXD4	1
9:120963698:G>C	GEL_WGS_TGCT_V11	missense_variant	9	120963698	G	C	ENST00000223642	1421	C5	1
9:121008478:C>G	GEL_WGS_TGCT_V11	missense_variant	9	121008478	C	G	ENST00000223642	760	C5	1
9:122989464:A>G	GEL_WGS_TGCT_V11	missense_variant	9	122989464	A	G	ENST00000373647	253	RABGAP1	1
9:124475441:C>T	GEL_WGS_TGCT_V11	splice_region_variant	9	124475441	C	T	ENST00000334810	-	ADGRD2	1
9:125748600:->G	GEL_WGS_TGCT_V11	frameshift_variant	9	125748600	-	G	ENST00000373489	84	PBX3	1
9:127338140:A>G	GEL_WGS_TGCT_V11	missense_variant	9	127338140	A	G	ENST00000373387	336	GARNL3	1
9:128846694:C>A	GEL_WGS_TGCT_V11	missense_variant	9	128846694	C	A	ENST00000436267	88	KYAT1	1
9:128847451:A>G	GEL_WGS_TGCT_V11	synonymous_variant	9	128847451	A	G	ENST00000436267	26	KYAT1	1
9:130905382:C>T	GEL_WGS_TGCT_V11	synonymous_variant	9	130905382	C	T	ENST00000372338	326	FIBCD1	1
9:133332745:G>C	GEL_WGS_TGCT_V11	missense_variant	9	133332745	G	C	ENST00000372022	137	SURF6	1
9:133812137:TGA>-	GEL_WGS_TGCT_V11	inframe_deletion	9	133812137	TGA	-	ENST00000371850	176-177	VAV2	1
9:134053428:C>A	GEL_WGS_TGCT_V11	missense_variant	9	134053428	C	A	ENST00000303407	17	BRD3	1
9:135769957:G>A	GEL_WGS_TGCT_V11	synonymous_variant	9	135769957	G	A	ENST00000371757	507	KCNT1	1
9:136475783:G>A	GEL_WGS_TGCT_V11	synonymous_variant	9	136475783	G	A	ENST00000313050	611	SEC16A	1
9:136722000:C>T	GEL_WGS_TGCT_V11	missense_variant	9	136722000	C	T	ENST00000371692	93	DIPK1B	1
9:136844686:C>T	GEL_WGS_TGCT_V11	missense_variant	9	136844686	C	T	ENST00000436881	91	AJM1	1
9:137106121:G>A	GEL_WGS_TGCT_V11	splice_region_variant	9	137106121	G	A	ENST00000371589	-	MAN1B1	1
9:14748486:G>A	GEL_WGS_TGCT_V11	missense_variant	9	14748486	G	A	ENST00000422223	1904	FREM1	1
9:15779049:C>T	GEL_WGS_TGCT_V11	missense_variant	9	15779049	C	T	ENST00000380701	994	CCDC171	1
9:17579265:A>T	GEL_WGS_TGCT_V11	missense_variant	9	17579265	A	T	ENST00000380607	8	SH3GL2	1
9:19360388:A>G	GEL_WGS_TGCT_V11	missense_variant	9	19360388	A	G	ENST00000434457	1769	DENND4C	1
9:214991:G>A	GEL_WGS_TGCT_V11	synonymous_variant	9	214991	G	A	ENST00000432829	5	DOCK8	1
9:24544968:T>C	GEL_WGS_TGCT_V11	splice_region_variant	9	24544968	T	C	ENST00000604921	-	IZUMO3	1
9:33963760:C>T	GEL_WGS_TGCT_V11	synonymous_variant	9	33963760	C	T	ENST00000360802	237	UBAP2	1
9:35732817:C>A	GEL_WGS_TGCT_V11	missense_variant	9	35732817	C	A	ENST00000353704	15	CREB3	1
9:39073904:T>C	GEL_WGS_TGCT_V11	missense_variant	9	39073904	T	C	ENST00000297668	1285	CNTNAP3	1
9:39078742:C>T	GEL_WGS_TGCT_V11	synonymous_variant	9	39078742	C	T	ENST00000297668	1207	CNTNAP3	1
9:69759871:A>C	GEL_WGS_TGCT_V11	missense_variant	9	69759871	A	C	ENST00000340434	23	PTAR1	1
9:83870584:C>G	GEL_WGS_TGCT_V11	missense_variant	9	83870584	C	G	ENST00000297814	898	KIF27	1
9:8389366:C>T	GEL_WGS_TGCT_V11	missense_variant	9	8389366	C	T	ENST00000381196	1418	PTPRD	1
9:93075888:C>T	GEL_WGS_TGCT_V11	missense_variant	9	93075888	C	T	ENST00000375472	65	SUSD3	1
9:96938633:C>G	GEL_WGS_TGCT_V11	synonymous_variant	9	96938633	C	G	ENST00000372322	570	NUTM2G	1
9:96938644:C>G	GEL_WGS_TGCT_V11	missense_variant	9	96938644	C	G	ENST00000372322	574	NUTM2G	1
9:97439248:T>C	GEL_WGS_TGCT_V11	synonymous_variant	9	97439248	T	C	ENST00000355295	189	TDRD7	1
X:10130109:C>A	GEL_WGS_TGCT_V11	synonymous_variant	X	10130109	C	A	ENST00000380861	862	WWC3	1
X:108437959:C>A	GEL_WGS_TGCT_V11	stop_gained	X	108437959	C	A	ENST00000394872	16	COL4A6	1
X:116453138:G>T	GEL_WGS_TGCT_V11	synonymous_variant	X	116453138	G	T	ENST00000598581	427	SLC6A14	1
X:123665688:A>C	GEL_WGS_TGCT_V11	missense_variant	X	123665688	A	C	ENST00000245838	447	THOC2	1
X:12921513:G>C	GEL_WGS_TGCT_V11	missense_variant	X	12921513	G	C	ENST00000311912	843	TLR8	1
X:129919404:C>T	GEL_WGS_TGCT_V11	stop_gained	X	129919404	C	T	ENST00000394422	223	UTP14A	1
X:130014741:CTCCT>-	GEL_WGS_TGCT_V11	frameshift_variant	X	130014741	CTCCT	-	ENST00000540052	657-658	BCORL1	1
X:133217933:C>T	GEL_WGS_TGCT_V11	missense_variant	X	133217933	C	T	ENST00000310125	109	TFDP3	1
X:14020380:G>A	GEL_WGS_TGCT_V11	missense_variant	X	14020380	G	A	ENST00000380523	57	GEMIN8	1
X:14865161:T>G	GEL_WGS_TGCT_V11	missense_variant	X	14865161	T	G	ENST00000650831	117	FANCB	1
X:153397475:C>T	GEL_WGS_TGCT_V11	missense_variant	X	153397475	C	T	ENST00000633844	181	PNMA6E	1
X:153784002:C>A	GEL_WGS_TGCT_V11	missense_variant	X	153784002	C	A	ENST00000370101	312	SRPK3	1
X:17800790:A>G	GEL_WGS_TGCT_V11	synonymous_variant	X	17800790	A	G	ENST00000545871	407	RAI2	1
X:32644247:G>C	GEL_WGS_TGCT_V11	missense_variant	X	32644247	G	C	ENST00000357033	406	DMD	1
X:386475:G>A	GEL_WGS_TGCT_V11	missense_variant	X	386475	G	A	ENST00000390665	73	PPP2R3B	1
X:48832215:GCGCCAGCGCCC>-	GEL_WGS_TGCT_V11	inframe_deletion	X	48832215	GCGCCAGCGCCC	-	ENST00000218230	77-81	PCSK1N	1
X:48934688:T>C	GEL_WGS_TGCT_V11	splice_region_variant	X	48934688	T	C	ENST00000156084	-	OTUD5	1
X:48983269:G>A	GEL_WGS_TGCT_V11	missense_variant	X	48983269	G	A	ENST00000376423	482	GRIPAP1	1
X:49075229:GA>-	GEL_WGS_TGCT_V11	frameshift_variant	X	49075229	GA	-	ENST00000356463	294-295	WDR45	1
X:49603697:C>T	GEL_WGS_TGCT_V11	stop_gained	X	49603697	C	T	ENST00000381700	79	GAGE1	1
X:53944224:C>T	GEL_WGS_TGCT_V11	synonymous_variant	X	53944224	C	T	ENST00000357988	889	PHF8	1
X:54294557:A>C	GEL_WGS_TGCT_V11	synonymous_variant	X	54294557	A	C	ENST00000354646	563	WNK3	1
X:70302328:G>A	GEL_WGS_TGCT_V11	synonymous_variant	X	70302328	G	A	ENST00000374403	236	KIF4A	1
X:72582591:G>A	GEL_WGS_TGCT_V11	missense_variant	X	72582591	G	A	ENST00000373542	1102	PHKA1	1
X:78045550:->T	GEL_WGS_TGCT_V11	frameshift_variant	X	78045550	-	T	ENST00000341514	1402	ATP7A	1
X:9895062:C>T	GEL_WGS_TGCT_V11	missense_variant	X	9895062	C	T	ENST00000380913	385	SHROOM2	1
Y:5100181:G>T	GEL_WGS_TGCT_V11	missense_variant	Y	5100181	G	T	ENST00000400457	868	PCDH11Y	1

## Sheet: Supplementary Data 2b
Supplementary Data 2b. Summary of mutational drivers identified in GEL TGCT cohort
Abbreviations: CGC, Cancer Gene Census; Act, Activating; LoF, Loss of Function; GEL, Genomics England; TGCA, The Cancer Genome Atlas
Key: CGC_Gene, true if gene is in the cancer gene census; CGC_Cancer_Gene, true if TGCT is one of the cancer types linked with gene in the CGC.
Note: A detailed explanation of column headings can be found in the IntOGen release documentation. See https://readthedocs.org/projects/intogen/downloads/pdf/v2023/
GENE_SYMBOL	TRANSCRIPT	METHODS	MUTATIONS	SAMPLES	%_SAMPLES_COHORT	QVALUE_COMBINATION	ROLE	CGC_GENE	CGC_CANCER_GENE	DOMAIN	2D_CLUSTERS	3D_CLUSTERS	EXCESS_MIS	EXCESS_NON	EXCESS_SPL
EP300	ENST00000263253	combination	2	2	0.037037	0.00036507	LoF	True	FALSE	-	-	-	0.930734	0	0
KIT	ENST00000288135	oncodrivefml,oncodriveclustl,dndscv,smregions,cbase,hotmaps	14	13	0.240741	1.04903e-34	Act	True	FALSE	PF07714:589:923	-	-	0.996095	0	0
KLF4	ENST00000374672	oncodrivefml	2	2	0.037037	4.23595e-08	Act	True	FALSE	-	-	-	0.965624	0.997759	0
KMT2C	ENST00000262189	combination	2	2	0.037037	7.97808e-05	LoF	True	FALSE	-	-	-	0.729632	0.969981	0
KRAS	ENST00000256078	oncodriveclustl,dndscv	5	5	0.0925926	1.58542e-09	Act	True	FALSE	-	25245350:25245351	-	0.997557	0	0
NRAS	ENST00000369535	combination	2	2	0.037037	3.43681e-05	Act	True	FALSE	-	-	-	0.995006	0	0
RAC1	ENST00000356142	dndscv,smregions	3	3	0.0555556	1.58542e-09	Act	True	FALSE	PF00071:5:78	-	-	0.996018	0	0
SPEN	ENST00000375759	combination	2	2	0.037037	0.000618114	ambiguous	True	FALSE	-	-	-	0.891991	0	0

## Sheet: Supplementary Data 2c
Supplementary Data 2c. Summary of KIT exon hits in GEL TGCT cohort
Exon Number	Exon	Start	End	Length	Number.Of.Hits	Hit
9	ENSE00001728411	54725857	54726038	182	1	54726036
11	ENSE00001074417	54727416	54727542	127	1	54727495
13	ENSE00001074408	54728011	54728121	111	1	54728055
13	ENSE00001074408	54728011	54728121	111	1	54728096
17	ENSE00001074435	54733070	54733192	123	4	54733154
17	ENSE00001074435	54733070	54733192	123	2	54733155
17	ENSE00001074435	54733070	54733192	123	3	54733174
18	ENSE00001074442	54736498	54736609	112	1	54736498

## Sheet: Supplementary Data 2d
Supplementary Data 2d. Summary of mutational drivers identified in GEL TGCT and TCGA TGCT cohorts
Abbreviations: CGC, Cancer Gene Census; Act, Activating; LoF, Loss of Function; GEL, Genomics England; TGCA, The Cancer Genome Atlas
Key: CGC_Gene, true if gene is in the cancer gene census; CGC_Cancer_Gene, true if TGCT is one of the cancer types linked with gene in the CGC
Note: A detailed explanation of column headings can be found in the IntOGen release documentation. See https://readthedocs.org/projects/intogen/downloads/pdf/v2023/
Driver_Count	Gene_Symbol	Cohort	Transcript	Role	CGC_Gene	CGC_Cancer_Gene	GRCh38 coordinates
1	KIT	GEL & TCGA & TCGA_SEMINOMA	ENST00000288135	Act	True	False	4:54,657,918-54,740,715
2	KRAS	GEL & TCGA & TCGA_SEMINOMA	ENST00000256078	Act	True	False	12:25,205,246-25,250,936
3	NRAS	GEL & TCGA & TCGA_SEMINOMA	ENST00000369535	Act	True	False	1:114,704,469-114,716,771
4	EP300	GEL	ENST00000263253	LoF	True	False	22:41,092,592-41,180,077
5	KLF4	GEL	ENST00000374672	Act	True	False	9:107,484,852-107,490,482
6	KMT2C	GEL	ENST00000262189	LoF	True	False	7:152,134,922-152,436,644
7	RAC1	GEL	ENST00000356142	Act	True	False	7:6,374,527-6,403,967
8	SPEN	GEL	ENST00000375759	ambiguous	True	False	1:15,836,095-15,940,456
9	BIRC6	TCGA & TCGA_SEMINOMA	ENST00000421745	ambiguous	True	False	2:32,357,028-32,618,899
10	LRP1B	TCGA & TCGA_SEMINOMA	ENST00000389484	LoF	True	False	2:140,231,423-142,131,016
11	PIK3CA	TCGA & TCGA_SEMINOMA	ENST00000263967	Act	True	False	3:179,148,114-179,240,093
12	PTMA	TCGA & TCGA_SEMINOMA & TCGA_NONSEMINOMA	ENST00000341369	LoF	False	False	2:231,706,895-231,713,551
13	FAT4	TCGA & TCGA_NONSEMINOMA	ENST00000674496	LoF	True	False	4:125,314,918-125,492,932
14	ARID1B	TCGA	ENST00000647938	LoF	True	False	6:156,776,020-157,210,779
15	NOTCH1	TCGA	ENST00000651671	ambiguous	True	False	9:136,494,433-136,546,048
16	CNOT3	TCGA_SEMINOMA	ENST00000358389	Act	True	False	19:54,137,749-54,155,681
17	TET1	TCGA_SEMINOMA	ENST00000373644	ambiguous	True	False	10:68,560,337-68,694,487

## Sheet: Supplementary Data 2e
Supplementary Data 2e. Summary of mutational drivers identified in TCGA TGCT cohort
Abbreviations: CGC, Cancer Gene Census; Act, Activating LoF, Loss of Function; GEL, Genomics England; TGCA, The Cancer Genome Atlas
Key: CGC_Gene, true if gene is in the cancer gene census; CGC_Cancer_Gene, true if TGCT is one of the cancer types linked with gene in the CGC
Note: A detailed explanation of column headings can be found in the IntOGen release documentation. See https://readthedocs.org/projects/intogen/downloads/pdf/v2023/
GENE_SYMBOL	TRANSCRIPT	METHODS	MUTATIONS	SAMPLES	%_SAMPLES_COHORT	QVALUE_COMBINATION	ROLE	CGC_GENE	CGC_Cancer_Gene	DOMAIN	2D_CLUSTERS	3D_CLUSTERS	EXCESS_MIS	EXCESS_NON	EXCESS_SPL
ARID1B	ENST00000647938	oncodriveclustl	4	4	0.0310078	0.0891507	LoF	True	FALSE	-	156778871:156778871		0	0	0
BIRC6	ENST00000421745	cbase	4	4	0.0310078	1.01451e-06	ambiguous	True	FALSE	-			0.927977	0.977036	0
FAT4	ENST00000674496	combination	2	2	0.0155039	0.000296216	LoF	True	FALSE	-			0.831282	0.989516	0
KIT	ENST00000288135	oncodrivefml,oncodriveclustl,dndscv,smregions,cbase,mutpanning,hotmaps	21	19	0.147287	1.3819e-49	Act	True	FALSE	PF07714:589:923	54733154:54733155	816	0.997893	0	0
KRAS	ENST00000256078	oncodriveclustl,dndscv,smregions,cbase,mutpanning,hotmaps	12	12	0.0930233	1.70953e-26	Act	True	FALSE	PF00071:5:164	25245350:25245351	61,12	0.999268	0	0
LRP1B	ENST00000389484	smregions	3	3	0.0232558	9.28567e-05	LoF	True	FALSE	PF00057:2509:2543			0.936289	0	0
NOTCH1	ENST00000651671	combination	2	2	0.0155039	0.00016075	ambiguous	True	FALSE	-			0.858378	0.987859	0
NRAS	ENST00000369535	oncodriveclustl,dndscv,hotmaps	5	5	0.0387597	1.58205e-09	Act	True	FALSE	-	114713908:114713909		0.998103	0	0
PIK3CA	ENST00000263967	oncodriveclustl,smregions	3	3	0.0232558	1.13625e-05	Act	True	FALSE	PF00613:521:703	179218303:179218303		0.984445	0	0
PTMA	ENST00000341369	oncodriveclustl,cbase,mutpanning	8	8	0.0620155	5.12343e-25	LoF	False	FALSE	-	231712849:231712849		0.994679	0	0

## Sheet: Supplementary Data 2f
Supplementary Data 2f. Summary of mutational drivers identified in TCGA TGCT seminomas
Abbreviations: CGC, Cancer Gene Census; Act, Activating; LoF, Loss of Function; GEL, Genomics England; TGCA, The Cancer Genome Atlas
Key: CGC_Gene, true if gene is in the cancer gene census; CGC_Cancer_Gene, true if TGCT is one of the cancer types linked with gene in the CGC
Note: A detailed explanation of column headings can be found in the IntOGen release documentation. See https://readthedocs.org/projects/intogen/downloads/pdf/v2023/
GENE_SYMBOL	TRANSCRIPT	METHODS	MUTATIONS	SAMPLES	%_SAMPLES_COHORT	QVALUE_COMBINATION	ROLE	CGC_GENE	CGC_Cancer_Gene	DOMAIN	2D_CLUSTERS	3D_CLUSTERS	EXCESS_MIS	EXCESS_NON	EXCESS_SPL
BIRC6	ENST00000421745	cbase	3	3	0.0447761	1.11703e-06	ambiguous	True	FALSE	-	-	-	0.935846	0.986101	0
CNOT3	ENST00000358389	combination	2	2	0.0298507	0.000162101	Act	True	FALSE	-	-	-	0.988413	0	0
KIT	ENST00000288135	oncodrivefml,oncodriveclustl,dndscv,smregions,cbase,hotmaps	20	18	0.268657	8.3878e-36	Act	True	FALSE	PF07714:589:923	54733154:54733155	816	0.998917	0	0
KRAS	ENST00000256078	oncodriveclustl,dndscv,smregions,cbase,hotmaps	12	12	0.179104	5.07227e-27	Act	True	FALSE	PF00071:5:164	25245350:25245351	12,61	0.999712	0	0
LRP1B	ENST00000389484	combination	2	2	0.0298507	0.00366195	LoF	True	FALSE	-	-	-	0.936943	0	0
NRAS	ENST00000369535	oncodriveclustl,dndscv,cbase,hotmaps	5	5	0.0746269	1.5523e-16	Act	True	FALSE	-	114713908:114713909	12,61	0.998976	0	0
PIK3CA	ENST00000263967	oncodriveclustl,smregions	3	3	0.0447761	1.64372e-07	Act	True	FALSE	PF00613:521:703	179218303:179218303	-	0.994495	0	0
PTMA	ENST00000341369	oncodriveclustl,cbase	2	2	0.0298507	0.00946439	LoF	False	FALSE	-	231712849:231712849	-	0	0	0
TET1	ENST00000373644	combination	3	3	0.0447761	7.48923e-05	ambiguous	True	FALSE	-	-	-	0.839973	0.986743	0

## Sheet: Supplementary Data 2g
Supplementary Data 2g. Summary of mutational drivers identified in TCGA TGCT non-seminomas
Abbreviations: CGC, Cancer Gene Census; Act, Activating; LoF, Loss of Function; GEL, Genomics England; TGCA, The Cancer Genome Atlas
Key: CGC_Gene, true if gene is in the cancer gene census; CGC_Cancer_Gene, true if TGCT is one of the cancer types linked with gene in the CGC
Note: A detailed explanation of column headings can be found in the IntOGen release documentation. See https://readthedocs.org/projects/intogen/downloads/pdf/v2023/
GENE_SYMBOL	TRANSCRIPT	METHODS	MUTATIONS	SAMPLES	%_SAMPLES_COHORT	QVALUE_COMBINATION	ROLE	CGC_GENE	CGC_Cancer_Gene	DOMAIN	2D_CLUSTERS	3D_CLUSTERS	EXCESS_MIS	EXCESS_NON	EXCESS_SPL
FAT4	ENST00000674496	combination	2	2	0.03125	1.31284e-06	LoF	True	FALSE	-	-	-	0.825333	0.989576	0
PTMA	ENST00000341369	oncodriveclustl,cbase,mutpanning	6	6	0.09375	9.00211e-25	LoF	False	FALSE	-	231712849:231712849	-	0.995345	0	0
