# Supplementary material for: Genomic landscape of adult testicular germ cell tumours in the 100,000 Genomes Project
Source: Nat Commun. 2024 Oct 26;15:9247. doi: 10.1038/s41467-024-53193-6 (PMC11513037; doi:10.1038/s41467-024-53193-6)
Supplement: Supplementary file 6 — Supplementary Data 3 [file 41467_2024_53193_MOESM6_ESM.xlsx]

## Sheet: Supplementary Data 3a
Supplementary Data 3a. GISTIC2 recurrent copy number alteration (CNA) summary
Key: Q, q-value of the peak region; Residual Q-values, q-value of the peak region after removing amplifications or deletions that overlap other, more significant peak regions in the same chromosome.
Note: A detailed explanation of GISTIC2.0 parameters can be found in the release documentation at https://broadinstitute.github.io/gistic2/
RECURRENT_CNA	Q	Q_RESIDUAL	SUPPORTING_CNA_COUNT	SUPPORTING_CNA_FREQ	SUPPORTING_CLONAL_CNA_COUNT	SUPPORTING_CLONAL_CNA_FREQ	SUPPORTING_SUBCLONAL_CNA_COUNT	SUPPORT_SUBCLONAL_CNA_FREQ	Focal_Event_Previously_Described
ARM_GAIN_chr1q	0.00621	NA	5	0.0925926	4	0.0740741	1	0.0185185	NA
ARM_LOSS_chr4p	0.0253	NA	23	0.425926	19	0.351852	4	0.0740741	NA
ARM_LOSS_chr4q	3.66e-12	NA	17	0.314815	16	0.296296	1	0.0185185	NA
ARM_LOSS_chr5p	3.32e-07	NA	26	0.481481	26	0.481481	0	0	NA
ARM_LOSS_chr5q	3.66e-12	NA	22	0.407407	22	0.407407	0	0	NA
ARM_GAIN_chr7p	7.72e-10	NA	26	0.481481	23	0.425926	3	0.0555556	NA
ARM_GAIN_chr7q	3.65e-11	NA	16	0.296296	15	0.277778	1	0.0185185	NA
ARM_GAIN_chr8p	7.39e-09	NA	26	0.481481	19	0.351852	7	0.12963	NA
ARM_GAIN_chr8q	1.16e-12	NA	18	0.333333	14	0.259259	4	0.0740741	NA
ARM_LOSS_chr11p	0.00013	NA	42	0.777778	37	0.685185	5	0.0925926	NA
ARM_LOSS_chr11q	0	NA	33	0.611111	29	0.537037	4	0.0740741	NA
ARM_GAIN_chr12p	0	NA	49	0.907407	41	0.759259	8	0.148148	NA
ARM_GAIN_chr12q	2.61e-09	NA	8	0.148148	7	0.12963	1	0.0185185	NA
ARM_LOSS_chr13q	1.4e-08	NA	11	0.203704	11	0.203704	0	0	NA
ARM_GAIN_chr15q	1.29e-06	NA	10	0.185185	8	0.148148	2	0.037037	NA
ARM_LOSS_chr18p	3.84e-09	NA	29	0.537037	26	0.481481	3	0.0555556	NA
ARM_LOSS_chr18q	5.89e-10	NA	15	0.277778	15	0.277778	0	0	NA
ARM_GAIN_chr21q	2.07e-14	NA	21	0.388889	18	0.333333	3	0.0555556	NA
FOCAL_GAIN_1p36.32_chr1:1-40593910	0.16754	0.16754	9	0.166667	9	0.166667	0	0	0
FOCAL_GAIN_1q21.3_chr1:125158429-157428279	0.003148	0.003148	8	0.148148	4	0.0740741	4	0.0740741	0
FOCAL_GAIN_2p23.3_chr2:1-40055082	0.021331	0.021331	7	0.12963	7	0.12963	0	0	0
FOCAL_GAIN_3q26.31_chr3:151002715-195923849	0.042215	0.042215	6	0.111111	5	0.0925926	1	0.0185185	0
FOCAL_GAIN_4q12_chr4:54181953-62591057	4.4301e-06	0.0053425	7	0.12963	6	0.111111	1	0.0185185	1
FOCAL_GAIN_4q13.2_chr4:66394439-74296207	1.3755e-05	0.0040456	8	0.148148	6	0.111111	2	0.037037	0
FOCAL_GAIN_6q13_chr6:62396130-85396498	0.047893	0.047893	8	0.140351	7	0.122807	1	0.0175439
FOCAL_GAIN_7q11.21_chr7:61953845-62619515	0.023525	0.087327	21	0.388889	20	0.37037	1	0.0185185	0
FOCAL_GAIN_7q11.23_chr7:63217454-95094751	0.017298	0.042215	25	0.462963	25	0.462963	0	0	0
FOCAL_GAIN_8q21.3_chr8:47106875-108750528	0.10496	0.10496	23	0.425926	17	0.314815	6	0.111111	0
FOCAL_GAIN_15q11.2_chr15:19000000-26431683	0.2338	0.2338	8	0.148148	5	0.0925926	3	0.0555556	0
FOCAL_GAIN_22q11.1_chr22:15000000-21610248	2.0143e-06	0.096664	14	0.259259	10	0.185185	4	0.0740741	0
FOCAL_GAIN_22q11.21_chr22:20100888-21610248	2.7338e-10	1.7284e-07	19	0.351852	14	0.259259	5	0.0925926	1
FOCAL_GAIN_Xp22.33_chrX:1-2791495	3.4092e-49	5.7357e-49	11	0.192982	10	0.175439	1	0.0175439
FOCAL_GAIN_Xp21.1_chrX:3931116-40135867	0.029314	0.093524	0	0	0	0	0	0
FOCAL_GAIN_Xq28_chrX:155691100-156040895	6.2205e-44	6.2205e-44	7	0.122807	4	0.0701754	3	0.0526316
FOCAL_LOSS_2q37.2_chr2:205789015-242193529	0.16566	0.16566	6	0.111111	5	0.0925926	1	0.0185185	0
FOCAL_LOSS_3p24.1_chr3:1-61564750	0.15832	0.16566	14	0.259259	9	0.166667	5	0.0925926	0
FOCAL_LOSS_4q31.1_chr4:137198892-146113947	0.044736	0.044736	20	0.37037	18	0.333333	2	0.037037	0
FOCAL_LOSS_9p24.3_chr9:1-10616505	0.013374	0.013374	16	0.296296	14	0.259259	2	0.037037	1
FOCAL_LOSS_11q12.2_chr11:57560071-65120650	0.00040248	0.00040248	27	0.5	24	0.444444	3	0.0555556	0
FOCAL_LOSS_11q24.3_chr11:120488379-135086622	3.9802e-06	3.9802e-06	39	0.722222	35	0.648148	4	0.0740741	0
FOCAL_LOSS_13q13.3_chr13:17700000-114364328	0.044158	1	16	0.296296	12	0.222222	4	0.0740741	0
FOCAL_LOSS_13q13.3_chr13:33057351-42791061	0.044158	0.044736	13	0.240741	12	0.222222	1	0.0185185	0
FOCAL_LOSS_13q31.3_chr13:63835544-102811967	0.091881	0.31323	14	0.259259	13	0.240741	1	0.0185185	0
FOCAL_LOSS_16q24.2_chr16:36800000-90338345	8.7695e-05	1	13	0.240741	10	0.185185	3	0.0555556	0
FOCAL_LOSS_16q24.2_chr16:77207429-90338345	8.7695e-05	9.2125e-05	13	0.240741	10	0.185185	3	0.0555556	0
FOCAL_LOSS_18q22.2_chr18:18500000-80373285	0.013374	1	24	0.444444	20	0.37037	4	0.0740741	0
FOCAL_LOSS_18q22.2_chr18:18500000-80373285	0.013374	1	24	0.444444	20	0.37037	4	0.0740741	0
FOCAL_LOSS_18q22.2_chr18:57617418-80373285	0.013374	0.013374	18	0.333333	16	0.296296	2	0.037037	0

## Sheet: Supplementary Data 3b
Supplementary Data 3b. GISTIC2 annotated peaks
Abbreviations: CGC, Cancer Gene Census; TGCA, The Cancer Genome Atlas; TSG, tumour suppressor gene; CNA, copy number alteration
Key: Q, q-value of the peak region; Residual Q-values, q-value of the peak region after removing amplifications or deletions that overlap other, more significant peak regions in the same chromosome. Further details can be found in GISTIC2 documentation.
Note: A detailed explanation of GISTIC2.0 parameters can be found in the release documentation at https://broadinstitute.github.io/gistic2/
Event Index	TYPE	LOCUS	WIDE_PEAK	PEAK	REGION	Q	Q_RESIDUAL	N_CNA	FREQ_CNA	WIDE_PEAK_SIZE_MB	N_GENES	CGC_ONCOGENE	CGC_TSG	CGC_AMBIGUOUS	MUT_ONCOGENE	MUT_TSG	MUT_AMBIGUOUS	TCGA_TUMOUR_PEAK	TCGA_TUMOUR_HIGHLIGHTED	TCGA_PANCAN_PEAK	TCGA_PANCAN_HIGHLIGHTED
1	AMP	1q21.3	chr1:125158429-157428279	chr1:147091475-155765220	chr1:125166859-159356817	0.003148	0.003148	27	0.5	32.2698	366	ARNT;BCL9;NTRK1;SETDB1	ARNT;NTRK1;TPM3	LMNA;MUC1;PRCC;S100A7;PDE4DIP;MLLT11				YES		YES	MCL1		KITLG Chromosome 12: 88,492,793-88,580,851
2	AMP	2p23.3	chr2:1-40055082	chr2:22400521-32277425	chr2:310688-36311798	0.021331	0.021331	20	0.37037	40.0551	301	ALK;MYCN;BIRC6	DNMT3A;ASXL2	STRN;NCOA1;WDCP				YES
3	AMP	3q26.31	chr3:151002715-195923849	chr3:172323424-175340771	chr3:151326945-189166268	0.042215	0.042215	15	0.277778	44.9211	334	BCL6;ETV5;MECOM;LPP;MUC4;PIK3CA;SOX2;TP63;MAP3K13;TBL1XR1	MLF1;TP63;MAP3K13;IGF2BP2;TBL1XR1	EIF4A2;GMPS;MB21D2				YES		YES	SOX2
4	AMP	4q12	chr4:54181953-62591057	chr4:54312893-55768918	chr4:49082355-75518283	4.4301e-06	0.0053425	10	0.185185	8.4091	35	KDR;KIT;PDGFRA			KIT			YES		YES	PDGFRA
5	AMP	4q13.2	chr4:66394439-74296207	chr4:68052788-68824670	chr4:49082355-75518283	1.3755e-05	0.0040456	11	0.203704	7.90177	77									YES			KIT 4:54657267-54740783:1
6	AMP	6q13	chr6:62396130-85396498	chr6:68809718-71789458	chr6:63446103-84457657	0.047893	0.047893	14	0.245614	23.0004	85									YES			BAK1 6:33,572,547-33,580,293:-1
7	AMP	7q11.21	chr7:61953845-62619515	chr7:61963507-62609698	chr7:61963507-62639148	0.023525	0.087327	44	0.814815	0.66567	1												DMRT1 Chromosome 9: 841,690-969,090
8	AMP	7q11.23	chr7:63217454-95094751	chr7:72343761-76369255	chr7:69705137-83239976	0.017298	0.042215	44	0.814815	31.8773	228	CDK6;GRM3;HIP1		ELN;AKAP9				YES		YES	CDK6		TERT 5:1,253,147-1295068:-1
9	AMP	8q21.3	chr8:47106875-108750528	chr8:86888666-88663421	chr8:85868916-88692579	0.10496	0.10496	46	0.851852	61.6437	332	RUNX1T1;CDH17;PLAG1;NCOA2;HEY1;PABPC1;UBR5;PREX2	RUNX1T1;EIF3E;PABPC1;RSPO2	COX6C;TCEA1;CHCHD7;CNBD1				YES		YES
10	AMP	15q11.2	chr15:1-26431683	chr15:24276204-24480529	chr15:24276204-24509694	0.2338	0.2338	29	0.537037	26.4317	138
11	AMP	22q11.1	chr22:1-21610248	chr22:1-16931791	chr22:1-25647191	2.0143e-06	0.096664	27	0.5	21.6102	125	DGCR8	LZTR1;CLTCL1	SEPTIN5				YES		YES
12	AMP	22q11.21	chr22:20100888-21610248	chr22:20323903-21110936	chr22:1-25647191	2.7338e-10	1.7284e-07	32	0.592593	1.50936	43	DGCR8	LZTR1					YES		YES
13	AMP	Xp22.33	chrX:1-2791495	chrX:1-394070	chrX:1-2811318	3.4092e-49	5.7357e-49	52	0.912281	2.79149	24	CRLF2;P2RY8
14	AMP	Xp21.1	chrX:3931116-40135867	chrX:32290982-33090733	chrX:31487021-33522681	0.029314	0.093524	53	0.929825	36.2048	181		ZRSR2;BCOR	EIF1AX;FAM47C
15	AMP	Xq28	chrX:155691100-156040895	chrX:155699752-156040895	chrX:155699752-156040895	6.2205e-44	6.2205e-44	51	0.894737	0.349795	5
16	DEL	2q37.2	chr2:205789015-242193529	chr2:235476655-236149814	chr2:235674383-235695327	0.16566	0.16566	8	0.148148	36.4045	365	CREB1;ERBB4;IDH1;PAX3;FEV;ACKR3	BARD1;ERBB4;CUL3	ATIC;ACSL3;SEPTIN6				YES		YES	IKZF2
17	DEL	3p26.3	chr3:1-19885648	chr3:1-1420493	chr3:1-8169381	0.05828	0.05828	18	0.315789	19.8856	149	RAF1	FBLN2;PPARG;VHL	SRGAP3				YES		YES
18	DEL	4q31.1	chr4:137198892-146113947	chr4:139045747-139403227	chr4:139115415-139145271	0.044736	0.044736	42	0.777778	8.91506	52
19	DEL	9p24.3	chr9:1-10616505	chr9:1-2670315	chr9:1-5926156	0.013374	0.013374	18	0.333333	10.6165	59	JAK2;PDCD1LG2	PTPRD;CD274					YES		YES
20	DEL	11q12.3	chr11:58116701-65120650	chr11:60361290-64368371	chr11:56539813-65519757	0.00012518	0.00012518	44	0.77193	7.00395	230		MEN1					YES
21	DEL	11q24.3	chr11:120488379-135086622	chr11:122071476-135086622	chr11:102731926-135086622	3.9802e-06	3.9802e-06	44	0.814815	14.5982	148	FLI1;KCNJ5						YES		YES
22	DEL	13q13.3	chr13:33057351-42791061	chr13:36285432-36716934	chr13:36335168-36365008	0.044158	0.044736	38	0.703704	9.73371	63	FOXO1	FOXO1	LHFPL6;NBEA
23	DEL	13q31.3	chr13:63835544-102811967	chr13:93210792-94424228	chr13:93809868-93839093	0.091881	0.31323	38	0.703704	38.9764	171		GPC5;SOX21
24	DEL	16q24.2	chr16:1-90338345	chr16:86708437-90338345	chr16:75694822-90338345	8.7695e-05	1	28	0.518519	90.3383	1095	TNFRSF17;CREBBP;MAF	ZFHX3;CBFA2T3;CBFB;CDH1;CDH11;CREBBP;CYLD;FUS;GRIN2A;CIITA;TSC2;AXIN1;SOCS1;CTCF;RFWD3;TRAF7;RMI2;ZFHX3	MYH11;PRKCB;HERPUD1;IL21R;SNX29				YES		YES
25	DEL	16q24.2	chr16:77207429-90338345	chr16:86708437-90338345	chr16:75694822-90338345	8.7695e-05	9.2125e-05	28	0.518519	13.1309	159	MAF	CBFA2T3					YES		YES
26	DEL	18q22.2	chr18:1-80373285	chr18:58852464-80373285	chr18:58912153-80373285	0.013374	1	43	0.796296	80.3733	819	BCL2;BCL2;MALT1;MALT1;ZNF521;ZNF521;SETBP1;SETBP1;BCL2;BCL2;MALT1;MALT1;ZNF521;ZNF521;SETBP1;SETBP1	SMAD2;SMAD2;SMAD4;SMAD4;SMAD2;SMAD2;SMAD4;SMAD4	DCC;DCC;KDSR;KDSR;SS18;SS18;DCC;DCC;KDSR;KDSR;SS18;SS18				YES		YES	SMAD4
27	DEL	18q22.2	chr18:1-80373285	chr18:58852464-80373285	chr18:58912153-80373285	0.013374	1	43	0.796296	80.3733	819	BCL2;BCL2;MALT1;MALT1;ZNF521;ZNF521;SETBP1;SETBP1;BCL2;BCL2;MALT1;MALT1;ZNF521;ZNF521;SETBP1;SETBP1	SMAD2;SMAD2;SMAD4;SMAD4;SMAD2;SMAD2;SMAD4;SMAD4	DCC;DCC;KDSR;KDSR;SS18;SS18;DCC;DCC;KDSR;KDSR;SS18;SS18				YES		YES	SMAD5
28	DEL	18q22.2	chr18:57617418-80373285	chr18:58852464-80373285	chr18:58912153-80373285	0.013374	0.013374	43	0.796296	22.7559	108	BCL2;MALT1		KDSR				YES		YES
29	DEL	Xp22.11	chrX:1-45154062	chrX:2739946-44859168	chrX:2780883-2801406	0.1696	0.1696	5	0.0877193	45.1541	239	KDM6A;CRLF2;P2RY8	DDX3X;KDM6A;ZRSR2;BCOR	EIF1AX;FAM47C				YES		YES
