# Supplementary material for: Genomic landscape of adult testicular germ cell tumours in the 100,000 Genomes Project
Source: Nat Commun. 2024 Oct 26;15:9247. doi: 10.1038/s41467-024-53193-6 (PMC11513037; doi:10.1038/s41467-024-53193-6)
Supplement: Supplementary file 7 — Supplementary Data 4 [file 41467_2024_53193_MOESM7_ESM.xlsx]

## Sheet: Supplementary Data 4a
Supplementary Data 4a. Identification of Structural Variant (SV) Hotspots
Key: bp, base pair; d.seg, density of breakpoints in a segment; d.bg, expected density of breakpoints in a segment; pvalue, probability of observing this many breakpoints, based on chromosome expectation; rate.factor, density of breakpoints in hotspot compared to chromosome; d.obs.exp is equivalent to d.seg / d.bg; Number of samples are those with at least one SV break end in hotspot; fdr is mini…
Note: A more detailed explanation of outputs and parameters in the code used to identify rearrangement hotspots can be found at https://github.com/DominikGlodzik/hotspots/tree/glodzik2016/ including details about how p-values were generated.
Hotspot.Type	Dataset	Chromosome	Start (bp)	End (bp)	Length (bp)	number.bps	Number of Samples	pvalue	d.seg	rate.factor	d.bg	d.obs.exp	fdr
Deletion	GEL TGCT	chr1	72148272	72374122	225850	8	5	4.41869e-14	3.54217e-05	57.9666	5.68777e-07	62.277	0.0064
Deletion	GEL TGCT	chr10	82293406	82531591	238185	8	5	7.08322e-14	3.35873e-05	54.9646	6.87636e-07	48.8446	0.0064
Deletion	GEL TGCT	chr13	93320239	94259390	939151	10	6	3.29528e-11	1.06479e-05	17.425	6.21963e-07	17.1198	0.00633333
Deletion	GEL TGCT	chr16	78582690	84717996	6135306	10	6	0.00173995	1.62991e-06	2.6673	6.28958e-07	2.59145	0.0474444
Deletion	GEL TGCT	chr20	14716267	15193568	477301	15	6	0	3.14267e-05	51.4288	6.51891e-07	48.2086	0.0064
Deletion	GEL TGCT	chr3	60036350	60607696	571346	13	7	0	2.27533e-05	37.235	4.14782e-07	54.856	0.0064
Deletion	GEL TGCT	chr7	69660166	70390447	730281	7	5	2.62596e-08	9.58535e-06	15.6861	7.42459e-07	12.9103	0.00814286
Deletion	GEL TGCT	chr9	7960686	12195378	4234692	14	8	1.06928e-07	3.30603e-06	5.41021	6.16812e-07	5.35986	0.021875
Tandem Duplication	GEL TGCT	chr19	55553634	58483348	2929714	10	4	7.1988e-12	3.4133e-06	20.1381	4.78159e-07	7.13843	0.017
Deletion	GEL TGCT-Seminoma	chr3	52614	5220051	5167437	4	4	0.00517839	7.74078e-07	3.67941	2.15071e-07	3.59918	0.0483333
Deletion	GEL TGCT-Seminoma	chr9	9689856	12608204	2918348	4	4	0.00043754	1.37064e-06	6.51502	2.48457e-07	5.51661	0.034

## Sheet: Supplementary Data 4b
Supplementary Data 4b. ClusterSV class counts per sample
Note 1: A detailed explanation of the ClusterSV outputs and arguments can be found in the release documentation at https://github.com/cancerit/ClusterSV
Note 2: Chromothripsis event is indicated in red.
Pseudo_ID	n_clusters_total	n_adjacent_deletions	n_balanced_inversion	n_balanced_translocation	n_chromothripsis	n_complex_unclassified	n_deletion	n_simple_unclassified	n_tandem_duplication	n_unbalanced_inversion	n_unbalanced_translocation
GEL-TGCT-0001	16	0	0	0	0	0	7	0	5	2	2
GEL-TGCT-0036	14	0	0	0	0	0	10	0	2	0	2
GEL-TGCT-0062	NA	NA	NA	NA	NA	NA	NA	NA	NA	NA	NA
GEL-TGCT-0057	54	0	0	0	0	0	23	5	8	7	11
GEL-TGCT-0014	22	0	0	0	0	0	10	1	4	3	4
GEL-TGCT-0033	37	0	0	0	0	2	28	1	3	2	1
GEL-TGCT-0003	4	0	0	0	0	0	2	0	1	1	0
GEL-TGCT-0034	18	0	0	0	0	0	13	2	2	1	0
GEL-TGCT-0009	32	0	0	0	0	0	15	2	4	5	6
GEL-TGCT-0047	22	1	0	0	0	1	15	0	2	1	2
GEL-TGCT-0054	24	0	0	0	0	2	8	0	11	1	2
GEL-TGCT-0038	24	0	0	0	0	0	15	2	6	0	1
GEL-TGCT-0004	19	0	0	0	0	0	8	1	4	4	2
GEL-TGCT-0015	29	0	0	0	0	1	6	1	1	5	15
GEL-TGCT-0056	46	0	1	1	1	1	24	1	11	2	4
GEL-TGCT-0022	23	1	0	0	0	0	15	0	0	1	6
GEL-TGCT-0005	10	0	0	0	0	1	5	1	0	3	0
GEL-TGCT-0023	17	0	0	0	0	0	7	1	4	3	2
GEL-TGCT-0010	21	0	0	0	0	1	7	3	2	4	4
GEL-TGCT-0016	24	0	0	0	0	0	15	3	2	0	4
GEL-TGCT-0021	17	0	0	1	0	0	4	2	2	4	4
GEL-TGCT-0006	11	0	0	0	0	0	8	0	1	0	2
GEL-TGCT-0007	7	0	0	0	0	0	3	0	1	0	3
GEL-TGCT-0024	5	0	0	0	0	0	1	0	1	3	0
GEL-TGCT-0017	14	0	0	0	0	0	6	0	1	3	4
GEL-TGCT-0018	45	0	0	0	0	4	18	3	3	6	11
GEL-TGCT-0045	37	0	1	0	0	3	25	0	5	0	3
GEL-TGCT-0008	8	0	0	0	0	0	2	0	1	3	2
GEL-TGCT-0025	29	1	0	0	0	4	6	5	2	2	9
GEL-TGCT-0035	30	2	0	0	0	1	11	1	1	6	8
GEL-TGCT-0044	30	0	1	0	0	0	17	3	2	6	1
GEL-TGCT-0028	13	0	0	0	0	4	5	3	1	0	0
GEL-TGCT-0055	43	1	0	0	0	1	28	3	4	2	4
GEL-TGCT-0061	17	0	0	0	0	1	7	0	5	3	1
GEL-TGCT-0059	11	0	0	0	0	0	3	2	5	0	1
GEL-TGCT-0058	13	0	0	0	0	0	4	1	4	2	2
GEL-TGCT-0060	17	0	0	0	0	1	5	1	6	3	1
GEL-TGCT-0027	35	0	0	1	0	1	16	2	10	3	2
GEL-TGCT-0011	0	0	0	0	0	0	0	0	0	0	0
GEL-TGCT-0026	23	0	0	0	0	1	4	0	4	4	10
GEL-TGCT-0046	22	0	0	0	0	0	18	1	0	1	2
GEL-TGCT-0039	28	1	0	0	0	0	21	0	4	1	1
GEL-TGCT-0020	29	0	1	0	0	0	12	6	2	6	2
GEL-TGCT-0031	10	0	0	0	0	0	6	0	1	1	2
GEL-TGCT-0053	79	0	1	0	0	2	39	7	25	5	0
GEL-TGCT-0041	36	0	0	0	0	0	20	2	9	3	2
GEL-TGCT-0019	8	0	0	0	0	0	1	1	3	0	3
GEL-TGCT-0032	11	0	0	0	0	0	8	1	1	0	1
GEL-TGCT-0051	24	0	0	1	0	2	11	0	4	3	3
GEL-TGCT-0042	7	0	0	1	0	0	2	0	0	2	2
GEL-TGCT-0030	18	0	0	1	0	0	6	0	5	3	3
GEL-TGCT-0013	16	0	0	0	0	2	6	1	3	0	4
GEL-TGCT-0012	16	0	0	0	0	1	7	1	3	1	3
GEL-TGCT-0049	23	0	0	0	0	0	11	3	3	1	5
GEL-TGCT-0050	21	1	0	0	0	1	10	0	1	6	2
GEL-TGCT-0002	61	0	0	0	0	2	40	7	2	8	2
GEL-TGCT-0043	178	2	1	0	0	2	120	10	29	10	4
GEL-TGCT-0037	15	0	0	0	0	0	11	2	1	0	1
GEL-TGCT-0048	14	0	0	0	0	0	3	1	0	5	5
GEL-TGCT-0052	30	2	1	0	0	0	18	3	5	1	0
GEL-TGCT-0029	36	0	0	0	0	0	10	0	9	8	9
GEL-TGCT-0040	87	1	1	1	0	2	58	3	15	2	4

## Sheet: Supplementary Data 4c
Supplementary Data 4c. Structural variant (SV) clusters assigned by ClusterSV
Note 1: A detailed explanation of the ClusterSV outputs and arguments can be found in the release documentation at https://github.com/cancerit/ClusterSV including details about how p-values were generated.
Note 2: Chromothripsis event is highlighted in red.
Pseudo_ID	clust	clust_size	footprints	sv_names	n_sv	participating_chrs	n_participating_chrs	n_sv_per_chr	fdr_frag_join	class	is_complex	is_chromoplexy	is_chromothripsis	pval_frag_join	nlog10_pval_frag_join
GEL-TGCT-0001	1	1	B-^B+	SVMERGE54	1	chr1	1	1	NA	tandem_duplication	FALSE	FALSE	FALSE	NA	NA
GEL-TGCT-0001	2	1	A+;A+	SVMERGE28	1	chr11;chr19	2	0.5	NA	unbalanced_translocation	FALSE	FALSE	FALSE	NA	NA
GEL-TGCT-0001	3	1	A+^C-	SVMERGE35	1	chr11	1	1	NA	deletion	FALSE	FALSE	FALSE	NA	NA
GEL-TGCT-0001	4	1	A+^C-	SVMERGE10	1	chr11	1	1	NA	deletion	FALSE	FALSE	FALSE	NA	NA
GEL-TGCT-0001	5	1	A+^B+	SVMERGE107	1	chr13	1	1	NA	unbalanced_inversion	FALSE	FALSE	FALSE	NA	NA
GEL-TGCT-0001	6	1	A+^C-	SVMERGE120	1	chr14	1	1	NA	deletion	FALSE	FALSE	FALSE	NA	NA
GEL-TGCT-0001	7	1	A+^C-	SVMERGE16	1	chr16	1	1	NA	deletion	FALSE	FALSE	FALSE	NA	NA
GEL-TGCT-0001	8	1	B-^B+	SVMERGE13	1	chr19	1	1	NA	tandem_duplication	FALSE	FALSE	FALSE	NA	NA
GEL-TGCT-0001	9	1	A+^B+	SVMERGE110	1	chr19	1	1	NA	unbalanced_inversion	FALSE	FALSE	FALSE	NA	NA
GEL-TGCT-0001	10	1	A+^C-	SVMERGE73	1	chr4	1	1	NA	deletion	FALSE	FALSE	FALSE	NA	NA
GEL-TGCT-0001	11	1	B-^B+	SVMERGE91	1	chr4	1	1	NA	tandem_duplication	FALSE	FALSE	FALSE	NA	NA
GEL-TGCT-0001	12	1	A+^C-	SVMERGE1	1	chr5	1	1	NA	deletion	FALSE	FALSE	FALSE	NA	NA
GEL-TGCT-0001	13	1	A+;A+	SVMERGE3	1	chr6;chr9	2	0.5	NA	unbalanced_translocation	FALSE	FALSE	FALSE	NA	NA
GEL-TGCT-0001	14	1	B-^B+	SVMERGE98	1	chr8	1	1	NA	tandem_duplication	FALSE	FALSE	FALSE	NA	NA
GEL-TGCT-0001	15	1	A+^C-	SVMERGE2	1	chr9	1	1	NA	deletion	FALSE	FALSE	FALSE	NA	NA
GEL-TGCT-0001	16	1	B-^B+	SVMERGE90	1	chrX	1	1	NA	tandem_duplication	FALSE	FALSE	FALSE	NA	NA
GEL-TGCT-0036	1	1	A+;A+	SVMERGE19	1	chr1;chr2	2	0.5	NA	unbalanced_translocation	FALSE	FALSE	FALSE	NA	NA
GEL-TGCT-0036	2	1	A+;A+	SVMERGE117	1	chr1;chr3	2	0.5	NA	unbalanced_translocation	FALSE	FALSE	FALSE	NA	NA
GEL-TGCT-0036	3	1	A+^C-	SVMERGE80	1	chr1	1	1	NA	deletion	FALSE	FALSE	FALSE	NA	NA
GEL-TGCT-0036	4	1	A+^C-	SVMERGE30	1	chr11	1	1	NA	deletion	FALSE	FALSE	FALSE	NA	NA
GEL-TGCT-0036	5	1	A+^C-	SVMERGE37	1	chr14	1	1	NA	deletion	FALSE	FALSE	FALSE	NA	NA
GEL-TGCT-0036	6	1	A+^C-	SVMERGE20	1	chr17	1	1	NA	deletion	FALSE	FALSE	FALSE	NA	NA
GEL-TGCT-0036	7	1	A+^C-	SVMERGE69	1	chr19	1	1	NA	deletion	FALSE	FALSE	FALSE	NA	NA
GEL-TGCT-0036	8	1	A+^C-	SVMERGE84	1	chr2	1	1	NA	deletion	FALSE	FALSE	FALSE	NA	NA
GEL-TGCT-0036	9	1	B-^B+	SVMERGE51	1	chr3	1	1	NA	tandem_duplication	FALSE	FALSE	FALSE	NA	NA
GEL-TGCT-0036	10	1	A+^C-	SVMERGE64	1	chr7	1	1	NA	deletion	FALSE	FALSE	FALSE	NA	NA
GEL-TGCT-0036	11	1	A+^C-	SVMERGE39	1	chr8	1	1	NA	deletion	FALSE	FALSE	FALSE	NA	NA
GEL-TGCT-0036	12	1	A+^C-	SVMERGE47	1	chr9	1	1	NA	deletion	FALSE	FALSE	FALSE	NA	NA
GEL-TGCT-0036	13	1	B-^B+	SVMERGE1	1	chrX	1	1	NA	tandem_duplication	FALSE	FALSE	FALSE	NA	NA
GEL-TGCT-0036	14	1	A+^C-	SVMERGE83	1	chrX	1	1	NA	deletion	FALSE	FALSE	FALSE	NA	NA
GEL-TGCT-0057	1	1	A+^C-	SVMERGE93	1	chr1	1	1	NA	deletion	FALSE	FALSE	FALSE	NA	NA
GEL-TGCT-0057	2	1	A+;A+	SVMERGE96	1	chr1;chr15	2	0.5	NA	unbalanced_translocation	FALSE	FALSE	FALSE	NA	NA
GEL-TGCT-0057	3	1	A+^B+	SVMERGE1	1	chr10	1	1	NA	unbalanced_inversion	FALSE	FALSE	FALSE	NA	NA
GEL-TGCT-0057	4	1	B-^B+	SVMERGE61	1	chr10	1	1	NA	tandem_duplication	FALSE	FALSE	FALSE	NA	NA
GEL-TGCT-0057	5	1	A+^C-	SVMERGE114	1	chr10	1	1	NA	deletion	FALSE	FALSE	FALSE	NA	NA
GEL-TGCT-0057	6	1	A+^C-	SVMERGE22	1	chr11	1	1	NA	deletion	FALSE	FALSE	FALSE	NA	NA
GEL-TGCT-0057	7	1	A+;A+	SVMERGE86	1	chr11;chr12	2	0.5	NA	unbalanced_translocation	FALSE	FALSE	FALSE	NA	NA
GEL-TGCT-0057	8	1	A+^C-	SVMERGE108	1	chr11	1	1	NA	deletion	FALSE	FALSE	FALSE	NA	NA
GEL-TGCT-0057	9	1	A+;A+	SVMERGE34	1	chr12;chr19	2	0.5	NA	unbalanced_translocation	FALSE	FALSE	FALSE	NA	NA
GEL-TGCT-0057	10	1	A+^C-	SVMERGE169	1	chr12	1	1	NA	deletion	FALSE	FALSE	FALSE	NA	NA
GEL-TGCT-0057	11	1	A+^C-	SVMERGE168	1	chr13	1	1	NA	deletion	FALSE	FALSE	FALSE	NA	NA
GEL-TGCT-0057	12	1	A+^C-	SVMERGE19	1	chr13	1	1	NA	deletion	FALSE	FALSE	FALSE	NA	NA
GEL-TGCT-0057	13	1	A+^C-	SVMERGE26	1	chr13	1	1	NA	deletion	FALSE	FALSE	FALSE	NA	NA
GEL-TGCT-0057	14	1	A+;A+	SVMERGE83	1	chr14;chr3	2	0.5	NA	unbalanced_translocation	FALSE	FALSE	FALSE	NA	NA
GEL-TGCT-0057	15	1	A+;A+	SVMERGE43	1	chr14;chr3	2	0.5	NA	unbalanced_translocation	FALSE	FALSE	FALSE	NA	NA
GEL-TGCT-0057	16	2	A+^D+/B+^D-	SVMERGE111;SVMERGE6	2	chr17	1	2	NA	simple_unclassified	FALSE	FALSE	FALSE	NA	NA
GEL-TGCT-0057	17	1	A+^B+	SVMERGE45	1	chr17	1	1	NA	unbalanced_inversion	FALSE	FALSE	FALSE	NA	NA
GEL-TGCT-0057	18	1	A+^C-	SVMERGE136	1	chr17	1	1	NA	deletion	FALSE	FALSE	FALSE	NA	NA
GEL-TGCT-0057	19	1	A+^C-	SVMERGE185	1	chr17	1	1	NA	deletion	FALSE	FALSE	FALSE	NA	NA
GEL-TGCT-0057	20	1	A+^C-	SVMERGE51	1	chr18	1	1	NA	deletion	FALSE	FALSE	FALSE	NA	NA
GEL-TGCT-0057	21	1	A+^C-	SVMERGE42	1	chr19	1	1	NA	deletion	FALSE	FALSE	FALSE	NA	NA
GEL-TGCT-0057	22	1	A+^C-	SVMERGE144	1	chr19	1	1	NA	deletion	FALSE	FALSE	FALSE	NA	NA
GEL-TGCT-0057	23	1	B-^B+	SVMERGE90	1	chr19	1	1	NA	tandem_duplication	FALSE	FALSE	FALSE	NA	NA
GEL-TGCT-0057	24	1	A+^B+	SVMERGE152	1	chr2	1	1	NA	unbalanced_inversion	FALSE	FALSE	FALSE	NA	NA
GEL-TGCT-0057	25	2	A+/C-;B-/B+	SVMERGE183;SVMERGE184	2	chr2	1	2	NA	simple_unclassified	FALSE	FALSE	FALSE	NA	NA
GEL-TGCT-0057	26	1	A+;A+	SVMERGE176	1	chr2;chr4	2	0.5	NA	unbalanced_translocation	FALSE	FALSE	FALSE	NA	NA
GEL-TGCT-0057	27	1	B-^B+	SVMERGE112	1	chr20	1	1	NA	tandem_duplication	FALSE	FALSE	FALSE	NA	NA
GEL-TGCT-0057	28	1	B-^B+	SVMERGE18	1	chr22	1	1	NA	tandem_duplication	FALSE	FALSE	FALSE	NA	NA
GEL-TGCT-0057	29	1	A+^B+	SVMERGE17	1	chr22	1	1	NA	unbalanced_inversion	FALSE	FALSE	FALSE	NA	NA
GEL-TGCT-0057	30	1	A+^B+	SVMERGE73	1	chr22	1	1	NA	unbalanced_inversion	FALSE	FALSE	FALSE	NA	NA
GEL-TGCT-0057	31	1	A+;A+	SVMERGE56	1	chr22;chr4	2	0.5	NA	unbalanced_translocation	FALSE	FALSE	FALSE	NA	NA
GEL-TGCT-0057	32	1	A+;A+	SVMERGE103	1	chr22;chr8	2	0.5	NA	unbalanced_translocation	FALSE	FALSE	FALSE	NA	NA
GEL-TGCT-0057	33	1	A+^C-	SVMERGE3	1	chr3	1	1	NA	deletion	FALSE	FALSE	FALSE	NA	NA
GEL-TGCT-0057	34	1	A+;A+	SVMERGE177	1	chr3;chr9	2	0.5	NA	unbalanced_translocation	FALSE	FALSE	FALSE	NA	NA
GEL-TGCT-0057	35	1	A+;A+	SVMERGE47	1	chr3;chr6	2	0.5	NA	unbalanced_translocation	FALSE	FALSE	FALSE	NA	NA
GEL-TGCT-0057	36	1	A+^C-	SVMERGE208	1	chr4	1	1	NA	deletion	FALSE	FALSE	FALSE	NA	NA
GEL-TGCT-0057	37	1	B-^B+	SVMERGE40	1	chr5	1	1	NA	tandem_duplication	FALSE	FALSE	FALSE	NA	NA
GEL-TGCT-0057	38	2	A+^D-/B+^E-	SVMERGE38;SVMERGE39	2	chr5	1	2	NA	simple_unclassified	FALSE	FALSE	FALSE	NA	NA
GEL-TGCT-0057	39	1	B-^B+	SVMERGE128	1	chr5	1	1	NA	tandem_duplication	FALSE	FALSE	FALSE	NA	NA
GEL-TGCT-0057	40	2	A+;A+^C+/C-	SVMERGE121;SVMERGE272	2	chr5;chr6	2	1	NA	simple_unclassified	FALSE	FALSE	FALSE	NA	NA
GEL-TGCT-0057	41	2	A+^E-/B+^D-	SVMERGE210;SVMERGE238	2	chr6	1	2	NA	simple_unclassified	FALSE	FALSE	FALSE	NA	NA
GEL-TGCT-0057	42	1	B-^B+	SVMERGE132	1	chr6	1	1	NA	tandem_duplication	FALSE	FALSE	FALSE	NA	NA
GEL-TGCT-0057	43	1	A+^C-	SVMERGE5	1	chr6	1	1	NA	deletion	FALSE	FALSE	FALSE	NA	NA
GEL-TGCT-0057	44	1	A+^C-	SVMERGE48	1	chr6	1	1	NA	deletion	FALSE	FALSE	FALSE	NA	NA
GEL-TGCT-0057	45	1	A+^C-	SVMERGE15	1	chr7	1	1	NA	deletion	FALSE	FALSE	FALSE	NA	NA
GEL-TGCT-0057	46	1	A+^C-	SVMERGE98	1	chr7	1	1	NA	deletion	FALSE	FALSE	FALSE	NA	NA
GEL-TGCT-0057	47	1	A+;A+	SVMERGE220	1	chr7;chr9	2	0.5	NA	unbalanced_translocation	FALSE	FALSE	FALSE	NA	NA
GEL-TGCT-0057	48	1	A+^C-	SVMERGE50	1	chr8	1	1	NA	deletion	FALSE	FALSE	FALSE	NA	NA
GEL-TGCT-0057	49	1	A+^C-	SVMERGE117	1	chr8	1	1	NA	deletion	FALSE	FALSE	FALSE	NA	NA
GEL-TGCT-0057	50	1	A+^B+	SVMERGE133	1	chr9	1	1	NA	unbalanced_inversion	FALSE	FALSE	FALSE	NA	NA
GEL-TGCT-0057	51	1	A+^B+	SVMERGE156	1	chr9	1	1	NA	unbalanced_inversion	FALSE	FALSE	FALSE	NA	NA
GEL-TGCT-0057	52	1	A+^C-	SVMERGE160	1	chrX	1	1	NA	deletion	FALSE	FALSE	FALSE	NA	NA
GEL-TGCT-0057	53	1	B-^B+	SVMERGE170	1	chrX	1	1	NA	tandem_duplication	FALSE	FALSE	FALSE	NA	NA
GEL-TGCT-0057	54	1	A+^C-	SVMERGE145	1	chrY	1	1	NA	deletion	FALSE	FALSE	FALSE	NA	NA
GEL-TGCT-0014	1	1	A+^C-	SVMERGE138	1	chr12	1	1	NA	deletion	FALSE	FALSE	FALSE	NA	NA
GEL-TGCT-0014	2	1	A+^C-	SVMERGE57	1	chr16	1	1	NA	deletion	FALSE	FALSE	FALSE	NA	NA
GEL-TGCT-0014	3	2	A+;A+^C+/C-	SVMERGE101;SVMERGE25	2	chr16;chr2	2	1	NA	simple_unclassified	FALSE	FALSE	FALSE	NA	NA
GEL-TGCT-0014	4	1	A+^B+	SVMERGE13	1	chr16	1	1	NA	unbalanced_inversion	FALSE	FALSE	FALSE	NA	NA
GEL-TGCT-0014	5	1	A+;A+	SVMERGE104	1	chr17;chrX	2	0.5	NA	unbalanced_translocation	FALSE	FALSE	FALSE	NA	NA
GEL-TGCT-0014	6	1	A+;A+	SVMERGE108	1	chr2;chr7	2	0.5	NA	unbalanced_translocation	FALSE	FALSE	FALSE	NA	NA
GEL-TGCT-0014	7	1	A+^C-	SVMERGE12	1	chr2	1	1	NA	deletion	FALSE	FALSE	FALSE	NA	NA
GEL-TGCT-0014	8	1	A+^B+	SVMERGE29	1	chr22	1	1	NA	unbalanced_inversion	FALSE	FALSE	FALSE	NA	NA
GEL-TGCT-0014	9	1	A+;A+	SVMERGE157	1	chr22;chr6	2	0.5	NA	unbalanced_translocation	FALSE	FALSE	FALSE	NA	NA
GEL-TGCT-0014	10	1	A+^C-	SVMERGE24	1	chr3	1	1	NA	deletion	FALSE	FALSE	FALSE	NA	NA
GEL-TGCT-0014	11	1	B-^B+	SVMERGE87	1	chr3	1	1	NA	tandem_duplication	FALSE	FALSE	FALSE	NA	NA
GEL-TGCT-0014	12	1	A+;A+	SVMERGE82	1	chr3;chr8	2	0.5	NA	unbalanced_translocation	FALSE	FALSE	FALSE	NA	NA
GEL-TGCT-0014	13	1	B-^B+	SVMERGE61	1	chr3	1	1	NA	tandem_duplication	FALSE	FALSE	FALSE	NA	NA
GEL-TGCT-0014	14	1	A+^B+	SVMERGE114	1	chr4	1	1	NA	unbalanced_inversion	FALSE	FALSE	FALSE	NA	NA
GEL-TGCT-0014	15	1	A+^C-	SVMERGE22	1	chr4	1	1	NA	deletion	FALSE	FALSE	FALSE	NA	NA
GEL-TGCT-0014	16	1	B-^B+	SVMERGE28	1	chr5	1	1	NA	tandem_duplication	FALSE	FALSE	FALSE	NA	NA
GEL-TGCT-0014	17	1	A+^C-	SVMERGE49	1	chr5	1	1	NA	deletion	FALSE	FALSE	FALSE	NA	NA
GEL-TGCT-0014	18	1	B-^B+	SVMERGE15	1	chr6	1	1	NA	tandem_duplication	FALSE	FALSE	FALSE	NA	NA
GEL-TGCT-0014	19	1	A+^C-	SVMERGE80	1	chr7	1	1	NA	deletion	FALSE	FALSE	FALSE	NA	NA
GEL-TGCT-0014	20	1	A+^C-	SVMERGE58	1	chr7	1	1	NA	deletion	FALSE	FALSE	FALSE	NA	NA
GEL-TGCT-0014	21	1	A+^C-	SVMERGE81	1	chrX	1	1	NA	deletion	FALSE	FALSE	FALSE	NA	NA
GEL-TGCT-0014	22	1	A+^C-	SVMERGE7	1	chrX	1	1	NA	deletion	FALSE	FALSE	FALSE	NA	NA
GEL-TGCT-0033	1	1	A+;A+	SVMERGE112	1	chr1;chr6	2	0.5	NA	unbalanced_translocation	FALSE	FALSE	FALSE	NA	NA
GEL-TGCT-0033	2	1	A+^C-	SVMERGE127	1	chr1	1	1	NA	deletion	FALSE	FALSE	FALSE	NA	NA
GEL-TGCT-0033	3	1	A+^C-	SVMERGE141	1	chr1	1	1	NA	deletion	FALSE	FALSE	FALSE	NA	NA
GEL-TGCT-0033	4	1	A+^C-	SVMERGE145	1	chr10	1	1	NA	deletion	FALSE	FALSE	FALSE	NA	NA
GEL-TGCT-0033	5	1	A+^C-	SVMERGE48	1	chr11	1	1	NA	deletion	FALSE	FALSE	FALSE	NA	NA
GEL-TGCT-0033	6	1	A+^C-	SVMERGE75	1	chr11	1	1	NA	deletion	FALSE	FALSE	FALSE	NA	NA
GEL-TGCT-0033	7	1	A+^C-	SVMERGE64	1	chr11	1	1	NA	deletion	FALSE	FALSE	FALSE	NA	NA
GEL-TGCT-0033	8	1	A+^C-	SVMERGE152	1	chr12	1	1	NA	deletion	FALSE	FALSE	FALSE	NA	NA
GEL-TGCT-0033	9	1	A+^C-	SVMERGE63	1	chr12	1	1	NA	deletion	FALSE	FALSE	FALSE	NA	NA
GEL-TGCT-0033	10	1	A+^C-	SVMERGE92	1	chr12	1	1	NA	deletion	FALSE	FALSE	FALSE	NA	NA
GEL-TGCT-0033	11	1	A+^B+	SVMERGE17	1	chr12	1	1	NA	unbalanced_inversion	FALSE	FALSE	FALSE	NA	NA
GEL-TGCT-0033	12	1	A+^C-	SVMERGE151	1	chr13	1	1	NA	deletion	FALSE	FALSE	FALSE	NA	NA
GEL-TGCT-0033	13	1	A+^C-	SVMERGE20	1	chr14	1	1	NA	deletion	FALSE	FALSE	FALSE	NA	NA
GEL-TGCT-0033	14	1	A+^C-	SVMERGE34	1	chr14	1	1	NA	deletion	FALSE	FALSE	FALSE	NA	NA
GEL-TGCT-0033	15	1	A+^C-	SVMERGE3	1	chr16	1	1	NA	deletion	FALSE	FALSE	FALSE	NA	NA
GEL-TGCT-0033	16	1	A+^C-	SVMERGE124	1	chr16	1	1	NA	deletion	FALSE	FALSE	FALSE	NA	NA
GEL-TGCT-0033	17	1	A+^C-	SVMERGE60	1	chr16	1	1	NA	deletion	FALSE	FALSE	FALSE	NA	NA
GEL-TGCT-0033	18	1	A+^C-	SVMERGE153	1	chr18	1	1	NA	deletion	FALSE	FALSE	FALSE	NA	NA
GEL-TGCT-0033	19	2	A+^D+/C-^D-	SVMERGE10;SVMERGE9	2	chr19	1	2	NA	simple_unclassified	FALSE	FALSE	FALSE	NA	NA
GEL-TGCT-0033	20	1	A+^C-	SVMERGE130	1	chr2	1	1	NA	deletion	FALSE	FALSE	FALSE	NA	NA
GEL-TGCT-0033	21	1	A+^C-	SVMERGE95	1	chr2	1	1	NA	deletion	FALSE	FALSE	FALSE	NA	NA
GEL-TGCT-0033	22	1	A+^C-	SVMERGE77	1	chr2	1	1	NA	deletion	FALSE	FALSE	FALSE	NA	NA
GEL-TGCT-0033	23	1	A+^C-	SVMERGE190	1	chr20	1	1	NA	deletion	FALSE	FALSE	FALSE	NA	NA
GEL-TGCT-0033	24	1	B-^B+	SVMERGE83	1	chr22	1	1	NA	tandem_duplication	FALSE	FALSE	FALSE	NA	NA
GEL-TGCT-0033	25	1	A+^B+	SVMERGE22	1	chr3	1	1	NA	unbalanced_inversion	FALSE	FALSE	FALSE	NA	NA
GEL-TGCT-0033	26	3	B-^F+/B+^D-/D+^F-	SVMERGE26;SVMERGE59;SVMERGE71	3	chr4	1	3	1	complex_unclassified	TRUE	FALSE	FALSE	0.62393	0.204864
GEL-TGCT-0033	27	1	B-^B+	SVMERGE84	1	chr5	1	1	NA	tandem_duplication	FALSE	FALSE	FALSE	NA	NA
GEL-TGCT-0033	28	1	A+^C-	SVMERGE86	1	chr5	1	1	NA	deletion	FALSE	FALSE	FALSE	NA	NA
GEL-TGCT-0033	29	1	A+^C-	SVMERGE110	1	chr5	1	1	NA	deletion	FALSE	FALSE	FALSE	NA	NA
GEL-TGCT-0033	30	1	B-^B+	SVMERGE32	1	chr6	1	1	NA	tandem_duplication	FALSE	FALSE	FALSE	NA	NA
GEL-TGCT-0033	31	1	A+^C-	SVMERGE107	1	chr7	1	1	NA	deletion	FALSE	FALSE	FALSE	NA	NA
GEL-TGCT-0033	32	1	A+^C-	SVMERGE123	1	chr8	1	1	NA	deletion	FALSE	FALSE	FALSE	NA	NA
GEL-TGCT-0033	33	1	A+^C-	SVMERGE56	1	chr8	1	1	NA	deletion	FALSE	FALSE	FALSE	NA	NA
GEL-TGCT-0033	34	1	A+^C-	SVMERGE108	1	chr8	1	1	NA	deletion	FALSE	FALSE	FALSE	NA	NA
GEL-TGCT-0033	35	1	A+^C-	SVMERGE29	1	chr9	1	1	NA	deletion	FALSE	FALSE	FALSE	NA	NA
GEL-TGCT-0033	36	1	A+^C-	SVMERGE156	1	chr9	1	1	NA	deletion	FALSE	FALSE	FALSE	NA	NA
GEL-TGCT-0033	37	4	Complex	SVMERGE101;SVMERGE11;SVMERGE2;SVMERGE33	4	chr9	1	4	1	complex_unclassified	TRUE	FALSE	FALSE	0.90554	0.0430924
GEL-TGCT-0003	1	1	A+^C-	SVMERGE77	1	chr11	1	1	NA	deletion	FALSE	FALSE	FALSE	NA	NA
GEL-TGCT-0003	2	1	A+^B+	SVMERGE50	1	chr20	1	1	NA	unbalanced_inversion	FALSE	FALSE	FALSE	NA	NA
GEL-TGCT-0003	3	1	A+^C-	SVMERGE75	1	chr6	1	1	NA	deletion	FALSE	FALSE	FALSE	NA	NA
GEL-TGCT-0003	4	1	B-^B+	SVMERGE4	1	chr7	1	1	NA	tandem_duplication	FALSE	FALSE	FALSE	NA	NA
GEL-TGCT-0034	1	1	A+^C-	SVMERGE56	1	chr1	1	1	NA	deletion	FALSE	FALSE	FALSE	NA	NA
GEL-TGCT-0034	2	1	A+^C-	SVMERGE10	1	chr1	1	1	NA	deletion	FALSE	FALSE	FALSE	NA	NA
GEL-TGCT-0034	3	1	A+^C-	SVMERGE44	1	chr10	1	1	NA	deletion	FALSE	FALSE	FALSE	NA	NA
GEL-TGCT-0034	4	1	A+^C-	SVMERGE96	1	chr11	1	1	NA	deletion	FALSE	FALSE	FALSE	NA	NA
GEL-TGCT-0034	5	1	A+^B+	SVMERGE4	1	chr12	1	1	NA	unbalanced_inversion	FALSE	FALSE	FALSE	NA	NA
GEL-TGCT-0034	6	2	A+;A+/B+^D-	SVMERGE20;SVMERGE63	2	chr12;chr7	2	1	NA	simple_unclassified	FALSE	FALSE	FALSE	NA	NA
GEL-TGCT-0034	7	1	A+^C-	SVMERGE11	1	chr14	1	1	NA	deletion	FALSE	FALSE	FALSE	NA	NA
GEL-TGCT-0034	8	2	A+^C-/C+^D+	SVMERGE47;SVMERGE48	2	chr14	1	2	NA	simple_unclassified	FALSE	FALSE	FALSE	NA	NA
GEL-TGCT-0034	9	1	B-^B+	SVMERGE2	1	chr15	1	1	NA	tandem_duplication	FALSE	FALSE	FALSE	NA	NA
GEL-TGCT-0034	10	1	A+^C-	SVMERGE60	1	chr15	1	1	NA	deletion	FALSE	FALSE	FALSE	NA	NA
GEL-TGCT-0034	11	1	A+^C-	SVMERGE114	1	chr18	1	1	NA	deletion	FALSE	FALSE	FALSE	NA	NA
GEL-TGCT-0034	12	1	A+^C-	SVMERGE62	1	chr20	1	1	NA	deletion	FALSE	FALSE	FALSE	NA	NA
GEL-TGCT-0034	13	1	A+^C-	SVMERGE148	1	chr3	1	1	NA	deletion	FALSE	FALSE	FALSE	NA	NA
GEL-TGCT-0034	14	1	A+^C-	SVMERGE12	1	chr3	1	1	NA	deletion	FALSE	FALSE	FALSE	NA	NA
GEL-TGCT-0034	15	1	A+^C-	SVMERGE55	1	chr3	1	1	NA	deletion	FALSE	FALSE	FALSE	NA	NA
GEL-TGCT-0034	16	1	B-^B+	SVMERGE21	1	chr3	1	1	NA	tandem_duplication	FALSE	FALSE	FALSE	NA	NA
GEL-TGCT-0034	17	1	A+^C-	SVMERGE159	1	chr6	1	1	NA	deletion	FALSE	FALSE	FALSE	NA	NA
GEL-TGCT-0034	18	1	A+^C-	SVMERGE8	1	chr8	1	1	NA	deletion	FALSE	FALSE	FALSE	NA	NA
GEL-TGCT-0009	1	1	B-^B+	SVMERGE70	1	chr1	1	1	NA	tandem_duplication	FALSE	FALSE	FALSE	NA	NA
GEL-TGCT-0009	2	1	A+^C-	SVMERGE77	1	chr1	1	1	NA	deletion	FALSE	FALSE	FALSE	NA	NA
GEL-TGCT-0009	3	1	A+^C-	SVMERGE53	1	chr1	1	1	NA	deletion	FALSE	FALSE	FALSE	NA	NA
GEL-TGCT-0009	4	1	A+^C-	SVMERGE80	1	chr1	1	1	NA	deletion	FALSE	FALSE	FALSE	NA	NA
GEL-TGCT-0009	5	1	A+;A+	SVMERGE171	1	chr1;chr7	2	0.5	NA	unbalanced_translocation	FALSE	FALSE	FALSE	NA	NA
GEL-TGCT-0009	6	2	A+;A+;A+/C-	SVMERGE19;SVMERGE93	2	chr10;chr15;chr8	3	0.666667	NA	simple_unclassified	FALSE	FALSE	FALSE	NA	NA
GEL-TGCT-0009	7	1	A+^C-	SVMERGE51	1	chr10	1	1	NA	deletion	FALSE	FALSE	FALSE	NA	NA
GEL-TGCT-0009	8	1	A+;A+	SVMERGE4	1	chr11;chr9	2	0.5	NA	unbalanced_translocation	FALSE	FALSE	FALSE	NA	NA
GEL-TGCT-0009	9	1	A+^B+	SVMERGE100	1	chr11	1	1	NA	unbalanced_inversion	FALSE	FALSE	FALSE	NA	NA
GEL-TGCT-0009	10	1	A+^B+	SVMERGE174	1	chr12	1	1	NA	unbalanced_inversion	FALSE	FALSE	FALSE	NA	NA
GEL-TGCT-0009	11	1	A+^B+	SVMERGE209	1	chr12	1	1	NA	unbalanced_inversion	FALSE	FALSE	FALSE	NA	NA
GEL-TGCT-0009	12	1	A+^B+	SVMERGE15	1	chr12	1	1	NA	unbalanced_inversion	FALSE	FALSE	FALSE	NA	NA
GEL-TGCT-0009	13	1	A+^C-	SVMERGE158	1	chr14	1	1	NA	deletion	FALSE	FALSE	FALSE	NA	NA
GEL-TGCT-0009	14	1	A+;A+	SVMERGE124	1	chr17;chr20	2	0.5	NA	unbalanced_translocation	FALSE	FALSE	FALSE	NA	NA
GEL-TGCT-0009	15	1	B-^B+	SVMERGE172	1	chr17	1	1	NA	tandem_duplication	FALSE	FALSE	FALSE	NA	NA
GEL-TGCT-0009	16	1	B-^B+	SVMERGE26	1	chr18	1	1	NA	tandem_duplication	FALSE	FALSE	FALSE	NA	NA
GEL-TGCT-0009	17	1	A+;A+	SVMERGE106	1	chr19;chr8	2	0.5	NA	unbalanced_translocation	FALSE	FALSE	FALSE	NA	NA
GEL-TGCT-0009	18	1	A+^C-	SVMERGE55	1	chr19	1	1	NA	deletion	FALSE	FALSE	FALSE	NA	NA
GEL-TGCT-0009	19	2	A+;B-/B+^C+	SVMERGE126;SVMERGE48	2	chr19	1	2	NA	simple_unclassified	FALSE	FALSE	FALSE	NA	NA
GEL-TGCT-0009	20	1	A+^C-	SVMERGE98	1	chr2	1	1	NA	deletion	FALSE	FALSE	FALSE	NA	NA
GEL-TGCT-0009	21	1	A+^C-	SVMERGE45	1	chr2	1	1	NA	deletion	FALSE	FALSE	FALSE	NA	NA
GEL-TGCT-0009	22	1	A+^C-	SVMERGE56	1	chr20	1	1	NA	deletion	FALSE	FALSE	FALSE	NA	NA
GEL-TGCT-0009	23	1	A+^B+	SVMERGE68	1	chr20	1	1	NA	unbalanced_inversion	FALSE	FALSE	FALSE	NA	NA
GEL-TGCT-0009	24	1	A+^C-	SVMERGE87	1	chr20	1	1	NA	deletion	FALSE	FALSE	FALSE	NA	NA
GEL-TGCT-0009	25	1	A+^C-	SVMERGE91	1	chr22	1	1	NA	deletion	FALSE	FALSE	FALSE	NA	NA
GEL-TGCT-0009	26	1	B-^B+	SVMERGE161	1	chr22	1	1	NA	tandem_duplication	FALSE	FALSE	FALSE	NA	NA
GEL-TGCT-0009	27	1	A+;A+	SVMERGE34	1	chr3;chr8	2	0.5	NA	unbalanced_translocation	FALSE	FALSE	FALSE	NA	NA
GEL-TGCT-0009	28	1	A+;A+	SVMERGE12	1	chr3;chr7	2	0.5	NA	unbalanced_translocation	FALSE	FALSE	FALSE	NA	NA
GEL-TGCT-0009	29	1	A+^C-	SVMERGE163	1	chr6	1	1	NA	deletion	FALSE	FALSE	FALSE	NA	NA
GEL-TGCT-0009	30	1	A+^C-	SVMERGE29	1	chr7	1	1	NA	deletion	FALSE	FALSE	FALSE	NA	NA
GEL-TGCT-0009	31	1	A+^C-	SVMERGE205	1	chr7	1	1	NA	deletion	FALSE	FALSE	FALSE	NA	NA
GEL-TGCT-0009	32	1	A+^C-	SVMERGE121	1	chr9	1	1	NA	deletion	FALSE	FALSE	FALSE	NA	NA
GEL-TGCT-0047	1	5	B-^C+/B+;Complex	SVMERGE104;SVMERGE22;SVMERGE4;SVMERGE59;SVMERGE93	5	chr1;chr5	2	2.5	1	complex_unclassified	TRUE	FALSE	FALSE	0.90554	0.0430924
GEL-TGCT-0047	2	1	A+^C-	SVMERGE130	1	chr1	1	1	NA	deletion	FALSE	FALSE	FALSE	NA	NA
GEL-TGCT-0047	3	1	B-^B+	SVMERGE140	1	chr1	1	1	NA	tandem_duplication	FALSE	FALSE	FALSE	NA	NA
GEL-TGCT-0047	4	1	B-^B+	SVMERGE54	1	chr11	1	1	NA	tandem_duplication	FALSE	FALSE	FALSE	NA	NA
GEL-TGCT-0047	5	1	A+^C-	SVMERGE9	1	chr11	1	1	NA	deletion	FALSE	FALSE	FALSE	NA	NA
GEL-TGCT-0047	6	1	A+;A+	SVMERGE106	1	chr12;chr15	2	0.5	NA	unbalanced_translocation	FALSE	FALSE	FALSE	NA	NA
GEL-TGCT-0047	7	1	A+^C-	SVMERGE132	1	chr13	1	1	NA	deletion	FALSE	FALSE	FALSE	NA	NA
GEL-TGCT-0047	8	1	A+^C-	SVMERGE44	1	chr15	1	1	NA	deletion	FALSE	FALSE	FALSE	NA	NA
GEL-TGCT-0047	9	1	A+^C-	SVMERGE11	1	chr22	1	1	NA	deletion	FALSE	FALSE	FALSE	NA	NA
GEL-TGCT-0047	10	1	A+^C-	SVMERGE272	1	chr3	1	1	NA	deletion	FALSE	FALSE	FALSE	NA	NA
GEL-TGCT-0047	11	1	A+^C-	SVMERGE291	1	chr3	1	1	NA	deletion	FALSE	FALSE	FALSE	NA	NA
GEL-TGCT-0047	12	1	A+^C-	SVMERGE161	1	chr3	1	1	NA	deletion	FALSE	FALSE	FALSE	NA	NA
GEL-TGCT-0047	13	1	A+;A+	SVMERGE65	1	chr4;chr7	2	0.5	NA	unbalanced_translocation	FALSE	FALSE	FALSE	NA	NA
GEL-TGCT-0047	14	1	A+^B+	SVMERGE37	1	chr4	1	1	NA	unbalanced_inversion	FALSE	FALSE	FALSE	NA	NA
GEL-TGCT-0047	15	2	A+^C-/C+^E-	SVMERGE126;SVMERGE77	2	chr5	1	2	NA	adjacent_deletions	FALSE	FALSE	FALSE	NA	NA
GEL-TGCT-0047	16	1	A+^C-	SVMERGE260	1	chr6	1	1	NA	deletion	FALSE	FALSE	FALSE	NA	NA
GEL-TGCT-0047	17	1	A+^C-	SVMERGE185	1	chr6	1	1	NA	deletion	FALSE	FALSE	FALSE	NA	NA
GEL-TGCT-0047	18	1	A+^C-	SVMERGE2	1	chr7	1	1	NA	deletion	FALSE	FALSE	FALSE	NA	NA
GEL-TGCT-0047	19	1	A+^C-	SVMERGE28	1	chr8	1	1	NA	deletion	FALSE	FALSE	FALSE	NA	NA
GEL-TGCT-0047	20	1	A+^C-	SVMERGE35	1	chr8	1	1	NA	deletion	FALSE	FALSE	FALSE	NA	NA
GEL-TGCT-0047	21	1	A+^C-	SVMERGE88	1	chr9	1	1	NA	deletion	FALSE	FALSE	FALSE	NA	NA
GEL-TGCT-0047	22	1	A+^C-	SVMERGE239	1	chrX	1	1	NA	deletion	FALSE	FALSE	FALSE	NA	NA
GEL-TGCT-0054	1	8	A+/B+;B-/B+/C+;Complex	SVMERGE153;SVMERGE16;SVMERGE180;SVMERGE22;SVMERGE25;SVMERGE46;SVMERGE7;SVMERGE8	8	chr1	1	8	1	complex_unclassified	TRUE	FALSE	FALSE	1	0
GEL-TGCT-0054	2	1	B-^B+	SVMERGE86	1	chr1	1	1	NA	tandem_duplication	FALSE	FALSE	FALSE	NA	NA
GEL-TGCT-0054	3	1	A+;A+	SVMERGE23	1	chr1;chr6	2	0.5	NA	unbalanced_translocation	FALSE	FALSE	FALSE	NA	NA
GEL-TGCT-0054	4	1	B-^B+	SVMERGE103	1	chr10	1	1	NA	tandem_duplication	FALSE	FALSE	FALSE	NA	NA
GEL-TGCT-0054	5	1	B-^B+	SVMERGE132	1	chr10	1	1	NA	tandem_duplication	FALSE	FALSE	FALSE	NA	NA
GEL-TGCT-0054	6	1	B-^B+	SVMERGE28	1	chr10	1	1	NA	tandem_duplication	FALSE	FALSE	FALSE	NA	NA
GEL-TGCT-0054	7	1	A+^C-	SVMERGE129	1	chr10	1	1	NA	deletion	FALSE	FALSE	FALSE	NA	NA
GEL-TGCT-0054	8	1	A+^B+	SVMERGE42	1	chr13	1	1	NA	unbalanced_inversion	FALSE	FALSE	FALSE	NA	NA
GEL-TGCT-0054	9	1	B-^B+	SVMERGE152	1	chr13	1	1	NA	tandem_duplication	FALSE	FALSE	FALSE	NA	NA
GEL-TGCT-0054	10	1	A+;A+	SVMERGE21	1	chr18;chr6	2	0.5	NA	unbalanced_translocation	FALSE	FALSE	FALSE	NA	NA
GEL-TGCT-0054	11	1	B-^B+	SVMERGE58	1	chr19	1	1	NA	tandem_duplication	FALSE	FALSE	FALSE	NA	NA
GEL-TGCT-0054	12	1	A+^C-	SVMERGE89	1	chr2	1	1	NA	deletion	FALSE	FALSE	FALSE	NA	NA
GEL-TGCT-0054	13	1	A+^C-	SVMERGE1	1	chr2	1	1	NA	deletion	FALSE	FALSE	FALSE	NA	NA
GEL-TGCT-0054	14	1	A+^C-	SVMERGE20	1	chr2	1	1	NA	deletion	FALSE	FALSE	FALSE	NA	NA
GEL-TGCT-0054	15	1	A+^C-	SVMERGE18	1	chr2	1	1	NA	deletion	FALSE	FALSE	FALSE	NA	NA
GEL-TGCT-0054	16	1	B-^B+	SVMERGE14	1	chr2	1	1	NA	tandem_duplication	FALSE	FALSE	FALSE	NA	NA
GEL-TGCT-0054	17	1	A+^C-	SVMERGE32	1	chr3	1	1	NA	deletion	FALSE	FALSE	FALSE	NA	NA
GEL-TGCT-0054	18	1	B-^B+	SVMERGE90	1	chr4	1	1	NA	tandem_duplication	FALSE	FALSE	FALSE	NA	NA
GEL-TGCT-0054	19	4	A+;A+;A+^F-/C-^F+/C+^E-	SVMERGE117;SVMERGE145;SVMERGE185;SVMERGE75	4	chr6;chr7	2	2	1	complex_unclassified	TRUE	FALSE	FALSE	0.62401	0.204808
GEL-TGCT-0054	20	1	A+^C-	SVMERGE68	1	chr7	1	1	NA	deletion	FALSE	FALSE	FALSE	NA	NA
GEL-TGCT-0054	21	1	B-^B+	SVMERGE135	1	chr8	1	1	NA	tandem_duplication	FALSE	FALSE	FALSE	NA	NA
GEL-TGCT-0054	22	1	B-^B+	SVMERGE6	1	chr8	1	1	NA	tandem_duplication	FALSE	FALSE	FALSE	NA	NA
GEL-TGCT-0054	23	1	B-^B+	SVMERGE44	1	chrX	1	1	NA	tandem_duplication	FALSE	FALSE	FALSE	NA	NA
GEL-TGCT-0054	24	1	A+^C-	SVMERGE57	1	chrX	1	1	NA	deletion	FALSE	FALSE	FALSE	NA	NA
GEL-TGCT-0038	1	2	A+/B+;B-/B+	SVMERGE149;SVMERGE24	2	chr1	1	2	NA	simple_unclassified	FALSE	FALSE	FALSE	NA	NA
GEL-TGCT-0038	2	1	A+^C-	SVMERGE418	1	chr1	1	1	NA	deletion	FALSE	FALSE	FALSE	NA	NA
GEL-TGCT-0038	3	1	A+;A+	SVMERGE276	1	chr1;chrX	2	0.5	NA	unbalanced_translocation	FALSE	FALSE	FALSE	NA	NA
GEL-TGCT-0038	4	1	A+^C-	SVMERGE229	1	chr12	1	1	NA	deletion	FALSE	FALSE	FALSE	NA	NA
GEL-TGCT-0038	5	1	B-^B+	SVMERGE183	1	chr12	1	1	NA	tandem_duplication	FALSE	FALSE	FALSE	NA	NA
GEL-TGCT-0038	6	1	A+^C-	SVMERGE197	1	chr12	1	1	NA	deletion	FALSE	FALSE	FALSE	NA	NA
GEL-TGCT-0038	7	1	B-^B+	SVMERGE290	1	chr12	1	1	NA	tandem_duplication	FALSE	FALSE	FALSE	NA	NA
GEL-TGCT-0038	8	1	A+^C-	SVMERGE50	1	chr14	1	1	NA	deletion	FALSE	FALSE	FALSE	NA	NA
GEL-TGCT-0038	9	1	A+^C-	SVMERGE268	1	chr14	1	1	NA	deletion	FALSE	FALSE	FALSE	NA	NA
GEL-TGCT-0038	10	2	B-^D-/B+^D+	SVMERGE40;SVMERGE57	2	chr15	1	2	NA	simple_unclassified	FALSE	FALSE	FALSE	NA	NA
GEL-TGCT-0038	11	1	A+^C-	SVMERGE144	1	chr17	1	1	NA	deletion	FALSE	FALSE	FALSE	NA	NA
GEL-TGCT-0038	12	1	A+^C-	SVMERGE201	1	chr2	1	1	NA	deletion	FALSE	FALSE	FALSE	NA	NA
GEL-TGCT-0038	13	1	A+^C-	SVMERGE364	1	chr2	1	1	NA	deletion	FALSE	FALSE	FALSE	NA	NA
GEL-TGCT-0038	14	1	A+^C-	SVMERGE1	1	chr20	1	1	NA	deletion	FALSE	FALSE	FALSE	NA	NA
GEL-TGCT-0038	15	1	A+^C-	SVMERGE234	1	chr20	1	1	NA	deletion	FALSE	FALSE	FALSE	NA	NA
GEL-TGCT-0038	16	1	B-^B+	SVMERGE339	1	chr3	1	1	NA	tandem_duplication	FALSE	FALSE	FALSE	NA	NA
GEL-TGCT-0038	17	1	A+^C-	SVMERGE125	1	chr4	1	1	NA	deletion	FALSE	FALSE	FALSE	NA	NA
GEL-TGCT-0038	18	1	A+^C-	SVMERGE185	1	chr5	1	1	NA	deletion	FALSE	FALSE	FALSE	NA	NA
GEL-TGCT-0038	19	1	A+^C-	SVMERGE12	1	chr6	1	1	NA	deletion	FALSE	FALSE	FALSE	NA	NA
GEL-TGCT-0038	20	1	A+^C-	SVMERGE69	1	chr6	1	1	NA	deletion	FALSE	FALSE	FALSE	NA	NA
GEL-TGCT-0038	21	1	B-^B+	SVMERGE206	1	chr7	1	1	NA	tandem_duplication	FALSE	FALSE	FALSE	NA	NA
GEL-TGCT-0038	22	1	B-^B+	SVMERGE476	1	chr8	1	1	NA	tandem_duplication	FALSE	FALSE	FALSE	NA	NA
GEL-TGCT-0038	23	1	A+^C-	SVMERGE80	1	chr9	1	1	NA	deletion	FALSE	FALSE	FALSE	NA	NA
GEL-TGCT-0038	24	1	B-^B+	SVMERGE239	1	chrX	1	1	NA	tandem_duplication	FALSE	FALSE	FALSE	NA	NA
GEL-TGCT-0004	1	1	A+^C-	SVMERGE36	1	chr1	1	1	NA	deletion	FALSE	FALSE	FALSE	NA	NA
GEL-TGCT-0004	2	1	A+;A+	SVMERGE9	1	chr12;chr8	2	0.5	NA	unbalanced_translocation	FALSE	FALSE	FALSE	NA	NA
GEL-TGCT-0004	3	1	A+^C-	SVMERGE69	1	chr14	1	1	NA	deletion	FALSE	FALSE	FALSE	NA	NA
GEL-TGCT-0004	4	1	B-^B+	SVMERGE84	1	chr14	1	1	NA	tandem_duplication	FALSE	FALSE	FALSE	NA	NA
GEL-TGCT-0004	5	1	A+^C-	SVMERGE63	1	chr14	1	1	NA	deletion	FALSE	FALSE	FALSE	NA	NA
GEL-TGCT-0004	6	1	A+^C-	SVMERGE157	1	chr15	1	1	NA	deletion	FALSE	FALSE	FALSE	NA	NA
GEL-TGCT-0004	7	1	A+^C-	SVMERGE82	1	chr2	1	1	NA	deletion	FALSE	FALSE	FALSE	NA	NA
GEL-TGCT-0004	8	1	A+;A+	SVMERGE73	1	chr2;chr5	2	0.5	NA	unbalanced_translocation	FALSE	FALSE	FALSE	NA	NA
GEL-TGCT-0004	9	1	A+^B+	SVMERGE44	1	chr20	1	1	NA	unbalanced_inversion	FALSE	FALSE	FALSE	NA	NA
GEL-TGCT-0004	10	1	A+^C-	SVMERGE137	1	chr3	1	1	NA	deletion	FALSE	FALSE	FALSE	NA	NA
GEL-TGCT-0004	11	1	A+^B+	SVMERGE18	1	chr3	1	1	NA	unbalanced_inversion	FALSE	FALSE	FALSE	NA	NA
GEL-TGCT-0004	12	1	A+^B+	SVMERGE132	1	chr4	1	1	NA	unbalanced_inversion	FALSE	FALSE	FALSE	NA	NA
GEL-TGCT-0004	13	1	A+^B+	SVMERGE99	1	chr4	1	1	NA	unbalanced_inversion	FALSE	FALSE	FALSE	NA	NA
GEL-TGCT-0004	14	1	A+^C-	SVMERGE27	1	chr5	1	1	NA	deletion	FALSE	FALSE	FALSE	NA	NA
GEL-TGCT-0004	15	1	B-^B+	SVMERGE10	1	chr5	1	1	NA	tandem_duplication	FALSE	FALSE	FALSE	NA	NA
GEL-TGCT-0004	16	1	B-^B+	SVMERGE59	1	chr6	1	1	NA	tandem_duplication	FALSE	FALSE	FALSE	NA	NA
GEL-TGCT-0004	17	1	A+^C-	SVMERGE62	1	chr6	1	1	NA	deletion	FALSE	FALSE	FALSE	NA	NA
GEL-TGCT-0004	18	2	B-^D-/B+^D+	SVMERGE25;SVMERGE56	2	chr7	1	2	NA	simple_unclassified	FALSE	FALSE	FALSE	NA	NA
GEL-TGCT-0004	19	1	B-^B+	SVMERGE19	1	chr7	1	1	NA	tandem_duplication	FALSE	FALSE	FALSE	NA	NA
GEL-TGCT-0015	1	2	A+;A+;A+/C-	SVMERGE164;SVMERGE45	2	chr1;chr3	2	1	NA	simple_unclassified	FALSE	FALSE	FALSE	NA	NA
GEL-TGCT-0015	2	1	A+^B+	SVMERGE106	1	chr1	1	1	NA	unbalanced_inversion	FALSE	FALSE	FALSE	NA	NA
GEL-TGCT-0015	3	1	A+;A+	SVMERGE17	1	chr11;chr17	2	0.5	NA	unbalanced_translocation	FALSE	FALSE	FALSE	NA	NA
GEL-TGCT-0015	4	1	A+;A+	SVMERGE121	1	chr12;chr3	2	0.5	NA	unbalanced_translocation	FALSE	FALSE	FALSE	NA	NA
GEL-TGCT-0015	5	1	A+;A+	SVMERGE7	1	chr12;chr3	2	0.5	NA	unbalanced_translocation	FALSE	FALSE	FALSE	NA	NA
GEL-TGCT-0015	6	1	A+;A+	SVMERGE39	1	chr12;chr14	2	0.5	NA	unbalanced_translocation	FALSE	FALSE	FALSE	NA	NA
GEL-TGCT-0015	7	1	A+;A+	SVMERGE125	1	chr12;chr3	2	0.5	NA	unbalanced_translocation	FALSE	FALSE	FALSE	NA	NA
GEL-TGCT-0015	8	1	A+^B+	SVMERGE38	1	chr12	1	1	NA	unbalanced_inversion	FALSE	FALSE	FALSE	NA	NA
GEL-TGCT-0015	9	1	A+;A+	SVMERGE109	1	chr12;chr15	2	0.5	NA	unbalanced_translocation	FALSE	FALSE	FALSE	NA	NA
GEL-TGCT-0015	10	1	A+;A+	SVMERGE25	1	chr12;chr2	2	0.5	NA	unbalanced_translocation	FALSE	FALSE	FALSE	NA	NA
GEL-TGCT-0015	11	1	A+;A+	SVMERGE95	1	chr12;chr2	2	0.5	NA	unbalanced_translocation	FALSE	FALSE	FALSE	NA	NA
GEL-TGCT-0015	12	1	A+;A+	SVMERGE143	1	chr12;chr14	2	0.5	NA	unbalanced_translocation	FALSE	FALSE	FALSE	NA	NA
GEL-TGCT-0015	13	1	A+^C-	SVMERGE118	1	chr12	1	1	NA	deletion	FALSE	FALSE	FALSE	NA	NA
GEL-TGCT-0015	14	1	A+;A+	SVMERGE8	1	chr14;chr3	2	0.5	NA	unbalanced_translocation	FALSE	FALSE	FALSE	NA	NA
GEL-TGCT-0015	15	1	A+;A+	SVMERGE21	1	chr14;chr4	2	0.5	NA	unbalanced_translocation	FALSE	FALSE	FALSE	NA	NA
GEL-TGCT-0015	16	1	A+;A+	SVMERGE16	1	chr16;chr19	2	0.5	NA	unbalanced_translocation	FALSE	FALSE	FALSE	NA	NA
GEL-TGCT-0015	17	1	A+^C-	SVMERGE57	1	chr18	1	1	NA	deletion	FALSE	FALSE	FALSE	NA	NA
GEL-TGCT-0015	18	1	A+;A+	SVMERGE203	1	chr2;chr3	2	0.5	NA	unbalanced_translocation	FALSE	FALSE	FALSE	NA	NA
GEL-TGCT-0015	19	1	A+;A+	SVMERGE192	1	chr2;chr3	2	0.5	NA	unbalanced_translocation	FALSE	FALSE	FALSE	NA	NA
GEL-TGCT-0015	20	3	B-^F+/B+^E+/C+^E-	SVMERGE40;SVMERGE52;SVMERGE67	3	chr2	1	3	1	complex_unclassified	TRUE	FALSE	FALSE	1	0
GEL-TGCT-0015	21	1	B-^B+	SVMERGE10	1	chr3	1	1	NA	tandem_duplication	FALSE	FALSE	FALSE	NA	NA
GEL-TGCT-0015	22	1	A+^C-	SVMERGE19	1	chr3	1	1	NA	deletion	FALSE	FALSE	FALSE	NA	NA
GEL-TGCT-0015	23	1	A+^C-	SVMERGE85	1	chr3	1	1	NA	deletion	FALSE	FALSE	FALSE	NA	NA
GEL-TGCT-0015	24	1	A+^B+	SVMERGE65	1	chr3	1	1	NA	unbalanced_inversion	FALSE	FALSE	FALSE	NA	NA
GEL-TGCT-0015	25	1	A+^B+	SVMERGE20	1	chr3	1	1	NA	unbalanced_inversion	FALSE	FALSE	FALSE	NA	NA
GEL-TGCT-0015	26	1	A+^C-	SVMERGE60	1	chr3	1	1	NA	deletion	FALSE	FALSE	FALSE	NA	NA
GEL-TGCT-0015	27	1	A+;A+	SVMERGE149	1	chr3;chr7	2	0.5	NA	unbalanced_translocation	FALSE	FALSE	FALSE	NA	NA
GEL-TGCT-0015	28	1	A+^C-	SVMERGE120	1	chr7	1	1	NA	deletion	FALSE	FALSE	FALSE	NA	NA
GEL-TGCT-0015	29	1	A+^B+	SVMERGE27	1	chr8	1	1	NA	unbalanced_inversion	FALSE	FALSE	FALSE	NA	NA
GEL-TGCT-0056	1	1	B-^B+	SVMERGE133	1	chr1	1	1	NA	tandem_duplication	FALSE	FALSE	FALSE	NA	NA
GEL-TGCT-0056	2	1	A+^C-	SVMERGE112	1	chr1	1	1	NA	deletion	FALSE	FALSE	FALSE	NA	NA
GEL-TGCT-0056	3	1	A+^C-	SVMERGE73	1	chr1	1	1	NA	deletion	FALSE	FALSE	FALSE	NA	NA
GEL-TGCT-0056	4	1	A+;A+	SVMERGE136	1	chr1;chr7	2	0.5	NA	unbalanced_translocation	FALSE	FALSE	FALSE	NA	NA
GEL-TGCT-0056	5	5	A+;A+;A+/C-;A+^D+/C-^F+/D-^F-	SVMERGE1;SVMERGE138;SVMERGE17;SVMERGE60;SVMERGE90	5	chr10;chr3	2	2.5	1	complex_unclassified	TRUE	FALSE	FALSE	0.90553	0.0430972
GEL-TGCT-0056	6	1	A+^C-	SVMERGE103	1	chr10	1	1	NA	deletion	FALSE	FALSE	FALSE	NA	NA
GEL-TGCT-0056	7	1	A+^C-	SVMERGE27	1	chr10	1	1	NA	deletion	FALSE	FALSE	FALSE	NA	NA
GEL-TGCT-0056	8	1	A+^C-	SVMERGE151	1	chr10	1	1	NA	deletion	FALSE	FALSE	FALSE	NA	NA
GEL-TGCT-0056	9	2	A+^C+/C-^E-	SVMERGE130;SVMERGE76	2	chr10	1	2	NA	balanced_inversion	FALSE	FALSE	FALSE	NA	NA
GEL-TGCT-0056	10	1	B-^B+	SVMERGE25	1	chr11	1	1	NA	tandem_duplication	FALSE	FALSE	FALSE	NA	NA
GEL-TGCT-0056	11	1	B-^B+	SVMERGE143	1	chr11	1	1	NA	tandem_duplication	FALSE	FALSE	FALSE	NA	NA
GEL-TGCT-0056	12	1	A+^C-	SVMERGE38	1	chr12	1	1	NA	deletion	FALSE	FALSE	FALSE	NA	NA
GEL-TGCT-0056	13	1	A+^C-	SVMERGE36	1	chr12	1	1	NA	deletion	FALSE	FALSE	FALSE	NA	NA
GEL-TGCT-0056	14	1	A+;A+	SVMERGE108	1	chr12;chr6	2	0.5	NA	unbalanced_translocation	FALSE	FALSE	FALSE	NA	NA
GEL-TGCT-0056	15	1	B-^B+	SVMERGE54	1	chr14	1	1	NA	tandem_duplication	FALSE	FALSE	FALSE	NA	NA
GEL-TGCT-0056	16	1	B-^B+	SVMERGE66	1	chr15	1	1	NA	tandem_duplication	FALSE	FALSE	FALSE	NA	NA
GEL-TGCT-0056	17	23	A+;A+^B+;Complex;Complex	SVMERGE126;SVMERGE127;SVMERGE13;SVMERGE14;SVMERGE144;SVMERGE184;SVMERGE188;SVMERGE214;SVMERGE215;SVMERGE220;SVMERGE40;SVMERGE46;SVMERGE48;SVMERGE56;SVMERGE59;SVMERGE69;SVMERGE71;SVMERGE72;SVMERGE80;SVMERGE88;SVMERGE92;SVMERGE95;SVMERGE96	23	chr17;chr7	2	11.5	1	chromothripsis	TRUE	FALSE	TRUE	0.61252	0.21288
GEL-TGCT-0056	18	2	A+;A+^D-/B+	SVMERGE32;SVMERGE51	2	chr17	1	2	NA	simple_unclassified	FALSE	FALSE	FALSE	NA	NA
GEL-TGCT-0056	19	1	A+^C-	SVMERGE68	1	chr17	1	1	NA	deletion	FALSE	FALSE	FALSE	NA	NA
GEL-TGCT-0056	20	2	B-/B+;B-/B+	SVMERGE101;SVMERGE97	2	chr19;chr9	2	1	NA	balanced_translocation	FALSE	FALSE	FALSE	NA	NA
GEL-TGCT-0056	21	1	A+^C-	SVMERGE21	1	chr2	1	1	NA	deletion	FALSE	FALSE	FALSE	NA	NA
GEL-TGCT-0056	22	1	A+^C-	SVMERGE211	1	chr2	1	1	NA	deletion	FALSE	FALSE	FALSE	NA	NA
GEL-TGCT-0056	23	1	A+^B+	SVMERGE146	1	chr2	1	1	NA	unbalanced_inversion	FALSE	FALSE	FALSE	NA	NA
GEL-TGCT-0056	24	1	A+^C-	SVMERGE39	1	chr2	1	1	NA	deletion	FALSE	FALSE	FALSE	NA	NA
GEL-TGCT-0056	25	1	B-^B+	SVMERGE11	1	chr2	1	1	NA	tandem_duplication	FALSE	FALSE	FALSE	NA	NA
GEL-TGCT-0056	26	1	A+^C-	SVMERGE174	1	chr20	1	1	NA	deletion	FALSE	FALSE	FALSE	NA	NA
GEL-TGCT-0056	27	1	A+;A+	SVMERGE158	1	chr22;chr5	2	0.5	NA	unbalanced_translocation	FALSE	FALSE	FALSE	NA	NA
GEL-TGCT-0056	28	1	A+^C-	SVMERGE120	1	chr22	1	1	NA	deletion	FALSE	FALSE	FALSE	NA	NA
GEL-TGCT-0056	29	1	A+^C-	SVMERGE67	1	chr22	1	1	NA	deletion	FALSE	FALSE	FALSE	NA	NA
GEL-TGCT-0056	30	1	A+^C-	SVMERGE173	1	chr3	1	1	NA	deletion	FALSE	FALSE	FALSE	NA	NA
GEL-TGCT-0056	31	1	B-^B+	SVMERGE139	1	chr3	1	1	NA	tandem_duplication	FALSE	FALSE	FALSE	NA	NA
GEL-TGCT-0056	32	1	A+^C-	SVMERGE182	1	chr3	1	1	NA	deletion	FALSE	FALSE	FALSE	NA	NA
GEL-TGCT-0056	33	1	A+^C-	SVMERGE181	1	chr3	1	1	NA	deletion	FALSE	FALSE	FALSE	NA	NA
GEL-TGCT-0056	34	1	A+^C-	SVMERGE85	1	chr4	1	1	NA	deletion	FALSE	FALSE	FALSE	NA	NA
GEL-TGCT-0056	35	1	B-^B+	SVMERGE61	1	chr4	1	1	NA	tandem_duplication	FALSE	FALSE	FALSE	NA	NA
GEL-TGCT-0056	36	1	A+^C-	SVMERGE175	1	chr6	1	1	NA	deletion	FALSE	FALSE	FALSE	NA	NA
GEL-TGCT-0056	37	1	A+;A+	SVMERGE208	1	chr6;chr7	2	0.5	NA	unbalanced_translocation	FALSE	FALSE	FALSE	NA	NA
GEL-TGCT-0056	38	1	A+^C-	SVMERGE82	1	chr6	1	1	NA	deletion	FALSE	FALSE	FALSE	NA	NA
GEL-TGCT-0056	39	1	A+^B+	SVMERGE93	1	chr6	1	1	NA	unbalanced_inversion	FALSE	FALSE	FALSE	NA	NA
GEL-TGCT-0056	40	1	B-^B+	SVMERGE99	1	chr6	1	1	NA	tandem_duplication	FALSE	FALSE	FALSE	NA	NA
GEL-TGCT-0056	41	1	A+^C-	SVMERGE118	1	chr8	1	1	NA	deletion	FALSE	FALSE	FALSE	NA	NA
GEL-TGCT-0056	42	1	A+^C-	SVMERGE4	1	chr9	1	1	NA	deletion	FALSE	FALSE	FALSE	NA	NA
GEL-TGCT-0056	43	1	A+^C-	SVMERGE37	1	chr9	1	1	NA	deletion	FALSE	FALSE	FALSE	NA	NA
GEL-TGCT-0056	44	1	B-^B+	SVMERGE94	1	chrX	1	1	NA	tandem_duplication	FALSE	FALSE	FALSE	NA	NA
GEL-TGCT-0056	45	1	A+^C-	SVMERGE42	1	chrX	1	1	NA	deletion	FALSE	FALSE	FALSE	NA	NA
GEL-TGCT-0056	46	1	B-^B+	SVMERGE152	1	chrX	1	1	NA	tandem_duplication	FALSE	FALSE	FALSE	NA	NA
GEL-TGCT-0022	1	1	A+;A+	SVMERGE68	1	chr1;chr8	2	0.5	NA	unbalanced_translocation	FALSE	FALSE	FALSE	NA	NA
GEL-TGCT-0022	2	1	A+^C-	SVMERGE102	1	chr1	1	1	NA	deletion	FALSE	FALSE	FALSE	NA	NA
GEL-TGCT-0022	3	1	A+^C-	SVMERGE13	1	chr10	1	1	NA	deletion	FALSE	FALSE	FALSE	NA	NA
GEL-TGCT-0022	4	1	A+^C-	SVMERGE41	1	chr10	1	1	NA	deletion	FALSE	FALSE	FALSE	NA	NA
GEL-TGCT-0022	5	1	A+;A+	SVMERGE30	1	chr12;chr22	2	0.5	NA	unbalanced_translocation	FALSE	FALSE	FALSE	NA	NA
GEL-TGCT-0022	6	2	A+^C-/C+^E-	SVMERGE35;SVMERGE43	2	chr14	1	2	NA	adjacent_deletions	FALSE	FALSE	FALSE	NA	NA
GEL-TGCT-0022	7	1	A+;A+	SVMERGE56	1	chr18;chr21	2	0.5	NA	unbalanced_translocation	FALSE	FALSE	FALSE	NA	NA
GEL-TGCT-0022	8	1	A+^C-	SVMERGE20	1	chr19	1	1	NA	deletion	FALSE	FALSE	FALSE	NA	NA
GEL-TGCT-0022	9	1	A+^C-	SVMERGE19	1	chr2	1	1	NA	deletion	FALSE	FALSE	FALSE	NA	NA
GEL-TGCT-0022	10	1	A+^C-	SVMERGE40	1	chr20	1	1	NA	deletion	FALSE	FALSE	FALSE	NA	NA
GEL-TGCT-0022	11	1	A+;A+	SVMERGE23	1	chr21;chr4	2	0.5	NA	unbalanced_translocation	FALSE	FALSE	FALSE	NA	NA
GEL-TGCT-0022	12	1	A+;A+	SVMERGE96	1	chr3;chr4	2	0.5	NA	unbalanced_translocation	FALSE	FALSE	FALSE	NA	NA
GEL-TGCT-0022	13	1	A+^C-	SVMERGE12	1	chr4	1	1	NA	deletion	FALSE	FALSE	FALSE	NA	NA
GEL-TGCT-0022	14	1	A+;A+	SVMERGE60	1	chr4;chr7	2	0.5	NA	unbalanced_translocation	FALSE	FALSE	FALSE	NA	NA
GEL-TGCT-0022	15	1	A+^C-	SVMERGE58	1	chr5	1	1	NA	deletion	FALSE	FALSE	FALSE	NA	NA
GEL-TGCT-0022	16	1	A+^C-	SVMERGE10	1	chr6	1	1	NA	deletion	FALSE	FALSE	FALSE	NA	NA
GEL-TGCT-0022	17	1	A+^C-	SVMERGE28	1	chr6	1	1	NA	deletion	FALSE	FALSE	FALSE	NA	NA
GEL-TGCT-0022	18	1	A+^C-	SVMERGE31	1	chr7	1	1	NA	deletion	FALSE	FALSE	FALSE	NA	NA
GEL-TGCT-0022	19	1	A+^C-	SVMERGE77	1	chr7	1	1	NA	deletion	FALSE	FALSE	FALSE	NA	NA
GEL-TGCT-0022	20	1	A+^C-	SVMERGE64	1	chr8	1	1	NA	deletion	FALSE	FALSE	FALSE	NA	NA
GEL-TGCT-0022	21	1	A+^C-	SVMERGE36	1	chr8	1	1	NA	deletion	FALSE	FALSE	FALSE	NA	NA
GEL-TGCT-0022	22	1	A+^C-	SVMERGE17	1	chr9	1	1	NA	deletion	FALSE	FALSE	FALSE	NA	NA
GEL-TGCT-0022	23	1	A+^B+	SVMERGE76	1	chrX	1	1	NA	unbalanced_inversion	FALSE	FALSE	FALSE	NA	NA
GEL-TGCT-0005	1	1	A+^C-	SVMERGE36	1	chr11	1	1	NA	deletion	FALSE	FALSE	FALSE	NA	NA
GEL-TGCT-0005	2	1	A+^B+	SVMERGE95	1	chr12	1	1	NA	unbalanced_inversion	FALSE	FALSE	FALSE	NA	NA
GEL-TGCT-0005	3	1	A+^B+	SVMERGE58	1	chr12	1	1	NA	unbalanced_inversion	FALSE	FALSE	FALSE	NA	NA
GEL-TGCT-0005	4	1	A+^C-	SVMERGE75	1	chr3	1	1	NA	deletion	FALSE	FALSE	FALSE	NA	NA
GEL-TGCT-0005	5	1	A+^C-	SVMERGE59	1	chr3	1	1	NA	deletion	FALSE	FALSE	FALSE	NA	NA
GEL-TGCT-0005	6	2	B-^C-/C+^D+	SVMERGE44;SVMERGE55	2	chr4	1	2	NA	simple_unclassified	FALSE	FALSE	FALSE	NA	NA
GEL-TGCT-0005	7	3	A+/B+;A+/B+;B-/B+	SVMERGE24;SVMERGE50;SVMERGE9	3	chr4;chr7	2	1.5	1	complex_unclassified	TRUE	FALSE	FALSE	1	0
GEL-TGCT-0005	8	1	A+^C-	SVMERGE3	1	chr7	1	1	NA	deletion	FALSE	FALSE	FALSE	NA	NA
GEL-TGCT-0005	9	1	A+^B+	SVMERGE45	1	chr9	1	1	NA	unbalanced_inversion	FALSE	FALSE	FALSE	NA	NA
GEL-TGCT-0005	10	1	A+^C-	SVMERGE20	1	chr9	1	1	NA	deletion	FALSE	FALSE	FALSE	NA	NA
GEL-TGCT-0023	1	2	A+;B-^B+/C+	SVMERGE10;SVMERGE124	2	chr1;chr12	2	1	NA	simple_unclassified	FALSE	FALSE	FALSE	NA	NA
GEL-TGCT-0023	2	1	A+^C-	SVMERGE60	1	chr1	1	1	NA	deletion	FALSE	FALSE	FALSE	NA	NA
GEL-TGCT-0023	3	1	A+^C-	SVMERGE17	1	chr1	1	1	NA	deletion	FALSE	FALSE	FALSE	NA	NA
GEL-TGCT-0023	4	1	B-^B+	SVMERGE79	1	chr12	1	1	NA	tandem_duplication	FALSE	FALSE	FALSE	NA	NA
GEL-TGCT-0023	5	1	A+^C-	SVMERGE11	1	chr12	1	1	NA	deletion	FALSE	FALSE	FALSE	NA	NA
GEL-TGCT-0023	6	1	A+;A+	SVMERGE40	1	chr18;chr5	2	0.5	NA	unbalanced_translocation	FALSE	FALSE	FALSE	NA	NA
GEL-TGCT-0023	7	1	A+^C-	SVMERGE104	1	chr18	1	1	NA	deletion	FALSE	FALSE	FALSE	NA	NA
GEL-TGCT-0023	8	1	A+^B+	SVMERGE56	1	chr2	1	1	NA	unbalanced_inversion	FALSE	FALSE	FALSE	NA	NA
GEL-TGCT-0023	9	1	A+^C-	SVMERGE85	1	chr2	1	1	NA	deletion	FALSE	FALSE	FALSE	NA	NA
GEL-TGCT-0023	10	1	A+;A+	SVMERGE9	1	chr20;chr9	2	0.5	NA	unbalanced_translocation	FALSE	FALSE	FALSE	NA	NA
GEL-TGCT-0023	11	1	A+^C-	SVMERGE68	1	chr21	1	1	NA	deletion	FALSE	FALSE	FALSE	NA	NA
GEL-TGCT-0023	12	1	B-^B+	SVMERGE27	1	chr4	1	1	NA	tandem_duplication	FALSE	FALSE	FALSE	NA	NA
GEL-TGCT-0023	13	1	B-^B+	SVMERGE35	1	chr4	1	1	NA	tandem_duplication	FALSE	FALSE	FALSE	NA	NA
GEL-TGCT-0023	14	1	A+^B+	SVMERGE25	1	chr4	1	1	NA	unbalanced_inversion	FALSE	FALSE	FALSE	NA	NA
GEL-TGCT-0023	15	1	A+^B+	SVMERGE12	1	chr4	1	1	NA	unbalanced_inversion	FALSE	FALSE	FALSE	NA	NA
GEL-TGCT-0023	16	1	A+^C-	SVMERGE34	1	chr8	1	1	NA	deletion	FALSE	FALSE	FALSE	NA	NA
GEL-TGCT-0023	17	1	B-^B+	SVMERGE30	1	chrX	1	1	NA	tandem_duplication	FALSE	FALSE	FALSE	NA	NA
GEL-TGCT-0010	1	1	A+^C-	SVMERGE69	1	chr1	1	1	NA	deletion	FALSE	FALSE	FALSE	NA	NA
GEL-TGCT-0010	2	1	A+^C-	SVMERGE75	1	chr1	1	1	NA	deletion	FALSE	FALSE	FALSE	NA	NA
GEL-TGCT-0010	3	1	A+^C-	SVMERGE58	1	chr10	1	1	NA	deletion	FALSE	FALSE	FALSE	NA	NA
GEL-TGCT-0010	4	1	A+^C-	SVMERGE90	1	chr10	1	1	NA	deletion	FALSE	FALSE	FALSE	NA	NA
GEL-TGCT-0010	5	8	A+;A+/B+/C+;A+/C-^D-/D+/F-/F+;B-/C-/C+^D+/E+/F+	SVMERGE106;SVMERGE148;SVMERGE26;SVMERGE34;SVMERGE36;SVMERGE4;SVMERGE51;SVMERGE8	8	chr11;chr12	2	4	1	complex_unclassified	TRUE	FALSE	FALSE	0.06246	1.2044
GEL-TGCT-0010	6	1	A+^B+	SVMERGE74	1	chr12	1	1	NA	unbalanced_inversion	FALSE	FALSE	FALSE	NA	NA
GEL-TGCT-0010	7	2	A+;A+^C+/C-	SVMERGE102;SVMERGE163	2	chr12;chr7	2	1	NA	simple_unclassified	FALSE	FALSE	FALSE	NA	NA
GEL-TGCT-0010	8	1	A+^B+	SVMERGE59	1	chr12	1	1	NA	unbalanced_inversion	FALSE	FALSE	FALSE	NA	NA
GEL-TGCT-0010	9	1	A+^C-	SVMERGE62	1	chr15	1	1	NA	deletion	FALSE	FALSE	FALSE	NA	NA
GEL-TGCT-0010	10	1	B-^B+	SVMERGE170	1	chr16	1	1	NA	tandem_duplication	FALSE	FALSE	FALSE	NA	NA
GEL-TGCT-0010	11	2	A+;A+^B+/C+	SVMERGE131;SVMERGE97	2	chr16;chr7	2	1	NA	simple_unclassified	FALSE	FALSE	FALSE	NA	NA
GEL-TGCT-0010	12	1	B-^B+	SVMERGE32	1	chr18	1	1	NA	tandem_duplication	FALSE	FALSE	FALSE	NA	NA
GEL-TGCT-0010	13	1	A+;A+	SVMERGE54	1	chr2;chr8	2	0.5	NA	unbalanced_translocation	FALSE	FALSE	FALSE	NA	NA
GEL-TGCT-0010	14	2	A+;A+^C+/C-	SVMERGE176;SVMERGE40	2	chr2;chr3	2	1	NA	simple_unclassified	FALSE	FALSE	FALSE	NA	NA
GEL-TGCT-0010	15	1	A+^B+	SVMERGE57	1	chr3	1	1	NA	unbalanced_inversion	FALSE	FALSE	FALSE	NA	NA
GEL-TGCT-0010	16	1	A+^B+	SVMERGE44	1	chr3	1	1	NA	unbalanced_inversion	FALSE	FALSE	FALSE	NA	NA
GEL-TGCT-0010	17	1	A+^C-	SVMERGE56	1	chr3	1	1	NA	deletion	FALSE	FALSE	FALSE	NA	NA
GEL-TGCT-0010	18	1	A+;A+	SVMERGE118	1	chr4;chr5	2	0.5	NA	unbalanced_translocation	FALSE	FALSE	FALSE	NA	NA
GEL-TGCT-0010	19	1	A+;A+	SVMERGE23	1	chr4;chr8	2	0.5	NA	unbalanced_translocation	FALSE	FALSE	FALSE	NA	NA
GEL-TGCT-0010	20	1	A+;A+	SVMERGE175	1	chr5;chr7	2	0.5	NA	unbalanced_translocation	FALSE	FALSE	FALSE	NA	NA
GEL-TGCT-0010	21	1	A+^C-	SVMERGE127	1	chr7	1	1	NA	deletion	FALSE	FALSE	FALSE	NA	NA
GEL-TGCT-0016	1	1	A+^C-	SVMERGE8	1	chr1	1	1	NA	deletion	FALSE	FALSE	FALSE	NA	NA
GEL-TGCT-0016	2	1	A+;A+	SVMERGE50	1	chr1;chr7	2	0.5	NA	unbalanced_translocation	FALSE	FALSE	FALSE	NA	NA
GEL-TGCT-0016	3	2	A+/B+;A+/C-	SVMERGE113;SVMERGE92	2	chr1;chr2	2	1	NA	simple_unclassified	FALSE	FALSE	FALSE	NA	NA
GEL-TGCT-0016	4	1	A+^C-	SVMERGE86	1	chr1	1	1	NA	deletion	FALSE	FALSE	FALSE	NA	NA
GEL-TGCT-0016	5	1	A+^C-	SVMERGE41	1	chr1	1	1	NA	deletion	FALSE	FALSE	FALSE	NA	NA
GEL-TGCT-0016	6	1	A+^C-	SVMERGE52	1	chr1	1	1	NA	deletion	FALSE	FALSE	FALSE	NA	NA
GEL-TGCT-0016	7	2	A+;A+;A+/C-	SVMERGE18;SVMERGE57	2	chr11;chr8	2	1	NA	simple_unclassified	FALSE	FALSE	FALSE	NA	NA
GEL-TGCT-0016	8	1	A+^C-	SVMERGE70	1	chr13	1	1	NA	deletion	FALSE	FALSE	FALSE	NA	NA
GEL-TGCT-0016	9	1	A+^C-	SVMERGE36	1	chr13	1	1	NA	deletion	FALSE	FALSE	FALSE	NA	NA
GEL-TGCT-0016	10	1	A+^C-	SVMERGE7	1	chr14	1	1	NA	deletion	FALSE	FALSE	FALSE	NA	NA
GEL-TGCT-0016	11	1	A+^C-	SVMERGE83	1	chr15	1	1	NA	deletion	FALSE	FALSE	FALSE	NA	NA
GEL-TGCT-0016	12	1	B-^B+	SVMERGE16	1	chr15	1	1	NA	tandem_duplication	FALSE	FALSE	FALSE	NA	NA
GEL-TGCT-0016	13	1	A+^C-	SVMERGE6	1	chr15	1	1	NA	deletion	FALSE	FALSE	FALSE	NA	NA
GEL-TGCT-0016	14	1	A+;A+	SVMERGE101	1	chr17;chr9	2	0.5	NA	unbalanced_translocation	FALSE	FALSE	FALSE	NA	NA
GEL-TGCT-0016	15	1	B-^B+	SVMERGE84	1	chr19	1	1	NA	tandem_duplication	FALSE	FALSE	FALSE	NA	NA
GEL-TGCT-0016	16	1	A+;A+	SVMERGE39	1	chr2;chr7	2	0.5	NA	unbalanced_translocation	FALSE	FALSE	FALSE	NA	NA
GEL-TGCT-0016	17	1	A+^C-	SVMERGE133	1	chr20	1	1	NA	deletion	FALSE	FALSE	FALSE	NA	NA
GEL-TGCT-0016	18	1	A+^C-	SVMERGE10	1	chr3	1	1	NA	deletion	FALSE	FALSE	FALSE	NA	NA
GEL-TGCT-0016	19	1	A+;A+	SVMERGE46	1	chr3;chr8	2	0.5	NA	unbalanced_translocation	FALSE	FALSE	FALSE	NA	NA
GEL-TGCT-0016	20	1	A+^C-	SVMERGE35	1	chr4	1	1	NA	deletion	FALSE	FALSE	FALSE	NA	NA
GEL-TGCT-0016	21	1	A+^C-	SVMERGE31	1	chr5	1	1	NA	deletion	FALSE	FALSE	FALSE	NA	NA
GEL-TGCT-0016	22	1	A+^C-	SVMERGE123	1	chr6	1	1	NA	deletion	FALSE	FALSE	FALSE	NA	NA
GEL-TGCT-0016	23	2	B-^B+/C+^D+	SVMERGE122;SVMERGE23	2	chr6	1	2	NA	simple_unclassified	FALSE	FALSE	FALSE	NA	NA
GEL-TGCT-0016	24	1	A+^C-	SVMERGE81	1	chrX	1	1	NA	deletion	FALSE	FALSE	FALSE	NA	NA
GEL-TGCT-0021	1	1	A+^B+	SVMERGE32	1	chr1	1	1	NA	unbalanced_inversion	FALSE	FALSE	FALSE	NA	NA
GEL-TGCT-0021	2	1	B-^B+	SVMERGE53	1	chr10	1	1	NA	tandem_duplication	FALSE	FALSE	FALSE	NA	NA
GEL-TGCT-0021	3	2	B-/B+;B-/B+	SVMERGE130;SVMERGE21	2	chr11;chrY	2	1	NA	balanced_translocation	FALSE	FALSE	FALSE	NA	NA
GEL-TGCT-0021	4	1	A+;A+	SVMERGE133	1	chr11;chr4	2	0.5	NA	unbalanced_translocation	FALSE	FALSE	FALSE	NA	NA
GEL-TGCT-0021	5	1	A+;A+	SVMERGE61	1	chr12;chr6	2	0.5	NA	unbalanced_translocation	FALSE	FALSE	FALSE	NA	NA
GEL-TGCT-0021	6	1	A+^C-	SVMERGE125	1	chr12	1	1	NA	deletion	FALSE	FALSE	FALSE	NA	NA
GEL-TGCT-0021	7	2	A+^C+/B+^D+	SVMERGE2;SVMERGE98	2	chr12	1	2	NA	simple_unclassified	FALSE	FALSE	FALSE	NA	NA
GEL-TGCT-0021	8	2	B-^D+/C-^C+	SVMERGE50;SVMERGE9	2	chr12	1	2	NA	simple_unclassified	FALSE	FALSE	FALSE	NA	NA
GEL-TGCT-0021	9	1	B-^B+	SVMERGE37	1	chr12	1	1	NA	tandem_duplication	FALSE	FALSE	FALSE	NA	NA
GEL-TGCT-0021	10	1	A+;A+	SVMERGE34	1	chr12;chr21	2	0.5	NA	unbalanced_translocation	FALSE	FALSE	FALSE	NA	NA
GEL-TGCT-0021	11	1	A+;A+	SVMERGE97	1	chr13;chr3	2	0.5	NA	unbalanced_translocation	FALSE	FALSE	FALSE	NA	NA
GEL-TGCT-0021	12	1	A+^C-	SVMERGE14	1	chr17	1	1	NA	deletion	FALSE	FALSE	FALSE	NA	NA
GEL-TGCT-0021	13	1	A+^B+	SVMERGE106	1	chr18	1	1	NA	unbalanced_inversion	FALSE	FALSE	FALSE	NA	NA
GEL-TGCT-0021	14	1	A+^B+	SVMERGE137	1	chr2	1	1	NA	unbalanced_inversion	FALSE	FALSE	FALSE	NA	NA
GEL-TGCT-0021	15	1	A+^B+	SVMERGE36	1	chr4	1	1	NA	unbalanced_inversion	FALSE	FALSE	FALSE	NA	NA
GEL-TGCT-0021	16	1	A+^C-	SVMERGE103	1	chr6	1	1	NA	deletion	FALSE	FALSE	FALSE	NA	NA
GEL-TGCT-0021	17	1	A+^C-	SVMERGE75	1	chr9	1	1	NA	deletion	FALSE	FALSE	FALSE	NA	NA
GEL-TGCT-0006	1	1	A+^C-	SVMERGE126	1	chr1	1	1	NA	deletion	FALSE	FALSE	FALSE	NA	NA
GEL-TGCT-0006	2	1	A+;A+	SVMERGE96	1	chr12;chr8	2	0.5	NA	unbalanced_translocation	FALSE	FALSE	FALSE	NA	NA
GEL-TGCT-0006	3	1	A+^C-	SVMERGE110	1	chr14	1	1	NA	deletion	FALSE	FALSE	FALSE	NA	NA
GEL-TGCT-0006	4	1	B-^B+	SVMERGE67	1	chr18	1	1	NA	tandem_duplication	FALSE	FALSE	FALSE	NA	NA
GEL-TGCT-0006	5	1	A+^C-	SVMERGE3	1	chr2	1	1	NA	deletion	FALSE	FALSE	FALSE	NA	NA
GEL-TGCT-0006	6	1	A+;A+	SVMERGE17	1	chr22;chr7	2	0.5	NA	unbalanced_translocation	FALSE	FALSE	FALSE	NA	NA
GEL-TGCT-0006	7	1	A+^C-	SVMERGE36	1	chr4	1	1	NA	deletion	FALSE	FALSE	FALSE	NA	NA
GEL-TGCT-0006	8	1	A+^C-	SVMERGE106	1	chr5	1	1	NA	deletion	FALSE	FALSE	FALSE	NA	NA
GEL-TGCT-0006	9	1	A+^C-	SVMERGE78	1	chr6	1	1	NA	deletion	FALSE	FALSE	FALSE	NA	NA
GEL-TGCT-0006	10	1	A+^C-	SVMERGE81	1	chrX	1	1	NA	deletion	FALSE	FALSE	FALSE	NA	NA
GEL-TGCT-0006	11	1	A+^C-	SVMERGE6	1	chrX	1	1	NA	deletion	FALSE	FALSE	FALSE	NA	NA
GEL-TGCT-0007	1	1	A+;A+	SVMERGE46	1	chr11;chr17	2	0.5	NA	unbalanced_translocation	FALSE	FALSE	FALSE	NA	NA
GEL-TGCT-0007	2	1	A+^C-	SVMERGE19	1	chr17	1	1	NA	deletion	FALSE	FALSE	FALSE	NA	NA
GEL-TGCT-0007	3	1	B-^B+	SVMERGE8	1	chr18	1	1	NA	tandem_duplication	FALSE	FALSE	FALSE	NA	NA
GEL-TGCT-0007	4	1	A+^C-	SVMERGE6	1	chr18	1	1	NA	deletion	FALSE	FALSE	FALSE	NA	NA
GEL-TGCT-0007	5	1	A+^C-	SVMERGE20	1	chr2	1	1	NA	deletion	FALSE	FALSE	FALSE	NA	NA
GEL-TGCT-0007	6	1	A+;A+	SVMERGE40	1	chr2;chrX	2	0.5	NA	unbalanced_translocation	FALSE	FALSE	FALSE	NA	NA
GEL-TGCT-0007	7	1	A+;A+	SVMERGE25	1	chr8;chrX	2	0.5	NA	unbalanced_translocation	FALSE	FALSE	FALSE	NA	NA
GEL-TGCT-0024	1	1	A+^B+	SVMERGE98	1	chr1	1	1	NA	unbalanced_inversion	FALSE	FALSE	FALSE	NA	NA
GEL-TGCT-0024	2	1	A+^B+	SVMERGE24	1	chr1	1	1	NA	unbalanced_inversion	FALSE	FALSE	FALSE	NA	NA
GEL-TGCT-0024	3	1	A+^B+	SVMERGE104	1	chr1	1	1	NA	unbalanced_inversion	FALSE	FALSE	FALSE	NA	NA
GEL-TGCT-0024	4	1	B-^B+	SVMERGE20	1	chr13	1	1	NA	tandem_duplication	FALSE	FALSE	FALSE	NA	NA
GEL-TGCT-0024	5	1	A+^C-	SVMERGE13	1	chr14	1	1	NA	deletion	FALSE	FALSE	FALSE	NA	NA
GEL-TGCT-0017	1	1	A+^C-	SVMERGE42	1	chr1	1	1	NA	deletion	FALSE	FALSE	FALSE	NA	NA
GEL-TGCT-0017	2	1	A+;A+	SVMERGE51	1	chr1;chr10	2	0.5	NA	unbalanced_translocation	FALSE	FALSE	FALSE	NA	NA
GEL-TGCT-0017	3	1	A+^C-	SVMERGE45	1	chr10	1	1	NA	deletion	FALSE	FALSE	FALSE	NA	NA
GEL-TGCT-0017	4	1	A+^B+	SVMERGE12	1	chr10	1	1	NA	unbalanced_inversion	FALSE	FALSE	FALSE	NA	NA
GEL-TGCT-0017	5	1	A+;A+	SVMERGE14	1	chr14;chr7	2	0.5	NA	unbalanced_translocation	FALSE	FALSE	FALSE	NA	NA
GEL-TGCT-0017	6	1	A+;A+	SVMERGE71	1	chr14;chr6	2	0.5	NA	unbalanced_translocation	FALSE	FALSE	FALSE	NA	NA
GEL-TGCT-0017	7	1	A+;A+	SVMERGE35	1	chr14;chr17	2	0.5	NA	unbalanced_translocation	FALSE	FALSE	FALSE	NA	NA
GEL-TGCT-0017	8	1	A+^C-	SVMERGE87	1	chr16	1	1	NA	deletion	FALSE	FALSE	FALSE	NA	NA
GEL-TGCT-0017	9	1	A+^C-	SVMERGE83	1	chr16	1	1	NA	deletion	FALSE	FALSE	FALSE	NA	NA
GEL-TGCT-0017	10	1	A+^C-	SVMERGE20	1	chr17	1	1	NA	deletion	FALSE	FALSE	FALSE	NA	NA
GEL-TGCT-0017	11	1	B-^B+	SVMERGE13	1	chr19	1	1	NA	tandem_duplication	FALSE	FALSE	FALSE	NA	NA
GEL-TGCT-0017	12	1	A+^B+	SVMERGE10	1	chr6	1	1	NA	unbalanced_inversion	FALSE	FALSE	FALSE	NA	NA
GEL-TGCT-0017	13	1	A+^B+	SVMERGE72	1	chr7	1	1	NA	unbalanced_inversion	FALSE	FALSE	FALSE	NA	NA
GEL-TGCT-0017	14	1	A+^C-	SVMERGE43	1	chrX	1	1	NA	deletion	FALSE	FALSE	FALSE	NA	NA
GEL-TGCT-0018	1	1	A+^C-	SVMERGE56	1	chr1	1	1	NA	deletion	FALSE	FALSE	FALSE	NA	NA
GEL-TGCT-0018	2	1	A+;A+	SVMERGE157	1	chr10;chr5	2	0.5	NA	unbalanced_translocation	FALSE	FALSE	FALSE	NA	NA
GEL-TGCT-0018	3	1	A+^B+	SVMERGE77	1	chr11	1	1	NA	unbalanced_inversion	FALSE	FALSE	FALSE	NA	NA
GEL-TGCT-0018	4	3	A+/B+;A+/B+;B-/B+	SVMERGE1;SVMERGE18;SVMERGE197	3	chr11;chr7	2	1.5	1	complex_unclassified	TRUE	FALSE	FALSE	1	0
GEL-TGCT-0018	5	1	A+;A+	SVMERGE26	1	chr11;chr21	2	0.5	NA	unbalanced_translocation	FALSE	FALSE	FALSE	NA	NA
GEL-TGCT-0018	6	1	A+;A+	SVMERGE29	1	chr12;chr4	2	0.5	NA	unbalanced_translocation	FALSE	FALSE	FALSE	NA	NA
GEL-TGCT-0018	7	3	A+;B-/B+^D-/D+^E+	SVMERGE44;SVMERGE45;SVMERGE55	3	chr12	1	3	1	complex_unclassified	TRUE	FALSE	FALSE	1	0
GEL-TGCT-0018	8	1	A+;A+	SVMERGE121	1	chr12;chr9	2	0.5	NA	unbalanced_translocation	FALSE	FALSE	FALSE	NA	NA
GEL-TGCT-0018	9	1	A+;A+	SVMERGE9	1	chr12;chr16	2	0.5	NA	unbalanced_translocation	FALSE	FALSE	FALSE	NA	NA
GEL-TGCT-0018	10	1	B-^B+	SVMERGE30	1	chr12	1	1	NA	tandem_duplication	FALSE	FALSE	FALSE	NA	NA
GEL-TGCT-0018	11	1	A+^C-	SVMERGE106	1	chr12	1	1	NA	deletion	FALSE	FALSE	FALSE	NA	NA
GEL-TGCT-0018	12	1	B-^B+	SVMERGE162	1	chr13	1	1	NA	tandem_duplication	FALSE	FALSE	FALSE	NA	NA
GEL-TGCT-0018	13	1	A+^C-	SVMERGE33	1	chr13	1	1	NA	deletion	FALSE	FALSE	FALSE	NA	NA
GEL-TGCT-0018	14	1	A+^C-	SVMERGE6	1	chr13	1	1	NA	deletion	FALSE	FALSE	FALSE	NA	NA
GEL-TGCT-0018	15	1	A+^C-	SVMERGE46	1	chr13	1	1	NA	deletion	FALSE	FALSE	FALSE	NA	NA
GEL-TGCT-0018	16	1	A+;A+	SVMERGE28	1	chr14;chr20	2	0.5	NA	unbalanced_translocation	FALSE	FALSE	FALSE	NA	NA
GEL-TGCT-0018	17	1	A+^C-	SVMERGE5	1	chr15	1	1	NA	deletion	FALSE	FALSE	FALSE	NA	NA
GEL-TGCT-0018	18	3	A+;A+;A+^E-/C-/C+	SVMERGE184;SVMERGE186;SVMERGE200	3	chr15;chr21	2	1.5	1	complex_unclassified	TRUE	FALSE	FALSE	0.25074	0.600776
GEL-TGCT-0018	19	1	A+;A+	SVMERGE217	1	chr16;chr7	2	0.5	NA	unbalanced_translocation	FALSE	FALSE	FALSE	NA	NA
GEL-TGCT-0018	20	2	A+;A+^C-/C+	SVMERGE42;SVMERGE7	2	chr16	1	2	NA	simple_unclassified	FALSE	FALSE	FALSE	NA	NA
GEL-TGCT-0018	21	1	A+;A+	SVMERGE79	1	chr17;chr2	2	0.5	NA	unbalanced_translocation	FALSE	FALSE	FALSE	NA	NA
GEL-TGCT-0018	22	1	A+^C-	SVMERGE101	1	chr17	1	1	NA	deletion	FALSE	FALSE	FALSE	NA	NA
GEL-TGCT-0018	23	1	A+^C-	SVMERGE114	1	chr17	1	1	NA	deletion	FALSE	FALSE	FALSE	NA	NA
GEL-TGCT-0018	24	1	A+^B+	SVMERGE3	1	chr18	1	1	NA	unbalanced_inversion	FALSE	FALSE	FALSE	NA	NA
GEL-TGCT-0018	25	2	B-^D+/B+^D-	SVMERGE22;SVMERGE73	2	chr21	1	2	NA	simple_unclassified	FALSE	FALSE	FALSE	NA	NA
GEL-TGCT-0018	26	1	A+;A+	SVMERGE173	1	chr21;chr8	2	0.5	NA	unbalanced_translocation	FALSE	FALSE	FALSE	NA	NA
GEL-TGCT-0018	27	1	A+;A+	SVMERGE40	1	chr22;chr4	2	0.5	NA	unbalanced_translocation	FALSE	FALSE	FALSE	NA	NA
GEL-TGCT-0018	28	1	A+^C-	SVMERGE14	1	chr3	1	1	NA	deletion	FALSE	FALSE	FALSE	NA	NA
GEL-TGCT-0018	29	1	B-^B+	SVMERGE85	1	chr3	1	1	NA	tandem_duplication	FALSE	FALSE	FALSE	NA	NA
GEL-TGCT-0018	30	4	A+;Complex	SVMERGE158;SVMERGE38;SVMERGE58;SVMERGE81	4	chr4;chr7	2	2	1	complex_unclassified	TRUE	FALSE	FALSE	1	0
GEL-TGCT-0018	31	1	A+^C-	SVMERGE37	1	chr5	1	1	NA	deletion	FALSE	FALSE	FALSE	NA	NA
GEL-TGCT-0018	32	1	A+^C-	SVMERGE49	1	chr5	1	1	NA	deletion	FALSE	FALSE	FALSE	NA	NA
GEL-TGCT-0018	33	1	A+;A+	SVMERGE142	1	chr6;chr7	2	0.5	NA	unbalanced_translocation	FALSE	FALSE	FALSE	NA	NA
GEL-TGCT-0018	34	1	A+^B+	SVMERGE181	1	chr7	1	1	NA	unbalanced_inversion	FALSE	FALSE	FALSE	NA	NA
GEL-TGCT-0018	35	1	A+^B+	SVMERGE34	1	chr7	1	1	NA	unbalanced_inversion	FALSE	FALSE	FALSE	NA	NA
GEL-TGCT-0018	36	1	A+^B+	SVMERGE210	1	chr7	1	1	NA	unbalanced_inversion	FALSE	FALSE	FALSE	NA	NA
GEL-TGCT-0018	37	1	A+^B+	SVMERGE95	1	chr7	1	1	NA	unbalanced_inversion	FALSE	FALSE	FALSE	NA	NA
GEL-TGCT-0018	38	1	A+^C-	SVMERGE35	1	chr7	1	1	NA	deletion	FALSE	FALSE	FALSE	NA	NA
GEL-TGCT-0018	39	2	A+^C+/B+^E-	SVMERGE135;SVMERGE68	2	chr8	1	2	NA	simple_unclassified	FALSE	FALSE	FALSE	NA	NA
GEL-TGCT-0018	40	1	A+^C-	SVMERGE122	1	chr9	1	1	NA	deletion	FALSE	FALSE	FALSE	NA	NA
GEL-TGCT-0018	41	1	A+^C-	SVMERGE190	1	chr9	1	1	NA	deletion	FALSE	FALSE	FALSE	NA	NA
GEL-TGCT-0018	42	1	A+^C-	SVMERGE12	1	chrX	1	1	NA	deletion	FALSE	FALSE	FALSE	NA	NA
GEL-TGCT-0018	43	1	A+^C-	SVMERGE132	1	chrX	1	1	NA	deletion	FALSE	FALSE	FALSE	NA	NA
GEL-TGCT-0018	44	1	A+^C-	SVMERGE24	1	chrX	1	1	NA	deletion	FALSE	FALSE	FALSE	NA	NA
GEL-TGCT-0018	45	1	A+^C-	SVMERGE20	1	chrY	1	1	NA	deletion	FALSE	FALSE	FALSE	NA	NA
GEL-TGCT-0045	1	1	A+^C-	SVMERGE43	1	chr1	1	1	NA	deletion	FALSE	FALSE	FALSE	NA	NA
GEL-TGCT-0045	2	1	A+^C-	SVMERGE25	1	chr10	1	1	NA	deletion	FALSE	FALSE	FALSE	NA	NA
GEL-TGCT-0045	3	1	A+^C-	SVMERGE111	1	chr12	1	1	NA	deletion	FALSE	FALSE	FALSE	NA	NA
GEL-TGCT-0045	4	1	B-^B+	SVMERGE86	1	chr14	1	1	NA	tandem_duplication	FALSE	FALSE	FALSE	NA	NA
GEL-TGCT-0045	5	1	A+^C-	SVMERGE46	1	chr14	1	1	NA	deletion	FALSE	FALSE	FALSE	NA	NA
GEL-TGCT-0045	6	1	A+^C-	SVMERGE82	1	chr14	1	1	NA	deletion	FALSE	FALSE	FALSE	NA	NA
GEL-TGCT-0045	7	5	A+;A+/C-;A+/C-/C+^E+/E-;A+^B+	SVMERGE17;SVMERGE40;SVMERGE72;SVMERGE75;SVMERGE8	5	chr15;chr16;chr18	3	1.66667	1	complex_unclassified	TRUE	FALSE	FALSE	0.25071	0.600828
GEL-TGCT-0045	8	1	A+;A+	SVMERGE78	1	chr15;chr3	2	0.5	NA	unbalanced_translocation	FALSE	FALSE	FALSE	NA	NA
GEL-TGCT-0045	9	1	A+^C-	SVMERGE100	1	chr15	1	1	NA	deletion	FALSE	FALSE	FALSE	NA	NA
GEL-TGCT-0045	10	1	A+^C-	SVMERGE33	1	chr16	1	1	NA	deletion	FALSE	FALSE	FALSE	NA	NA
GEL-TGCT-0045	11	1	A+^C-	SVMERGE21	1	chr17	1	1	NA	deletion	FALSE	FALSE	FALSE	NA	NA
GEL-TGCT-0045	12	1	A+^C-	SVMERGE32	1	chr17	1	1	NA	deletion	FALSE	FALSE	FALSE	NA	NA
GEL-TGCT-0045	13	1	A+;A+	SVMERGE131	1	chr19;chr3	2	0.5	NA	unbalanced_translocation	FALSE	FALSE	FALSE	NA	NA
GEL-TGCT-0045	14	2	A+^C+/C-^E-	SVMERGE58;SVMERGE76	2	chr2	1	2	NA	balanced_inversion	FALSE	FALSE	FALSE	NA	NA
GEL-TGCT-0045	15	1	A+^C-	SVMERGE20	1	chr2	1	1	NA	deletion	FALSE	FALSE	FALSE	NA	NA
GEL-TGCT-0045	16	1	B-^B+	SVMERGE108	1	chr2	1	1	NA	tandem_duplication	FALSE	FALSE	FALSE	NA	NA
GEL-TGCT-0045	17	1	A+^C-	SVMERGE51	1	chr20	1	1	NA	deletion	FALSE	FALSE	FALSE	NA	NA
GEL-TGCT-0045	18	1	A+^C-	SVMERGE35	1	chr22	1	1	NA	deletion	FALSE	FALSE	FALSE	NA	NA
GEL-TGCT-0045	19	1	A+^C-	SVMERGE23	1	chr22	1	1	NA	deletion	FALSE	FALSE	FALSE	NA	NA
GEL-TGCT-0045	20	1	A+^C-	SVMERGE71	1	chr22	1	1	NA	deletion	FALSE	FALSE	FALSE	NA	NA
GEL-TGCT-0045	21	1	A+^C-	SVMERGE15	1	chr3	1	1	NA	deletion	FALSE	FALSE	FALSE	NA	NA
GEL-TGCT-0045	22	1	A+^C-	SVMERGE12	1	chr3	1	1	NA	deletion	FALSE	FALSE	FALSE	NA	NA
GEL-TGCT-0045	23	1	A+^C-	SVMERGE5	1	chr3	1	1	NA	deletion	FALSE	FALSE	FALSE	NA	NA
GEL-TGCT-0045	24	1	A+;A+	SVMERGE53	1	chr3;chr6	2	0.5	NA	unbalanced_translocation	FALSE	FALSE	FALSE	NA	NA
GEL-TGCT-0045	25	1	A+^C-	SVMERGE90	1	chr4	1	1	NA	deletion	FALSE	FALSE	FALSE	NA	NA
GEL-TGCT-0045	26	3	B-^B+/C+^F+/D+^F-	SVMERGE166;SVMERGE44;SVMERGE64	3	chr4	1	3	1	complex_unclassified	TRUE	FALSE	FALSE	1	0
GEL-TGCT-0045	27	1	B-^B+	SVMERGE152	1	chr5	1	1	NA	tandem_duplication	FALSE	FALSE	FALSE	NA	NA
GEL-TGCT-0045	28	1	A+^C-	SVMERGE104	1	chr5	1	1	NA	deletion	FALSE	FALSE	FALSE	NA	NA
GEL-TGCT-0045	29	1	A+^C-	SVMERGE45	1	chr5	1	1	NA	deletion	FALSE	FALSE	FALSE	NA	NA
GEL-TGCT-0045	30	1	A+^C-	SVMERGE27	1	chr5	1	1	NA	deletion	FALSE	FALSE	FALSE	NA	NA
GEL-TGCT-0045	31	1	A+^C-	SVMERGE161	1	chr6	1	1	NA	deletion	FALSE	FALSE	FALSE	NA	NA
GEL-TGCT-0045	32	1	B-^B+	SVMERGE7	1	chr7	1	1	NA	tandem_duplication	FALSE	FALSE	FALSE	NA	NA
GEL-TGCT-0045	33	1	A+^C-	SVMERGE69	1	chr7	1	1	NA	deletion	FALSE	FALSE	FALSE	NA	NA
GEL-TGCT-0045	34	4	Complex	SVMERGE127;SVMERGE28;SVMERGE62;SVMERGE63	4	chr9	1	4	1	complex_unclassified	TRUE	FALSE	FALSE	0.34302	0.464681
GEL-TGCT-0045	35	1	A+^C-	SVMERGE84	1	chr9	1	1	NA	deletion	FALSE	FALSE	FALSE	NA	NA
GEL-TGCT-0045	36	1	A+^C-	SVMERGE93	1	chrX	1	1	NA	deletion	FALSE	FALSE	FALSE	NA	NA
GEL-TGCT-0045	37	1	B-^B+	SVMERGE134	1	chrX	1	1	NA	tandem_duplication	FALSE	FALSE	FALSE	NA	NA
GEL-TGCT-0008	1	1	A+;A+	SVMERGE120	1	chr12;chr9	2	0.5	NA	unbalanced_translocation	FALSE	FALSE	FALSE	NA	NA
GEL-TGCT-0008	2	1	A+;A+	SVMERGE51	1	chr12;chr9	2	0.5	NA	unbalanced_translocation	FALSE	FALSE	FALSE	NA	NA
GEL-TGCT-0008	3	1	B-^B+	SVMERGE27	1	chr14	1	1	NA	tandem_duplication	FALSE	FALSE	FALSE	NA	NA
GEL-TGCT-0008	4	1	A+^B+	SVMERGE26	1	chr19	1	1	NA	unbalanced_inversion	FALSE	FALSE	FALSE	NA	NA
GEL-TGCT-0008	5	1	A+^C-	SVMERGE82	1	chr19	1	1	NA	deletion	FALSE	FALSE	FALSE	NA	NA
GEL-TGCT-0008	6	1	A+^B+	SVMERGE31	1	chr8	1	1	NA	unbalanced_inversion	FALSE	FALSE	FALSE	NA	NA
GEL-TGCT-0008	7	1	A+^C-	SVMERGE178	1	chr8	1	1	NA	deletion	FALSE	FALSE	FALSE	NA	NA
GEL-TGCT-0008	8	1	A+^B+	SVMERGE3	1	chr9	1	1	NA	unbalanced_inversion	FALSE	FALSE	FALSE	NA	NA
GEL-TGCT-0025	1	1	A+^C-	SVMERGE119	1	chr1	1	1	NA	deletion	FALSE	FALSE	FALSE	NA	NA
GEL-TGCT-0025	2	1	A+;A+	SVMERGE5	1	chr1;chr7	2	0.5	NA	unbalanced_translocation	FALSE	FALSE	FALSE	NA	NA
GEL-TGCT-0025	3	1	B-^B+	SVMERGE28	1	chr1	1	1	NA	tandem_duplication	FALSE	FALSE	FALSE	NA	NA
GEL-TGCT-0025	4	2	A+;A+^C+/C-	SVMERGE113;SVMERGE70	2	chr10;chr17	2	1	NA	simple_unclassified	FALSE	FALSE	FALSE	NA	NA
GEL-TGCT-0025	5	1	A+;A+	SVMERGE4	1	chr10;chr7	2	0.5	NA	unbalanced_translocation	FALSE	FALSE	FALSE	NA	NA
GEL-TGCT-0025	6	1	A+;A+	SVMERGE34	1	chr11;chr7	2	0.5	NA	unbalanced_translocation	FALSE	FALSE	FALSE	NA	NA
GEL-TGCT-0025	7	5	A+/B+;Complex	SVMERGE11;SVMERGE134;SVMERGE47;SVMERGE64;SVMERGE65	5	chr11;chr12	2	2.5	1	complex_unclassified	TRUE	FALSE	FALSE	0.62403	0.204795
GEL-TGCT-0025	8	3	A+/B+/C+;B-/B+/C+	SVMERGE12;SVMERGE63;SVMERGE67	3	chr12;chr3	2	1.5	NA	complex_unclassified	TRUE	FALSE	FALSE	NA	NA
GEL-TGCT-0025	9	2	A+/B+;B-/B+	SVMERGE114;SVMERGE66	2	chr12;chr4	2	1	NA	simple_unclassified	FALSE	FALSE	FALSE	NA	NA
GEL-TGCT-0025	10	1	A+;A+	SVMERGE43	1	chr12;chr2	2	0.5	NA	unbalanced_translocation	FALSE	FALSE	FALSE	NA	NA
GEL-TGCT-0025	11	2	A+;A+/B+^D-	SVMERGE38;SVMERGE53	2	chr13	1	2	NA	simple_unclassified	FALSE	FALSE	FALSE	NA	NA
GEL-TGCT-0025	12	2	A+^C-/C+^E-	SVMERGE72;SVMERGE75	2	chr13	1	2	NA	adjacent_deletions	FALSE	FALSE	FALSE	NA	NA
GEL-TGCT-0025	13	2	A+;B-^B+/C+	SVMERGE20;SVMERGE94	2	chr15;chr22	2	1	NA	simple_unclassified	FALSE	FALSE	FALSE	NA	NA
GEL-TGCT-0025	14	1	A+;A+	SVMERGE62	1	chr17;chr3	2	0.5	NA	unbalanced_translocation	FALSE	FALSE	FALSE	NA	NA
GEL-TGCT-0025	15	1	B-^B+	SVMERGE7	1	chr17	1	1	NA	tandem_duplication	FALSE	FALSE	FALSE	NA	NA
GEL-TGCT-0025	16	3	A+/B+/C+;B-/B+/C+	SVMERGE109;SVMERGE88;SVMERGE90	3	chr2;chr4	2	1.5	NA	complex_unclassified	TRUE	FALSE	FALSE	NA	NA
GEL-TGCT-0025	17	1	A+;A+	SVMERGE149	1	chr20;chrX	2	0.5	NA	unbalanced_translocation	FALSE	FALSE	FALSE	NA	NA
GEL-TGCT-0025	18	1	A+;A+	SVMERGE128	1	chr3;chr4	2	0.5	NA	unbalanced_translocation	FALSE	FALSE	FALSE	NA	NA
GEL-TGCT-0025	19	2	B-^C-/C+^D+	SVMERGE46;SVMERGE60	2	chr3	1	2	NA	simple_unclassified	FALSE	FALSE	FALSE	NA	NA
GEL-TGCT-0025	20	1	A+;A+	SVMERGE13	1	chr3;chr4	2	0.5	NA	unbalanced_translocation	FALSE	FALSE	FALSE	NA	NA
GEL-TGCT-0025	21	1	A+;A+	SVMERGE71	1	chr4;chr6	2	0.5	NA	unbalanced_translocation	FALSE	FALSE	FALSE	NA	NA
GEL-TGCT-0025	22	1	A+^C-	SVMERGE42	1	chr4	1	1	NA	deletion	FALSE	FALSE	FALSE	NA	NA
GEL-TGCT-0025	23	4	A+;A+;A+;A+/B+/D-;A+/C-	SVMERGE127;SVMERGE162;SVMERGE55;SVMERGE98	4	chr4;chr6;chr7	3	1.33333	NA	complex_unclassified	TRUE	FALSE	FALSE	NA	NA
GEL-TGCT-0025	24	1	A+^B+	SVMERGE16	1	chr4	1	1	NA	unbalanced_inversion	FALSE	FALSE	FALSE	NA	NA
GEL-TGCT-0025	25	1	A+^C-	SVMERGE32	1	chr4	1	1	NA	deletion	FALSE	FALSE	FALSE	NA	NA
GEL-TGCT-0025	26	1	A+^B+	SVMERGE110	1	chr4	1	1	NA	unbalanced_inversion	FALSE	FALSE	FALSE	NA	NA
GEL-TGCT-0025	27	1	A+^C-	SVMERGE35	1	chr8	1	1	NA	deletion	FALSE	FALSE	FALSE	NA	NA
GEL-TGCT-0025	28	1	A+^C-	SVMERGE86	1	chr8	1	1	NA	deletion	FALSE	FALSE	FALSE	NA	NA
GEL-TGCT-0025	29	1	A+^C-	SVMERGE111	1	chrX	1	1	NA	deletion	FALSE	FALSE	FALSE	NA	NA
GEL-TGCT-0035	1	2	A+^C-/C+^E-	SVMERGE169;SVMERGE32	2	chr10	1	2	NA	adjacent_deletions	FALSE	FALSE	FALSE	NA	NA
GEL-TGCT-0035	2	1	A+;A+	SVMERGE232	1	chr11;chrX	2	0.5	NA	unbalanced_translocation	FALSE	FALSE	FALSE	NA	NA
GEL-TGCT-0035	3	1	A+;A+	SVMERGE202	1	chr11;chr16	2	0.5	NA	unbalanced_translocation	FALSE	FALSE	FALSE	NA	NA
GEL-TGCT-0035	4	1	A+;A+	SVMERGE131	1	chr11;chr7	2	0.5	NA	unbalanced_translocation	FALSE	FALSE	FALSE	NA	NA
GEL-TGCT-0035	5	1	A+^C-	SVMERGE385	1	chr12	1	1	NA	deletion	FALSE	FALSE	FALSE	NA	NA
GEL-TGCT-0035	6	2	B-^B+/D-^D+	SVMERGE167;SVMERGE266	2	chr12	1	2	NA	simple_unclassified	FALSE	FALSE	FALSE	NA	NA
GEL-TGCT-0035	7	1	A+^C-	SVMERGE69	1	chr12	1	1	NA	deletion	FALSE	FALSE	FALSE	NA	NA
GEL-TGCT-0035	8	1	A+^B+	SVMERGE26	1	chr12	1	1	NA	unbalanced_inversion	FALSE	FALSE	FALSE	NA	NA
GEL-TGCT-0035	9	1	A+;A+	SVMERGE72	1	chr12;chr17	2	0.5	NA	unbalanced_translocation	FALSE	FALSE	FALSE	NA	NA
GEL-TGCT-0035	10	1	B-^B+	SVMERGE21	1	chr12	1	1	NA	tandem_duplication	FALSE	FALSE	FALSE	NA	NA
GEL-TGCT-0035	11	1	A+^B+	SVMERGE172	1	chr13	1	1	NA	unbalanced_inversion	FALSE	FALSE	FALSE	NA	NA
GEL-TGCT-0035	12	1	A+;A+	SVMERGE305	1	chr17;chr21	2	0.5	NA	unbalanced_translocation	FALSE	FALSE	FALSE	NA	NA
GEL-TGCT-0035	13	1	A+^C-	SVMERGE338	1	chr17	1	1	NA	deletion	FALSE	FALSE	FALSE	NA	NA
GEL-TGCT-0035	14	1	A+^C-	SVMERGE229	1	chr2	1	1	NA	deletion	FALSE	FALSE	FALSE	NA	NA
GEL-TGCT-0035	15	1	A+^C-	SVMERGE160	1	chr2	1	1	NA	deletion	FALSE	FALSE	FALSE	NA	NA
GEL-TGCT-0035	16	1	A+;A+	SVMERGE233	1	chr2;chr9	2	0.5	NA	unbalanced_translocation	FALSE	FALSE	FALSE	NA	NA
GEL-TGCT-0035	17	7	A+^C+/B+;B-/B+/C+;B-/B+/C+;B-/C-/C+/D+/E+	SVMERGE126;SVMERGE237;SVMERGE300;SVMERGE46;SVMERGE5;SVMERGE6;SVMERGE60	7	chr20	1	7	1	complex_unclassified	TRUE	FALSE	FALSE	1	0
GEL-TGCT-0035	18	1	A+^C-	SVMERGE62	1	chr20	1	1	NA	deletion	FALSE	FALSE	FALSE	NA	NA
GEL-TGCT-0035	19	1	A+^C-	SVMERGE361	1	chr22	1	1	NA	deletion	FALSE	FALSE	FALSE	NA	NA
GEL-TGCT-0035	20	1	A+^C-	SVMERGE267	1	chr3	1	1	NA	deletion	FALSE	FALSE	FALSE	NA	NA
GEL-TGCT-0035	21	1	A+^C-	SVMERGE208	1	chr3	1	1	NA	deletion	FALSE	FALSE	FALSE	NA	NA
GEL-TGCT-0035	22	1	A+^B+	SVMERGE33	1	chr4	1	1	NA	unbalanced_inversion	FALSE	FALSE	FALSE	NA	NA
GEL-TGCT-0035	23	1	A+;A+	SVMERGE207	1	chr7;chrX	2	0.5	NA	unbalanced_translocation	FALSE	FALSE	FALSE	NA	NA
GEL-TGCT-0035	24	1	A+^B+	SVMERGE388	1	chr7	1	1	NA	unbalanced_inversion	FALSE	FALSE	FALSE	NA	NA
GEL-TGCT-0035	25	1	A+^C-	SVMERGE316	1	chr7	1	1	NA	deletion	FALSE	FALSE	FALSE	NA	NA
GEL-TGCT-0035	26	1	A+;A+	SVMERGE128	1	chr7;chrX	2	0.5	NA	unbalanced_translocation	FALSE	FALSE	FALSE	NA	NA
GEL-TGCT-0035	27	1	A+^B+	SVMERGE90	1	chr8	1	1	NA	unbalanced_inversion	FALSE	FALSE	FALSE	NA	NA
GEL-TGCT-0035	28	1	A+^B+	SVMERGE89	1	chr9	1	1	NA	unbalanced_inversion	FALSE	FALSE	FALSE	NA	NA
GEL-TGCT-0035	29	1	A+^C-	SVMERGE87	1	chr9	1	1	NA	deletion	FALSE	FALSE	FALSE	NA	NA
GEL-TGCT-0035	30	2	A+^C-/C+^E-	SVMERGE299;SVMERGE441	2	chr9	1	2	NA	adjacent_deletions	FALSE	FALSE	FALSE	NA	NA
GEL-TGCT-0044	1	1	A+^B+	SVMERGE39	1	chr1	1	1	NA	unbalanced_inversion	FALSE	FALSE	FALSE	NA	NA
GEL-TGCT-0044	2	1	A+^C-	SVMERGE113	1	chr10	1	1	NA	deletion	FALSE	FALSE	FALSE	NA	NA
GEL-TGCT-0044	3	1	A+^C-	SVMERGE54	1	chr12	1	1	NA	deletion	FALSE	FALSE	FALSE	NA	NA
GEL-TGCT-0044	4	1	A+^C-	SVMERGE85	1	chr13	1	1	NA	deletion	FALSE	FALSE	FALSE	NA	NA
GEL-TGCT-0044	5	1	B-^B+	SVMERGE48	1	chr13	1	1	NA	tandem_duplication	FALSE	FALSE	FALSE	NA	NA
GEL-TGCT-0044	6	1	A+^C-	SVMERGE82	1	chr14	1	1	NA	deletion	FALSE	FALSE	FALSE	NA	NA
GEL-TGCT-0044	7	2	A+^C+/C-^E-	SVMERGE75;SVMERGE9	2	chr16	1	2	NA	balanced_inversion	FALSE	FALSE	FALSE	NA	NA
GEL-TGCT-0044	8	1	A+^C-	SVMERGE43	1	chr16	1	1	NA	deletion	FALSE	FALSE	FALSE	NA	NA
GEL-TGCT-0044	9	2	A+/C-;B-/B+	SVMERGE4;SVMERGE5	2	chr16	1	2	NA	simple_unclassified	FALSE	FALSE	FALSE	NA	NA
GEL-TGCT-0044	10	1	A+;A+	SVMERGE17	1	chr17;chr2	2	0.5	NA	unbalanced_translocation	FALSE	FALSE	FALSE	NA	NA
GEL-TGCT-0044	11	2	A+;A+^C-/C+	SVMERGE21;SVMERGE26	2	chr18;chr21	2	1	NA	simple_unclassified	FALSE	FALSE	FALSE	NA	NA
GEL-TGCT-0044	12	1	A+^B+	SVMERGE89	1	chr18	1	1	NA	unbalanced_inversion	FALSE	FALSE	FALSE	NA	NA
GEL-TGCT-0044	13	1	A+^C-	SVMERGE41	1	chr2	1	1	NA	deletion	FALSE	FALSE	FALSE	NA	NA
GEL-TGCT-0044	14	1	A+^C-	SVMERGE57	1	chr2	1	1	NA	deletion	FALSE	FALSE	FALSE	NA	NA
GEL-TGCT-0044	15	1	A+^C-	SVMERGE42	1	chr20	1	1	NA	deletion	FALSE	FALSE	FALSE	NA	NA
GEL-TGCT-0044	16	1	A+^C-	SVMERGE102	1	chr3	1	1	NA	deletion	FALSE	FALSE	FALSE	NA	NA
GEL-TGCT-0044	17	1	A+^C-	SVMERGE13	1	chr4	1	1	NA	deletion	FALSE	FALSE	FALSE	NA	NA
GEL-TGCT-0044	18	1	B-^B+	SVMERGE22	1	chr4	1	1	NA	tandem_duplication	FALSE	FALSE	FALSE	NA	NA
GEL-TGCT-0044	19	1	A+^C-	SVMERGE31	1	chr5	1	1	NA	deletion	FALSE	FALSE	FALSE	NA	NA
GEL-TGCT-0044	20	1	A+^C-	SVMERGE45	1	chr6	1	1	NA	deletion	FALSE	FALSE	FALSE	NA	NA
GEL-TGCT-0044	21	1	A+^C-	SVMERGE55	1	chr6	1	1	NA	deletion	FALSE	FALSE	FALSE	NA	NA
GEL-TGCT-0044	22	1	A+^C-	SVMERGE24	1	chr6	1	1	NA	deletion	FALSE	FALSE	FALSE	NA	NA
GEL-TGCT-0044	23	1	A+^C-	SVMERGE71	1	chr8	1	1	NA	deletion	FALSE	FALSE	FALSE	NA	NA
GEL-TGCT-0044	24	1	A+^B+	SVMERGE11	1	chr8	1	1	NA	unbalanced_inversion	FALSE	FALSE	FALSE	NA	NA
GEL-TGCT-0044	25	1	A+^B+	SVMERGE38	1	chr8	1	1	NA	unbalanced_inversion	FALSE	FALSE	FALSE	NA	NA
GEL-TGCT-0044	26	2	B-/B+;B-/B+	SVMERGE50;SVMERGE8	2	chr9	1	2	NA	simple_unclassified	FALSE	FALSE	FALSE	NA	NA
GEL-TGCT-0044	27	1	A+^B+	SVMERGE118	1	chr9	1	1	NA	unbalanced_inversion	FALSE	FALSE	FALSE	NA	NA
GEL-TGCT-0044	28	1	A+^C-	SVMERGE112	1	chr9	1	1	NA	deletion	FALSE	FALSE	FALSE	NA	NA
GEL-TGCT-0044	29	1	A+^B+	SVMERGE16	1	chr9	1	1	NA	unbalanced_inversion	FALSE	FALSE	FALSE	NA	NA
GEL-TGCT-0044	30	1	A+^C-	SVMERGE7	1	chrX	1	1	NA	deletion	FALSE	FALSE	FALSE	NA	NA
GEL-TGCT-0028	1	15	A+;A+;A+;A+;A+^B+;A+^B+;A+^B+;A+^D-/B+^E+/E-;B-/B+/C+;Complex	SVMERGE161;SVMERGE236;SVMERGE252;SVMERGE28;SVMERGE280;SVMERGE290;SVMERGE343;SVMERGE384;SVMERGE385;SVMERGE394;SVMERGE434;SVMERGE54;SVMERGE79;SVMERGE8;SVMERGE82	15	chr1;chr12;chr22;chr4;chr6	5	3	1	complex_unclassified	TRUE	FALSE	FALSE	0.1475	0.831208
GEL-TGCT-0028	2	9	A+;A+^C-;B-/B+;B-/C-^C+/D+/E+;Complex	SVMERGE101;SVMERGE12;SVMERGE51;SVMERGE52;SVMERGE53;SVMERGE57;SVMERGE71;SVMERGE77;SVMERGE91	9	chr11;chr14	2	4.5	1	complex_unclassified	TRUE	FALSE	FALSE	0.55027	0.259424
GEL-TGCT-0028	3	1	A+^C-	SVMERGE105	1	chr14	1	1	NA	deletion	FALSE	FALSE	FALSE	NA	NA
GEL-TGCT-0028	4	4	A+^E+/B+/D-/D+;B-/B+/C+	SVMERGE142;SVMERGE157;SVMERGE212;SVMERGE221	4	chr16	1	4	1	complex_unclassified	TRUE	FALSE	FALSE	0.90554	0.0430924
GEL-TGCT-0028	5	2	B-^D+/B+^D-	SVMERGE279;SVMERGE297	2	chr18	1	2	NA	simple_unclassified	FALSE	FALSE	FALSE	NA	NA
GEL-TGCT-0028	6	3	A+^C+/C-^D+/E+^G-	SVMERGE144;SVMERGE182;SVMERGE270	3	chr19	1	3	1	complex_unclassified	TRUE	FALSE	FALSE	1	0
GEL-TGCT-0028	7	1	A+^C-	SVMERGE208	1	chr2	1	1	NA	deletion	FALSE	FALSE	FALSE	NA	NA
GEL-TGCT-0028	8	1	A+^C-	SVMERGE15	1	chr4	1	1	NA	deletion	FALSE	FALSE	FALSE	NA	NA
GEL-TGCT-0028	9	1	A+^C-	SVMERGE154	1	chr4	1	1	NA	deletion	FALSE	FALSE	FALSE	NA	NA
GEL-TGCT-0028	10	2	A+^B+;A+^C-	SVMERGE49;SVMERGE67	2	chr5	1	2	NA	simple_unclassified	FALSE	FALSE	FALSE	NA	NA
GEL-TGCT-0028	11	1	A+^C-	SVMERGE130	1	chr6	1	1	NA	deletion	FALSE	FALSE	FALSE	NA	NA
GEL-TGCT-0028	12	2	B-^D-/B+^D+	SVMERGE405;SVMERGE63	2	chr8	1	2	NA	simple_unclassified	FALSE	FALSE	FALSE	NA	NA
GEL-TGCT-0028	13	1	B-^B+	SVMERGE234	1	chrX	1	1	NA	tandem_duplication	FALSE	FALSE	FALSE	NA	NA
GEL-TGCT-0055	1	1	A+^C-	SVMERGE41	1	chr1	1	1	NA	deletion	FALSE	FALSE	FALSE	NA	NA
GEL-TGCT-0055	2	1	A+^C-	SVMERGE30	1	chr1	1	1	NA	deletion	FALSE	FALSE	FALSE	NA	NA
GEL-TGCT-0055	3	1	A+^C-	SVMERGE8	1	chr1	1	1	NA	deletion	FALSE	FALSE	FALSE	NA	NA
GEL-TGCT-0055	4	1	A+^C-	SVMERGE44	1	chr1	1	1	NA	deletion	FALSE	FALSE	FALSE	NA	NA
GEL-TGCT-0055	5	2	A+^B+/D-^E-	SVMERGE1;SVMERGE38	2	chr1	1	2	NA	simple_unclassified	FALSE	FALSE	FALSE	NA	NA
GEL-TGCT-0055	6	1	A+^C-	SVMERGE84	1	chr10	1	1	NA	deletion	FALSE	FALSE	FALSE	NA	NA
GEL-TGCT-0055	7	1	A+^C-	SVMERGE3	1	chr10	1	1	NA	deletion	FALSE	FALSE	FALSE	NA	NA
GEL-TGCT-0055	8	1	A+^C-	SVMERGE2	1	chr10	1	1	NA	deletion	FALSE	FALSE	FALSE	NA	NA
GEL-TGCT-0055	9	1	A+^C-	SVMERGE73	1	chr10	1	1	NA	deletion	FALSE	FALSE	FALSE	NA	NA
GEL-TGCT-0055	10	1	A+;A+	SVMERGE70	1	chr11;chr3	2	0.5	NA	unbalanced_translocation	FALSE	FALSE	FALSE	NA	NA
GEL-TGCT-0055	11	2	A+;B-/B+^C+	SVMERGE35;SVMERGE59	2	chr11;chr7	2	1	NA	simple_unclassified	FALSE	FALSE	FALSE	NA	NA
GEL-TGCT-0055	12	1	A+^B+	SVMERGE14	1	chr12	1	1	NA	unbalanced_inversion	FALSE	FALSE	FALSE	NA	NA
GEL-TGCT-0055	13	1	A+^C-	SVMERGE48	1	chr12	1	1	NA	deletion	FALSE	FALSE	FALSE	NA	NA
GEL-TGCT-0055	14	1	A+;A+	SVMERGE71	1	chr12;chr4	2	0.5	NA	unbalanced_translocation	FALSE	FALSE	FALSE	NA	NA
GEL-TGCT-0055	15	1	A+^C-	SVMERGE78	1	chr12	1	1	NA	deletion	FALSE	FALSE	FALSE	NA	NA
GEL-TGCT-0055	16	1	A+^C-	SVMERGE55	1	chr14	1	1	NA	deletion	FALSE	FALSE	FALSE	NA	NA
GEL-TGCT-0055	17	1	A+;A+	SVMERGE5	1	chr16;chrX	2	0.5	NA	unbalanced_translocation	FALSE	FALSE	FALSE	NA	NA
GEL-TGCT-0055	18	1	B-^B+	SVMERGE13	1	chr16	1	1	NA	tandem_duplication	FALSE	FALSE	FALSE	NA	NA
GEL-TGCT-0055	19	1	A+^C-	SVMERGE32	1	chr17	1	1	NA	deletion	FALSE	FALSE	FALSE	NA	NA
GEL-TGCT-0055	20	1	A+^C-	SVMERGE29	1	chr17	1	1	NA	deletion	FALSE	FALSE	FALSE	NA	NA
GEL-TGCT-0055	21	1	A+^C-	SVMERGE11	1	chr17	1	1	NA	deletion	FALSE	FALSE	FALSE	NA	NA
GEL-TGCT-0055	22	5	B-/B+/C+;Complex	SVMERGE37;SVMERGE50;SVMERGE63;SVMERGE69;SVMERGE95	5	chr2	1	5	1	complex_unclassified	TRUE	FALSE	FALSE	0.76451	0.116617
GEL-TGCT-0055	23	1	A+^C-	SVMERGE20	1	chr2	1	1	NA	deletion	FALSE	FALSE	FALSE	NA	NA
GEL-TGCT-0055	24	1	A+^B+	SVMERGE56	1	chr2	1	1	NA	unbalanced_inversion	FALSE	FALSE	FALSE	NA	NA
GEL-TGCT-0055	25	1	A+^C-	SVMERGE51	1	chr20	1	1	NA	deletion	FALSE	FALSE	FALSE	NA	NA
GEL-TGCT-0055	26	1	B-^B+	SVMERGE10	1	chr22	1	1	NA	tandem_duplication	FALSE	FALSE	FALSE	NA	NA
GEL-TGCT-0055	27	1	B-^B+	SVMERGE12	1	chr3	1	1	NA	tandem_duplication	FALSE	FALSE	FALSE	NA	NA
GEL-TGCT-0055	28	1	A+^C-	SVMERGE21	1	chr5	1	1	NA	deletion	FALSE	FALSE	FALSE	NA	NA
GEL-TGCT-0055	29	1	A+^C-	SVMERGE62	1	chr5	1	1	NA	deletion	FALSE	FALSE	FALSE	NA	NA
GEL-TGCT-0055	30	1	A+^C-	SVMERGE65	1	chr6	1	1	NA	deletion	FALSE	FALSE	FALSE	NA	NA
GEL-TGCT-0055	31	1	A+;A+	SVMERGE68	1	chr6;chr7	2	0.5	NA	unbalanced_translocation	FALSE	FALSE	FALSE	NA	NA
GEL-TGCT-0055	32	1	A+^C-	SVMERGE61	1	chr6	1	1	NA	deletion	FALSE	FALSE	FALSE	NA	NA
GEL-TGCT-0055	33	1	B-^B+	SVMERGE15	1	chr6	1	1	NA	tandem_duplication	FALSE	FALSE	FALSE	NA	NA
GEL-TGCT-0055	34	1	A+^C-	SVMERGE22	1	chr6	1	1	NA	deletion	FALSE	FALSE	FALSE	NA	NA
GEL-TGCT-0055	35	1	A+^C-	SVMERGE90	1	chr6	1	1	NA	deletion	FALSE	FALSE	FALSE	NA	NA
GEL-TGCT-0055	36	2	A+^C-/C+^E-	SVMERGE18;SVMERGE76	2	chr6	1	2	NA	adjacent_deletions	FALSE	FALSE	FALSE	NA	NA
GEL-TGCT-0055	37	1	A+^C-	SVMERGE34	1	chr7	1	1	NA	deletion	FALSE	FALSE	FALSE	NA	NA
GEL-TGCT-0055	38	1	A+^C-	SVMERGE31	1	chr7	1	1	NA	deletion	FALSE	FALSE	FALSE	NA	NA
GEL-TGCT-0055	39	1	A+^C-	SVMERGE23	1	chr8	1	1	NA	deletion	FALSE	FALSE	FALSE	NA	NA
GEL-TGCT-0055	40	1	A+^C-	SVMERGE89	1	chr8	1	1	NA	deletion	FALSE	FALSE	FALSE	NA	NA
GEL-TGCT-0055	41	1	A+^C-	SVMERGE80	1	chr9	1	1	NA	deletion	FALSE	FALSE	FALSE	NA	NA
GEL-TGCT-0055	42	2	A+^B+;A+^B+	SVMERGE42;SVMERGE46	2	chr9	1	2	NA	simple_unclassified	FALSE	FALSE	FALSE	NA	NA
GEL-TGCT-0055	43	1	A+^C-	SVMERGE53	1	chrX	1	1	NA	deletion	FALSE	FALSE	FALSE	NA	NA
GEL-TGCT-0061	1	1	A+^C-	SVMERGE86	1	chr1	1	1	NA	deletion	FALSE	FALSE	FALSE	NA	NA
GEL-TGCT-0061	2	1	A+^B+	SVMERGE12	1	chr12	1	1	NA	unbalanced_inversion	FALSE	FALSE	FALSE	NA	NA
GEL-TGCT-0061	3	1	A+;A+	SVMERGE9	1	chr12;chr21	2	0.5	NA	unbalanced_translocation	FALSE	FALSE	FALSE	NA	NA
GEL-TGCT-0061	4	1	A+^C-	SVMERGE33	1	chr17	1	1	NA	deletion	FALSE	FALSE	FALSE	NA	NA
GEL-TGCT-0061	5	1	B-^B+	SVMERGE69	1	chr19	1	1	NA	tandem_duplication	FALSE	FALSE	FALSE	NA	NA
GEL-TGCT-0061	6	1	A+^C-	SVMERGE43	1	chr2	1	1	NA	deletion	FALSE	FALSE	FALSE	NA	NA
GEL-TGCT-0061	7	1	B-^B+	SVMERGE126	1	chr2	1	1	NA	tandem_duplication	FALSE	FALSE	FALSE	NA	NA
GEL-TGCT-0061	8	1	A+^C-	SVMERGE112	1	chr3	1	1	NA	deletion	FALSE	FALSE	FALSE	NA	NA
GEL-TGCT-0061	9	1	A+^B+	SVMERGE42	1	chr4	1	1	NA	unbalanced_inversion	FALSE	FALSE	FALSE	NA	NA
GEL-TGCT-0061	10	1	B-^B+	SVMERGE56	1	chr4	1	1	NA	tandem_duplication	FALSE	FALSE	FALSE	NA	NA
GEL-TGCT-0061	11	1	A+^B+	SVMERGE82	1	chr4	1	1	NA	unbalanced_inversion	FALSE	FALSE	FALSE	NA	NA
GEL-TGCT-0061	12	1	A+^C-	SVMERGE113	1	chr5	1	1	NA	deletion	FALSE	FALSE	FALSE	NA	NA
GEL-TGCT-0061	13	3	A+/C-;A+/C-;A+/C-	SVMERGE24;SVMERGE27;SVMERGE4	3	chr5;chr8	2	1.5	1	complex_unclassified	TRUE	FALSE	FALSE	1	0
GEL-TGCT-0061	14	1	A+^C-	SVMERGE35	1	chr6	1	1	NA	deletion	FALSE	FALSE	FALSE	NA	NA
GEL-TGCT-0061	15	1	A+^C-	SVMERGE46	1	chr7	1	1	NA	deletion	FALSE	FALSE	FALSE	NA	NA
GEL-TGCT-0061	16	1	B-^B+	SVMERGE85	1	chr9	1	1	NA	tandem_duplication	FALSE	FALSE	FALSE	NA	NA
GEL-TGCT-0061	17	1	B-^B+	SVMERGE54	1	chrX	1	1	NA	tandem_duplication	FALSE	FALSE	FALSE	NA	NA
GEL-TGCT-0059	1	1	A+^C-	SVMERGE67	1	chr1	1	1	NA	deletion	FALSE	FALSE	FALSE	NA	NA
GEL-TGCT-0059	2	1	A+;A+	SVMERGE87	1	chr12;chr21	2	0.5	NA	unbalanced_translocation	FALSE	FALSE	FALSE	NA	NA
GEL-TGCT-0059	3	1	B-^B+	SVMERGE10	1	chr15	1	1	NA	tandem_duplication	FALSE	FALSE	FALSE	NA	NA
GEL-TGCT-0059	4	1	A+^C-	SVMERGE57	1	chr17	1	1	NA	deletion	FALSE	FALSE	FALSE	NA	NA
GEL-TGCT-0059	5	1	B-^B+	SVMERGE39	1	chr19	1	1	NA	tandem_duplication	FALSE	FALSE	FALSE	NA	NA
GEL-TGCT-0059	6	1	A+^C-	SVMERGE7	1	chr2	1	1	NA	deletion	FALSE	FALSE	FALSE	NA	NA
GEL-TGCT-0059	7	1	B-^B+	SVMERGE46	1	chr2	1	1	NA	tandem_duplication	FALSE	FALSE	FALSE	NA	NA
GEL-TGCT-0059	8	2	A+^B+/C+^D+	SVMERGE2;SVMERGE82	2	chr4	1	2	NA	simple_unclassified	FALSE	FALSE	FALSE	NA	NA
GEL-TGCT-0059	9	2	A+/B+;A+/C-	SVMERGE47;SVMERGE68	2	chr5;chr8	2	1	NA	simple_unclassified	FALSE	FALSE	FALSE	NA	NA
GEL-TGCT-0059	10	1	B-^B+	SVMERGE99	1	chr9	1	1	NA	tandem_duplication	FALSE	FALSE	FALSE	NA	NA
GEL-TGCT-0059	11	1	B-^B+	SVMERGE29	1	chrX	1	1	NA	tandem_duplication	FALSE	FALSE	FALSE	NA	NA
GEL-TGCT-0058	1	1	A+^B+	SVMERGE34	1	chr1	1	1	NA	unbalanced_inversion	FALSE	FALSE	FALSE	NA	NA
GEL-TGCT-0058	2	1	A+;A+	SVMERGE72	1	chr10;chr4	2	0.5	NA	unbalanced_translocation	FALSE	FALSE	FALSE	NA	NA
GEL-TGCT-0058	3	1	A+;A+	SVMERGE8	1	chr12;chr21	2	0.5	NA	unbalanced_translocation	FALSE	FALSE	FALSE	NA	NA
GEL-TGCT-0058	4	1	A+^C-	SVMERGE135	1	chr14	1	1	NA	deletion	FALSE	FALSE	FALSE	NA	NA
GEL-TGCT-0058	5	1	B-^B+	SVMERGE36	1	chr19	1	1	NA	tandem_duplication	FALSE	FALSE	FALSE	NA	NA
GEL-TGCT-0058	6	1	A+^C-	SVMERGE38	1	chr2	1	1	NA	deletion	FALSE	FALSE	FALSE	NA	NA
GEL-TGCT-0058	7	1	B-^B+	SVMERGE93	1	chr2	1	1	NA	tandem_duplication	FALSE	FALSE	FALSE	NA	NA
GEL-TGCT-0058	8	1	A+^B+	SVMERGE91	1	chr4	1	1	NA	unbalanced_inversion	FALSE	FALSE	FALSE	NA	NA
GEL-TGCT-0058	9	2	A+/B+;A+/C-	SVMERGE134;SVMERGE67	2	chr5;chr8	2	1	NA	simple_unclassified	FALSE	FALSE	FALSE	NA	NA
GEL-TGCT-0058	10	1	A+^C-	SVMERGE35	1	chr6	1	1	NA	deletion	FALSE	FALSE	FALSE	NA	NA
GEL-TGCT-0058	11	1	A+^C-	SVMERGE110	1	chr7	1	1	NA	deletion	FALSE	FALSE	FALSE	NA	NA
GEL-TGCT-0058	12	1	B-^B+	SVMERGE80	1	chr9	1	1	NA	tandem_duplication	FALSE	FALSE	FALSE	NA	NA
GEL-TGCT-0058	13	1	B-^B+	SVMERGE27	1	chrX	1	1	NA	tandem_duplication	FALSE	FALSE	FALSE	NA	NA
GEL-TGCT-0060	1	1	A+^C-	SVMERGE79	1	chr1	1	1	NA	deletion	FALSE	FALSE	FALSE	NA	NA
GEL-TGCT-0060	2	1	A+^B+	SVMERGE4	1	chr1	1	1	NA	unbalanced_inversion	FALSE	FALSE	FALSE	NA	NA
GEL-TGCT-0060	3	1	A+^B+	SVMERGE52	1	chr12	1	1	NA	unbalanced_inversion	FALSE	FALSE	FALSE	NA	NA
GEL-TGCT-0060	4	1	A+;A+	SVMERGE1	1	chr12;chr21	2	0.5	NA	unbalanced_translocation	FALSE	FALSE	FALSE	NA	NA
GEL-TGCT-0060	5	1	A+^B+	SVMERGE112	1	chr12	1	1	NA	unbalanced_inversion	FALSE	FALSE	FALSE	NA	NA
GEL-TGCT-0060	6	1	B-^B+	SVMERGE3	1	chr15	1	1	NA	tandem_duplication	FALSE	FALSE	FALSE	NA	NA
GEL-TGCT-0060	7	1	A+^C-	SVMERGE142	1	chr17	1	1	NA	deletion	FALSE	FALSE	FALSE	NA	NA
GEL-TGCT-0060	8	1	B-^B+	SVMERGE103	1	chr19	1	1	NA	tandem_duplication	FALSE	FALSE	FALSE	NA	NA
GEL-TGCT-0060	9	1	A+^C-	SVMERGE40	1	chr2	1	1	NA	deletion	FALSE	FALSE	FALSE	NA	NA
GEL-TGCT-0060	10	1	B-^B+	SVMERGE18	1	chr2	1	1	NA	tandem_duplication	FALSE	FALSE	FALSE	NA	NA
GEL-TGCT-0060	11	1	B-^B+	SVMERGE73	1	chr2	1	1	NA	tandem_duplication	FALSE	FALSE	FALSE	NA	NA
GEL-TGCT-0060	12	2	A+^B+/C+^D+	SVMERGE84;SVMERGE99	2	chr4	1	2	NA	simple_unclassified	FALSE	FALSE	FALSE	NA	NA
GEL-TGCT-0060	13	1	A+^C-	SVMERGE54	1	chr5	1	1	NA	deletion	FALSE	FALSE	FALSE	NA	NA
GEL-TGCT-0060	14	3	A+/C-;A+/C-;A+/C-	SVMERGE29;SVMERGE36;SVMERGE56	3	chr5;chr8	2	1.5	1	complex_unclassified	TRUE	FALSE	FALSE	1	0
GEL-TGCT-0060	15	1	A+^C-	SVMERGE35	1	chr6	1	1	NA	deletion	FALSE	FALSE	FALSE	NA	NA
GEL-TGCT-0060	16	1	B-^B+	SVMERGE91	1	chr9	1	1	NA	tandem_duplication	FALSE	FALSE	FALSE	NA	NA
GEL-TGCT-0060	17	1	B-^B+	SVMERGE11	1	chrX	1	1	NA	tandem_duplication	FALSE	FALSE	FALSE	NA	NA
GEL-TGCT-0027	1	1	A+^B+	SVMERGE77	1	chr1	1	1	NA	unbalanced_inversion	FALSE	FALSE	FALSE	NA	NA
GEL-TGCT-0027	2	1	A+^C-	SVMERGE40	1	chr1	1	1	NA	deletion	FALSE	FALSE	FALSE	NA	NA
GEL-TGCT-0027	3	1	B-^B+	SVMERGE30	1	chr10	1	1	NA	tandem_duplication	FALSE	FALSE	FALSE	NA	NA
GEL-TGCT-0027	4	2	A+;A+;A+/C-	SVMERGE107;SVMERGE2	2	chr10;chr11;chr12	3	0.666667	NA	simple_unclassified	FALSE	FALSE	FALSE	NA	NA
GEL-TGCT-0027	5	1	A+^C-	SVMERGE66	1	chr10	1	1	NA	deletion	FALSE	FALSE	FALSE	NA	NA
GEL-TGCT-0027	6	1	A+^C-	SVMERGE81	1	chr11	1	1	NA	deletion	FALSE	FALSE	FALSE	NA	NA
GEL-TGCT-0027	7	1	A+;A+	SVMERGE120	1	chr12;chr21	2	0.5	NA	unbalanced_translocation	FALSE	FALSE	FALSE	NA	NA
GEL-TGCT-0027	8	3	A+;A+/C-^F-/C+^D+	SVMERGE109;SVMERGE21;SVMERGE39	3	chr12;chr2	2	1.5	1	complex_unclassified	TRUE	FALSE	FALSE	1	0
GEL-TGCT-0027	9	1	B-^B+	SVMERGE108	1	chr12	1	1	NA	tandem_duplication	FALSE	FALSE	FALSE	NA	NA
GEL-TGCT-0027	10	1	B-^B+	SVMERGE4	1	chr12	1	1	NA	tandem_duplication	FALSE	FALSE	FALSE	NA	NA
GEL-TGCT-0027	11	1	A+^C-	SVMERGE20	1	chr13	1	1	NA	deletion	FALSE	FALSE	FALSE	NA	NA
GEL-TGCT-0027	12	1	A+^C-	SVMERGE28	1	chr13	1	1	NA	deletion	FALSE	FALSE	FALSE	NA	NA
GEL-TGCT-0027	13	1	B-^B+	SVMERGE11	1	chr16	1	1	NA	tandem_duplication	FALSE	FALSE	FALSE	NA	NA
GEL-TGCT-0027	14	1	B-^B+	SVMERGE3	1	chr19	1	1	NA	tandem_duplication	FALSE	FALSE	FALSE	NA	NA
GEL-TGCT-0027	15	1	A+^B+	SVMERGE142	1	chr19	1	1	NA	unbalanced_inversion	FALSE	FALSE	FALSE	NA	NA
GEL-TGCT-0027	16	1	A+;A+	SVMERGE49	1	chr19;chr2	2	0.5	NA	unbalanced_translocation	FALSE	FALSE	FALSE	NA	NA
GEL-TGCT-0027	17	1	A+^C-	SVMERGE99	1	chr19	1	1	NA	deletion	FALSE	FALSE	FALSE	NA	NA
GEL-TGCT-0027	18	1	B-^B+	SVMERGE16	1	chr19	1	1	NA	tandem_duplication	FALSE	FALSE	FALSE	NA	NA
GEL-TGCT-0027	19	1	B-^B+	SVMERGE32	1	chr2	1	1	NA	tandem_duplication	FALSE	FALSE	FALSE	NA	NA
GEL-TGCT-0027	20	2	B-/B+;B-/B+	SVMERGE134;SVMERGE145	2	chr2;chr6	2	1	NA	balanced_translocation	FALSE	FALSE	FALSE	NA	NA
GEL-TGCT-0027	21	1	A+^C-	SVMERGE89	1	chr20	1	1	NA	deletion	FALSE	FALSE	FALSE	NA	NA
GEL-TGCT-0027	22	1	A+^C-	SVMERGE80	1	chr20	1	1	NA	deletion	FALSE	FALSE	FALSE	NA	NA
GEL-TGCT-0027	23	1	A+^C-	SVMERGE19	1	chr21	1	1	NA	deletion	FALSE	FALSE	FALSE	NA	NA
GEL-TGCT-0027	24	1	A+^C-	SVMERGE113	1	chr3	1	1	NA	deletion	FALSE	FALSE	FALSE	NA	NA
GEL-TGCT-0027	25	1	A+^C-	SVMERGE90	1	chr5	1	1	NA	deletion	FALSE	FALSE	FALSE	NA	NA
GEL-TGCT-0027	26	1	B-^B+	SVMERGE62	1	chr6	1	1	NA	tandem_duplication	FALSE	FALSE	FALSE	NA	NA
GEL-TGCT-0027	27	1	A+^C-	SVMERGE124	1	chr7	1	1	NA	deletion	FALSE	FALSE	FALSE	NA	NA
GEL-TGCT-0027	28	2	A+;A+^C+/C-	SVMERGE47;SVMERGE65	2	chr7;chr9	2	1	NA	simple_unclassified	FALSE	FALSE	FALSE	NA	NA
GEL-TGCT-0027	29	1	B-^B+	SVMERGE93	1	chr7	1	1	NA	tandem_duplication	FALSE	FALSE	FALSE	NA	NA
GEL-TGCT-0027	30	1	A+^B+	SVMERGE43	1	chr9	1	1	NA	unbalanced_inversion	FALSE	FALSE	FALSE	NA	NA
GEL-TGCT-0027	31	1	A+^C-	SVMERGE161	1	chr9	1	1	NA	deletion	FALSE	FALSE	FALSE	NA	NA
GEL-TGCT-0027	32	1	A+^C-	SVMERGE69	1	chr9	1	1	NA	deletion	FALSE	FALSE	FALSE	NA	NA
GEL-TGCT-0027	33	1	B-^B+	SVMERGE52	1	chrX	1	1	NA	tandem_duplication	FALSE	FALSE	FALSE	NA	NA
GEL-TGCT-0027	34	1	A+^C-	SVMERGE63	1	chrX	1	1	NA	deletion	FALSE	FALSE	FALSE	NA	NA
GEL-TGCT-0027	35	1	A+^C-	SVMERGE70	1	chrX	1	1	NA	deletion	FALSE	FALSE	FALSE	NA	NA
GEL-TGCT-0026	1	1	B-^B+	SVMERGE57	1	chr1	1	1	NA	tandem_duplication	FALSE	FALSE	FALSE	NA	NA
GEL-TGCT-0026	2	1	A+;A+	SVMERGE13	1	chr1;chrX	2	0.5	NA	unbalanced_translocation	FALSE	FALSE	FALSE	NA	NA
GEL-TGCT-0026	3	1	A+^C-	SVMERGE55	1	chr11	1	1	NA	deletion	FALSE	FALSE	FALSE	NA	NA
GEL-TGCT-0026	4	1	A+;A+	SVMERGE8	1	chr11;chrX	2	0.5	NA	unbalanced_translocation	FALSE	FALSE	FALSE	NA	NA
GEL-TGCT-0026	5	1	A+;A+	SVMERGE54	1	chr11;chr5	2	0.5	NA	unbalanced_translocation	FALSE	FALSE	FALSE	NA	NA
GEL-TGCT-0026	6	1	A+;A+	SVMERGE56	1	chr12;chr21	2	0.5	NA	unbalanced_translocation	FALSE	FALSE	FALSE	NA	NA
GEL-TGCT-0026	7	1	A+^B+	SVMERGE71	1	chr13	1	1	NA	unbalanced_inversion	FALSE	FALSE	FALSE	NA	NA
GEL-TGCT-0026	8	4	A+/B+/D-;A+/C-;A+/C-/C+	SVMERGE10;SVMERGE28;SVMERGE81;SVMERGE85	4	chr14;chr5	2	2	1	complex_unclassified	TRUE	FALSE	FALSE	1	0
GEL-TGCT-0026	9	1	A+;A+	SVMERGE107	1	chr14;chr5	2	0.5	NA	unbalanced_translocation	FALSE	FALSE	FALSE	NA	NA
GEL-TGCT-0026	10	1	B-^B+	SVMERGE7	1	chr14	1	1	NA	tandem_duplication	FALSE	FALSE	FALSE	NA	NA
GEL-TGCT-0026	11	1	A+^B+	SVMERGE38	1	chr14	1	1	NA	unbalanced_inversion	FALSE	FALSE	FALSE	NA	NA
GEL-TGCT-0026	12	1	A+;A+	SVMERGE80	1	chr14;chr5	2	0.5	NA	unbalanced_translocation	FALSE	FALSE	FALSE	NA	NA
GEL-TGCT-0026	13	1	B-^B+	SVMERGE33	1	chr16	1	1	NA	tandem_duplication	FALSE	FALSE	FALSE	NA	NA
GEL-TGCT-0026	14	1	B-^B+	SVMERGE24	1	chr16	1	1	NA	tandem_duplication	FALSE	FALSE	FALSE	NA	NA
GEL-TGCT-0026	15	1	A+^B+	SVMERGE15	1	chr17	1	1	NA	unbalanced_inversion	FALSE	FALSE	FALSE	NA	NA
GEL-TGCT-0026	16	1	A+;A+	SVMERGE40	1	chr2;chr8	2	0.5	NA	unbalanced_translocation	FALSE	FALSE	FALSE	NA	NA
GEL-TGCT-0026	17	1	A+;A+	SVMERGE35	1	chr20;chr5	2	0.5	NA	unbalanced_translocation	FALSE	FALSE	FALSE	NA	NA
GEL-TGCT-0026	18	1	A+^C-	SVMERGE39	1	chr20	1	1	NA	deletion	FALSE	FALSE	FALSE	NA	NA
GEL-TGCT-0026	19	1	A+^C-	SVMERGE11	1	chr20	1	1	NA	deletion	FALSE	FALSE	FALSE	NA	NA
GEL-TGCT-0026	20	1	A+^B+	SVMERGE50	1	chr5	1	1	NA	unbalanced_inversion	FALSE	FALSE	FALSE	NA	NA
GEL-TGCT-0026	21	1	A+;A+	SVMERGE60	1	chr5;chr8	2	0.5	NA	unbalanced_translocation	FALSE	FALSE	FALSE	NA	NA
GEL-TGCT-0026	22	1	A+^C-	SVMERGE58	1	chr7	1	1	NA	deletion	FALSE	FALSE	FALSE	NA	NA
GEL-TGCT-0026	23	1	A+;A+	SVMERGE44	1	chr8;chrX	2	0.5	NA	unbalanced_translocation	FALSE	FALSE	FALSE	NA	NA
GEL-TGCT-0046	1	1	A+^C-	SVMERGE35	1	chr10	1	1	NA	deletion	FALSE	FALSE	FALSE	NA	NA
GEL-TGCT-0046	2	1	A+;A+	SVMERGE10	1	chr11;chr12	2	0.5	NA	unbalanced_translocation	FALSE	FALSE	FALSE	NA	NA
GEL-TGCT-0046	3	1	A+^C-	SVMERGE63	1	chr12	1	1	NA	deletion	FALSE	FALSE	FALSE	NA	NA
GEL-TGCT-0046	4	1	A+^C-	SVMERGE30	1	chr13	1	1	NA	deletion	FALSE	FALSE	FALSE	NA	NA
GEL-TGCT-0046	5	1	A+^C-	SVMERGE9	1	chr13	1	1	NA	deletion	FALSE	FALSE	FALSE	NA	NA
GEL-TGCT-0046	6	1	A+^C-	SVMERGE20	1	chr14	1	1	NA	deletion	FALSE	FALSE	FALSE	NA	NA
GEL-TGCT-0046	7	1	A+^C-	SVMERGE13	1	chr14	1	1	NA	deletion	FALSE	FALSE	FALSE	NA	NA
GEL-TGCT-0046	8	1	A+^C-	SVMERGE25	1	chr18	1	1	NA	deletion	FALSE	FALSE	FALSE	NA	NA
GEL-TGCT-0046	9	2	A+^D+/C-^D-	SVMERGE16;SVMERGE17	2	chr18	1	2	NA	simple_unclassified	FALSE	FALSE	FALSE	NA	NA
GEL-TGCT-0046	10	1	A+^C-	SVMERGE27	1	chr19	1	1	NA	deletion	FALSE	FALSE	FALSE	NA	NA
GEL-TGCT-0046	11	1	A+^C-	SVMERGE46	1	chr3	1	1	NA	deletion	FALSE	FALSE	FALSE	NA	NA
GEL-TGCT-0046	12	1	A+^C-	SVMERGE8	1	chr3	1	1	NA	deletion	FALSE	FALSE	FALSE	NA	NA
GEL-TGCT-0046	13	1	A+^C-	SVMERGE51	1	chr3	1	1	NA	deletion	FALSE	FALSE	FALSE	NA	NA
GEL-TGCT-0046	14	1	A+^C-	SVMERGE31	1	chr4	1	1	NA	deletion	FALSE	FALSE	FALSE	NA	NA
GEL-TGCT-0046	15	1	A+^C-	SVMERGE38	1	chr6	1	1	NA	deletion	FALSE	FALSE	FALSE	NA	NA
GEL-TGCT-0046	16	1	A+^B+	SVMERGE33	1	chr6	1	1	NA	unbalanced_inversion	FALSE	FALSE	FALSE	NA	NA
GEL-TGCT-0046	17	1	A+;A+	SVMERGE65	1	chr6;chr9	2	0.5	NA	unbalanced_translocation	FALSE	FALSE	FALSE	NA	NA
GEL-TGCT-0046	18	1	A+^C-	SVMERGE1	1	chr7	1	1	NA	deletion	FALSE	FALSE	FALSE	NA	NA
GEL-TGCT-0046	19	1	A+^C-	SVMERGE11	1	chr8	1	1	NA	deletion	FALSE	FALSE	FALSE	NA	NA
GEL-TGCT-0046	20	1	A+^C-	SVMERGE94	1	chr8	1	1	NA	deletion	FALSE	FALSE	FALSE	NA	NA
GEL-TGCT-0046	21	1	A+^C-	SVMERGE74	1	chr9	1	1	NA	deletion	FALSE	FALSE	FALSE	NA	NA
GEL-TGCT-0046	22	1	A+^C-	SVMERGE61	1	chrX	1	1	NA	deletion	FALSE	FALSE	FALSE	NA	NA
GEL-TGCT-0039	1	1	A+;A+	SVMERGE67	1	chr1;chr13	2	0.5	NA	unbalanced_translocation	FALSE	FALSE	FALSE	NA	NA
GEL-TGCT-0039	2	1	A+^C-	SVMERGE6	1	chr1	1	1	NA	deletion	FALSE	FALSE	FALSE	NA	NA
GEL-TGCT-0039	3	1	A+^C-	SVMERGE41	1	chr11	1	1	NA	deletion	FALSE	FALSE	FALSE	NA	NA
GEL-TGCT-0039	4	1	A+^C-	SVMERGE19	1	chr13	1	1	NA	deletion	FALSE	FALSE	FALSE	NA	NA
GEL-TGCT-0039	5	1	B-^B+	SVMERGE9	1	chr13	1	1	NA	tandem_duplication	FALSE	FALSE	FALSE	NA	NA
GEL-TGCT-0039	6	1	A+^C-	SVMERGE74	1	chr15	1	1	NA	deletion	FALSE	FALSE	FALSE	NA	NA
GEL-TGCT-0039	7	1	A+^C-	SVMERGE63	1	chr16	1	1	NA	deletion	FALSE	FALSE	FALSE	NA	NA
GEL-TGCT-0039	8	1	B-^B+	SVMERGE48	1	chr17	1	1	NA	tandem_duplication	FALSE	FALSE	FALSE	NA	NA
GEL-TGCT-0039	9	1	A+^C-	SVMERGE55	1	chr2	1	1	NA	deletion	FALSE	FALSE	FALSE	NA	NA
GEL-TGCT-0039	10	1	B-^B+	SVMERGE3	1	chr2	1	1	NA	tandem_duplication	FALSE	FALSE	FALSE	NA	NA
GEL-TGCT-0039	11	1	A+^C-	SVMERGE31	1	chr2	1	1	NA	deletion	FALSE	FALSE	FALSE	NA	NA
GEL-TGCT-0039	12	1	A+^C-	SVMERGE35	1	chr20	1	1	NA	deletion	FALSE	FALSE	FALSE	NA	NA
GEL-TGCT-0039	13	1	A+^C-	SVMERGE30	1	chr3	1	1	NA	deletion	FALSE	FALSE	FALSE	NA	NA
GEL-TGCT-0039	14	1	A+^C-	SVMERGE32	1	chr3	1	1	NA	deletion	FALSE	FALSE	FALSE	NA	NA
GEL-TGCT-0039	15	1	A+^C-	SVMERGE95	1	chr3	1	1	NA	deletion	FALSE	FALSE	FALSE	NA	NA
GEL-TGCT-0039	16	1	A+^B+	SVMERGE90	1	chr3	1	1	NA	unbalanced_inversion	FALSE	FALSE	FALSE	NA	NA
GEL-TGCT-0039	17	1	A+^C-	SVMERGE12	1	chr4	1	1	NA	deletion	FALSE	FALSE	FALSE	NA	NA
GEL-TGCT-0039	18	1	A+^C-	SVMERGE13	1	chr4	1	1	NA	deletion	FALSE	FALSE	FALSE	NA	NA
GEL-TGCT-0039	19	1	A+^C-	SVMERGE42	1	chr4	1	1	NA	deletion	FALSE	FALSE	FALSE	NA	NA
GEL-TGCT-0039	20	1	A+^C-	SVMERGE56	1	chr5	1	1	NA	deletion	FALSE	FALSE	FALSE	NA	NA
GEL-TGCT-0039	21	1	A+^C-	SVMERGE37	1	chr6	1	1	NA	deletion	FALSE	FALSE	FALSE	NA	NA
GEL-TGCT-0039	22	1	A+^C-	SVMERGE14	1	chr7	1	1	NA	deletion	FALSE	FALSE	FALSE	NA	NA
GEL-TGCT-0039	23	1	B-^B+	SVMERGE65	1	chr7	1	1	NA	tandem_duplication	FALSE	FALSE	FALSE	NA	NA
GEL-TGCT-0039	24	1	A+^C-	SVMERGE70	1	chr7	1	1	NA	deletion	FALSE	FALSE	FALSE	NA	NA
GEL-TGCT-0039	25	1	A+^C-	SVMERGE10	1	chr7	1	1	NA	deletion	FALSE	FALSE	FALSE	NA	NA
GEL-TGCT-0039	26	2	A+^C-/C+^E-	SVMERGE16;SVMERGE64	2	chr8	1	2	NA	adjacent_deletions	FALSE	FALSE	FALSE	NA	NA
GEL-TGCT-0039	27	1	A+^C-	SVMERGE83	1	chr9	1	1	NA	deletion	FALSE	FALSE	FALSE	NA	NA
GEL-TGCT-0039	28	1	A+^C-	SVMERGE26	1	chrX	1	1	NA	deletion	FALSE	FALSE	FALSE	NA	NA
GEL-TGCT-0020	1	2	A+;B-/B+^C+	SVMERGE143;SVMERGE53	2	chr1;chr17	2	1	NA	simple_unclassified	FALSE	FALSE	FALSE	NA	NA
GEL-TGCT-0020	2	2	A+;A+^C+/C-	SVMERGE170;SVMERGE78	2	chr1	1	2	NA	simple_unclassified	FALSE	FALSE	FALSE	NA	NA
GEL-TGCT-0020	3	1	A+^C-	SVMERGE134	1	chr1	1	1	NA	deletion	FALSE	FALSE	FALSE	NA	NA
GEL-TGCT-0020	4	2	A+;A+^C-/C+	SVMERGE25;SVMERGE98	2	chr1;chr16	2	1	NA	simple_unclassified	FALSE	FALSE	FALSE	NA	NA
GEL-TGCT-0020	5	1	A+^C-	SVMERGE94	1	chr11	1	1	NA	deletion	FALSE	FALSE	FALSE	NA	NA
GEL-TGCT-0020	6	2	A+;A+^B+/D-	SVMERGE129;SVMERGE185	2	chr11;chr16	2	1	NA	simple_unclassified	FALSE	FALSE	FALSE	NA	NA
GEL-TGCT-0020	7	1	A+^C-	SVMERGE87	1	chr12	1	1	NA	deletion	FALSE	FALSE	FALSE	NA	NA
GEL-TGCT-0020	8	1	A+^C-	SVMERGE34	1	chr13	1	1	NA	deletion	FALSE	FALSE	FALSE	NA	NA
GEL-TGCT-0020	9	1	A+;A+	SVMERGE99	1	chr13;chr7	2	0.5	NA	unbalanced_translocation	FALSE	FALSE	FALSE	NA	NA
GEL-TGCT-0020	10	1	A+;A+	SVMERGE132	1	chr14;chr6	2	0.5	NA	unbalanced_translocation	FALSE	FALSE	FALSE	NA	NA
GEL-TGCT-0020	11	1	A+^C-	SVMERGE61	1	chr14	1	1	NA	deletion	FALSE	FALSE	FALSE	NA	NA
GEL-TGCT-0020	12	1	B-^B+	SVMERGE27	1	chr17	1	1	NA	tandem_duplication	FALSE	FALSE	FALSE	NA	NA
GEL-TGCT-0020	13	1	A+^B+	SVMERGE49	1	chr17	1	1	NA	unbalanced_inversion	FALSE	FALSE	FALSE	NA	NA
GEL-TGCT-0020	14	1	A+^C-	SVMERGE72	1	chr3	1	1	NA	deletion	FALSE	FALSE	FALSE	NA	NA
GEL-TGCT-0020	15	1	A+^C-	SVMERGE74	1	chr3	1	1	NA	deletion	FALSE	FALSE	FALSE	NA	NA
GEL-TGCT-0020	16	1	A+^B+	SVMERGE114	1	chr3	1	1	NA	unbalanced_inversion	FALSE	FALSE	FALSE	NA	NA
GEL-TGCT-0020	17	1	A+^C-	SVMERGE54	1	chr4	1	1	NA	deletion	FALSE	FALSE	FALSE	NA	NA
GEL-TGCT-0020	18	2	A+^C+/C-^E-	SVMERGE161;SVMERGE82	2	chr4	1	2	NA	balanced_inversion	FALSE	FALSE	FALSE	NA	NA
GEL-TGCT-0020	19	1	A+^C-	SVMERGE52	1	chr4	1	1	NA	deletion	FALSE	FALSE	FALSE	NA	NA
GEL-TGCT-0020	20	1	B-^B+	SVMERGE146	1	chr4	1	1	NA	tandem_duplication	FALSE	FALSE	FALSE	NA	NA
GEL-TGCT-0020	21	1	A+^C-	SVMERGE90	1	chr4	1	1	NA	deletion	FALSE	FALSE	FALSE	NA	NA
GEL-TGCT-0020	22	1	A+^B+	SVMERGE73	1	chr6	1	1	NA	unbalanced_inversion	FALSE	FALSE	FALSE	NA	NA
GEL-TGCT-0020	23	2	A+;A+;A+/B+	SVMERGE13;SVMERGE212	2	chr6;chr8	2	1	NA	simple_unclassified	FALSE	FALSE	FALSE	NA	NA
GEL-TGCT-0020	24	1	A+^B+	SVMERGE155	1	chr6	1	1	NA	unbalanced_inversion	FALSE	FALSE	FALSE	NA	NA
GEL-TGCT-0020	25	1	A+^C-	SVMERGE44	1	chr6	1	1	NA	deletion	FALSE	FALSE	FALSE	NA	NA
GEL-TGCT-0020	26	1	A+^B+	SVMERGE152	1	chr7	1	1	NA	unbalanced_inversion	FALSE	FALSE	FALSE	NA	NA
GEL-TGCT-0020	27	2	A+;A+^C+/C-	SVMERGE164;SVMERGE26	2	chr9	1	2	NA	simple_unclassified	FALSE	FALSE	FALSE	NA	NA
GEL-TGCT-0020	28	1	A+^C-	SVMERGE131	1	chr9	1	1	NA	deletion	FALSE	FALSE	FALSE	NA	NA
GEL-TGCT-0020	29	1	A+^B+	SVMERGE193	1	chrX	1	1	NA	unbalanced_inversion	FALSE	FALSE	FALSE	NA	NA
GEL-TGCT-0031	1	1	A+^C-	SVMERGE83	1	chr10	1	1	NA	deletion	FALSE	FALSE	FALSE	NA	NA
GEL-TGCT-0031	2	1	A+^C-	SVMERGE8	1	chr12	1	1	NA	deletion	FALSE	FALSE	FALSE	NA	NA
GEL-TGCT-0031	3	1	A+;A+	SVMERGE72	1	chr18;chr21	2	0.5	NA	unbalanced_translocation	FALSE	FALSE	FALSE	NA	NA
GEL-TGCT-0031	4	1	A+^C-	SVMERGE5	1	chr19	1	1	NA	deletion	FALSE	FALSE	FALSE	NA	NA
GEL-TGCT-0031	5	1	A+;A+	SVMERGE38	1	chr20;chr22	2	0.5	NA	unbalanced_translocation	FALSE	FALSE	FALSE	NA	NA
GEL-TGCT-0031	6	1	A+^C-	SVMERGE40	1	chr4	1	1	NA	deletion	FALSE	FALSE	FALSE	NA	NA
GEL-TGCT-0031	7	1	B-^B+	SVMERGE25	1	chr6	1	1	NA	tandem_duplication	FALSE	FALSE	FALSE	NA	NA
GEL-TGCT-0031	8	1	A+^B+	SVMERGE12	1	chr6	1	1	NA	unbalanced_inversion	FALSE	FALSE	FALSE	NA	NA
GEL-TGCT-0031	9	1	A+^C-	SVMERGE62	1	chr7	1	1	NA	deletion	FALSE	FALSE	FALSE	NA	NA
GEL-TGCT-0031	10	1	A+^C-	SVMERGE36	1	chrX	1	1	NA	deletion	FALSE	FALSE	FALSE	NA	NA
GEL-TGCT-0053	1	3	B-^E+/B+^E-/D-^F+	SVMERGE101;SVMERGE164;SVMERGE53	3	chr1	1	3	1	complex_unclassified	TRUE	FALSE	FALSE	0.62402	0.204801
GEL-TGCT-0053	2	1	A+^C-	SVMERGE196	1	chr1	1	1	NA	deletion	FALSE	FALSE	FALSE	NA	NA
GEL-TGCT-0053	3	1	B-^B+	SVMERGE102	1	chr1	1	1	NA	tandem_duplication	FALSE	FALSE	FALSE	NA	NA
GEL-TGCT-0053	4	1	B-^B+	SVMERGE49	1	chr1	1	1	NA	tandem_duplication	FALSE	FALSE	FALSE	NA	NA
GEL-TGCT-0053	5	1	A+^C-	SVMERGE84	1	chr10	1	1	NA	deletion	FALSE	FALSE	FALSE	NA	NA
GEL-TGCT-0053	6	1	A+^C-	SVMERGE130	1	chr10	1	1	NA	deletion	FALSE	FALSE	FALSE	NA	NA
GEL-TGCT-0053	7	2	A+^D-/B+^E-	SVMERGE36;SVMERGE40	2	chr10	1	2	NA	simple_unclassified	FALSE	FALSE	FALSE	NA	NA
GEL-TGCT-0053	8	1	B-^B+	SVMERGE77	1	chr10	1	1	NA	tandem_duplication	FALSE	FALSE	FALSE	NA	NA
GEL-TGCT-0053	9	2	A+;A+^C+/C-	SVMERGE154;SVMERGE215	2	chr10	1	2	NA	simple_unclassified	FALSE	FALSE	FALSE	NA	NA
GEL-TGCT-0053	10	1	B-^B+	SVMERGE20	1	chr11	1	1	NA	tandem_duplication	FALSE	FALSE	FALSE	NA	NA
GEL-TGCT-0053	11	1	B-^B+	SVMERGE177	1	chr11	1	1	NA	tandem_duplication	FALSE	FALSE	FALSE	NA	NA
GEL-TGCT-0053	12	2	B-^D+/B+^D-	SVMERGE106;SVMERGE239	2	chr11	1	2	NA	simple_unclassified	FALSE	FALSE	FALSE	NA	NA
GEL-TGCT-0053	13	1	B-^B+	SVMERGE80	1	chr11	1	1	NA	tandem_duplication	FALSE	FALSE	FALSE	NA	NA
GEL-TGCT-0053	14	1	A+^C-	SVMERGE50	1	chr12	1	1	NA	deletion	FALSE	FALSE	FALSE	NA	NA
GEL-TGCT-0053	15	1	B-^B+	SVMERGE129	1	chr12	1	1	NA	tandem_duplication	FALSE	FALSE	FALSE	NA	NA
GEL-TGCT-0053	16	1	B-^B+	SVMERGE132	1	chr12	1	1	NA	tandem_duplication	FALSE	FALSE	FALSE	NA	NA
GEL-TGCT-0053	17	1	A+^C-	SVMERGE29	1	chr13	1	1	NA	deletion	FALSE	FALSE	FALSE	NA	NA
GEL-TGCT-0053	18	1	A+^C-	SVMERGE4	1	chr14	1	1	NA	deletion	FALSE	FALSE	FALSE	NA	NA
GEL-TGCT-0053	19	1	B-^B+	SVMERGE19	1	chr14	1	1	NA	tandem_duplication	FALSE	FALSE	FALSE	NA	NA
GEL-TGCT-0053	20	1	A+^B+	SVMERGE56	1	chr16	1	1	NA	unbalanced_inversion	FALSE	FALSE	FALSE	NA	NA
GEL-TGCT-0053	21	1	A+^C-	SVMERGE170	1	chr16	1	1	NA	deletion	FALSE	FALSE	FALSE	NA	NA
GEL-TGCT-0053	22	1	A+^C-	SVMERGE161	1	chr17	1	1	NA	deletion	FALSE	FALSE	FALSE	NA	NA
GEL-TGCT-0053	23	1	A+^C-	SVMERGE115	1	chr17	1	1	NA	deletion	FALSE	FALSE	FALSE	NA	NA
GEL-TGCT-0053	24	1	B-^B+	SVMERGE2	1	chr17	1	1	NA	tandem_duplication	FALSE	FALSE	FALSE	NA	NA
GEL-TGCT-0053	25	1	A+^B+	SVMERGE150	1	chr18	1	1	NA	unbalanced_inversion	FALSE	FALSE	FALSE	NA	NA
GEL-TGCT-0053	26	1	B-^B+	SVMERGE73	1	chr19	1	1	NA	tandem_duplication	FALSE	FALSE	FALSE	NA	NA
GEL-TGCT-0053	27	1	A+^C-	SVMERGE136	1	chr19	1	1	NA	deletion	FALSE	FALSE	FALSE	NA	NA
GEL-TGCT-0053	28	1	A+^B+	SVMERGE162	1	chr19	1	1	NA	unbalanced_inversion	FALSE	FALSE	FALSE	NA	NA
GEL-TGCT-0053	29	1	B-^B+	SVMERGE55	1	chr19	1	1	NA	tandem_duplication	FALSE	FALSE	FALSE	NA	NA
GEL-TGCT-0053	30	1	A+^C-	SVMERGE72	1	chr19	1	1	NA	deletion	FALSE	FALSE	FALSE	NA	NA
GEL-TGCT-0053	31	1	A+^B+	SVMERGE3	1	chr2	1	1	NA	unbalanced_inversion	FALSE	FALSE	FALSE	NA	NA
GEL-TGCT-0053	32	2	B-^D-/B+^D+	SVMERGE209;SVMERGE79	2	chr2	1	2	NA	simple_unclassified	FALSE	FALSE	FALSE	NA	NA
GEL-TGCT-0053	33	1	A+^C-	SVMERGE39	1	chr2	1	1	NA	deletion	FALSE	FALSE	FALSE	NA	NA
GEL-TGCT-0053	34	3	A+;A+;B-^D-/B+/D+	SVMERGE152;SVMERGE46;SVMERGE47	3	chr2;chr6	2	1.5	1	complex_unclassified	TRUE	FALSE	FALSE	1	0
GEL-TGCT-0053	35	1	A+^C-	SVMERGE17	1	chr2	1	1	NA	deletion	FALSE	FALSE	FALSE	NA	NA
GEL-TGCT-0053	36	1	B-^B+	SVMERGE226	1	chr2	1	1	NA	tandem_duplication	FALSE	FALSE	FALSE	NA	NA
GEL-TGCT-0053	37	1	B-^B+	SVMERGE116	1	chr2	1	1	NA	tandem_duplication	FALSE	FALSE	FALSE	NA	NA
GEL-TGCT-0053	38	1	A+^C-	SVMERGE76	1	chr20	1	1	NA	deletion	FALSE	FALSE	FALSE	NA	NA
GEL-TGCT-0053	39	1	B-^B+	SVMERGE71	1	chr3	1	1	NA	tandem_duplication	FALSE	FALSE	FALSE	NA	NA
GEL-TGCT-0053	40	2	B-^D+/B+^D-	SVMERGE112;SVMERGE24	2	chr3	1	2	NA	simple_unclassified	FALSE	FALSE	FALSE	NA	NA
GEL-TGCT-0053	41	1	A+^C-	SVMERGE169	1	chr3	1	1	NA	deletion	FALSE	FALSE	FALSE	NA	NA
GEL-TGCT-0053	42	1	A+^C-	SVMERGE198	1	chr3	1	1	NA	deletion	FALSE	FALSE	FALSE	NA	NA
GEL-TGCT-0053	43	1	A+^C-	SVMERGE97	1	chr3	1	1	NA	deletion	FALSE	FALSE	FALSE	NA	NA
GEL-TGCT-0053	44	1	A+^C-	SVMERGE9	1	chr3	1	1	NA	deletion	FALSE	FALSE	FALSE	NA	NA
GEL-TGCT-0053	45	1	A+^C-	SVMERGE69	1	chr3	1	1	NA	deletion	FALSE	FALSE	FALSE	NA	NA
GEL-TGCT-0053	46	1	B-^B+	SVMERGE5	1	chr3	1	1	NA	tandem_duplication	FALSE	FALSE	FALSE	NA	NA
GEL-TGCT-0053	47	1	B-^B+	SVMERGE110	1	chr3	1	1	NA	tandem_duplication	FALSE	FALSE	FALSE	NA	NA
GEL-TGCT-0053	48	1	B-^B+	SVMERGE57	1	chr3	1	1	NA	tandem_duplication	FALSE	FALSE	FALSE	NA	NA
GEL-TGCT-0053	49	1	A+^C-	SVMERGE92	1	chr4	1	1	NA	deletion	FALSE	FALSE	FALSE	NA	NA
GEL-TGCT-0053	50	1	A+^C-	SVMERGE78	1	chr4	1	1	NA	deletion	FALSE	FALSE	FALSE	NA	NA
GEL-TGCT-0053	51	1	B-^B+	SVMERGE117	1	chr4	1	1	NA	tandem_duplication	FALSE	FALSE	FALSE	NA	NA
GEL-TGCT-0053	52	1	A+^C-	SVMERGE118	1	chr4	1	1	NA	deletion	FALSE	FALSE	FALSE	NA	NA
GEL-TGCT-0053	53	1	B-^B+	SVMERGE25	1	chr4	1	1	NA	tandem_duplication	FALSE	FALSE	FALSE	NA	NA
GEL-TGCT-0053	54	1	A+^C-	SVMERGE82	1	chr4	1	1	NA	deletion	FALSE	FALSE	FALSE	NA	NA
GEL-TGCT-0053	55	1	A+^C-	SVMERGE41	1	chr4	1	1	NA	deletion	FALSE	FALSE	FALSE	NA	NA
GEL-TGCT-0053	56	1	A+^C-	SVMERGE163	1	chr4	1	1	NA	deletion	FALSE	FALSE	FALSE	NA	NA
GEL-TGCT-0053	57	2	A+^C+/C-^E-	SVMERGE85;SVMERGE86	2	chr5	1	2	NA	balanced_inversion	FALSE	FALSE	FALSE	NA	NA
GEL-TGCT-0053	58	1	A+^C-	SVMERGE38	1	chr5	1	1	NA	deletion	FALSE	FALSE	FALSE	NA	NA
GEL-TGCT-0053	59	1	A+^C-	SVMERGE37	1	chr5	1	1	NA	deletion	FALSE	FALSE	FALSE	NA	NA
GEL-TGCT-0053	60	1	B-^B+	SVMERGE28	1	chr5	1	1	NA	tandem_duplication	FALSE	FALSE	FALSE	NA	NA
GEL-TGCT-0053	61	2	A+^C+/B+^E-	SVMERGE179;SVMERGE180	2	chr5	1	2	NA	simple_unclassified	FALSE	FALSE	FALSE	NA	NA
GEL-TGCT-0053	62	1	B-^B+	SVMERGE13	1	chr5	1	1	NA	tandem_duplication	FALSE	FALSE	FALSE	NA	NA
GEL-TGCT-0053	63	1	A+^C-	SVMERGE15	1	chr6	1	1	NA	deletion	FALSE	FALSE	FALSE	NA	NA
GEL-TGCT-0053	64	1	B-^B+	SVMERGE66	1	chr6	1	1	NA	tandem_duplication	FALSE	FALSE	FALSE	NA	NA
GEL-TGCT-0053	65	1	A+^C-	SVMERGE27	1	chr6	1	1	NA	deletion	FALSE	FALSE	FALSE	NA	NA
GEL-TGCT-0053	66	1	A+^C-	SVMERGE90	1	chr7	1	1	NA	deletion	FALSE	FALSE	FALSE	NA	NA
GEL-TGCT-0053	67	1	B-^B+	SVMERGE12	1	chr7	1	1	NA	tandem_duplication	FALSE	FALSE	FALSE	NA	NA
GEL-TGCT-0053	68	1	A+^C-	SVMERGE16	1	chr7	1	1	NA	deletion	FALSE	FALSE	FALSE	NA	NA
GEL-TGCT-0053	69	1	A+^C-	SVMERGE137	1	chr7	1	1	NA	deletion	FALSE	FALSE	FALSE	NA	NA
GEL-TGCT-0053	70	1	A+^C-	SVMERGE83	1	chr7	1	1	NA	deletion	FALSE	FALSE	FALSE	NA	NA
GEL-TGCT-0053	71	1	A+^C-	SVMERGE45	1	chr7	1	1	NA	deletion	FALSE	FALSE	FALSE	NA	NA
GEL-TGCT-0053	72	1	A+^C-	SVMERGE75	1	chr8	1	1	NA	deletion	FALSE	FALSE	FALSE	NA	NA
GEL-TGCT-0053	73	1	A+^C-	SVMERGE32	1	chr8	1	1	NA	deletion	FALSE	FALSE	FALSE	NA	NA
GEL-TGCT-0053	74	1	A+^C-	SVMERGE10	1	chr9	1	1	NA	deletion	FALSE	FALSE	FALSE	NA	NA
GEL-TGCT-0053	75	1	A+^C-	SVMERGE139	1	chr9	1	1	NA	deletion	FALSE	FALSE	FALSE	NA	NA
GEL-TGCT-0053	76	2	A+^D+/C-^D-	SVMERGE200;SVMERGE23	2	chr9	1	2	NA	simple_unclassified	FALSE	FALSE	FALSE	NA	NA
GEL-TGCT-0053	77	1	A+^C-	SVMERGE59	1	chrX	1	1	NA	deletion	FALSE	FALSE	FALSE	NA	NA
GEL-TGCT-0053	78	1	B-^B+	SVMERGE65	1	chrX	1	1	NA	tandem_duplication	FALSE	FALSE	FALSE	NA	NA
GEL-TGCT-0053	79	1	A+^B+	SVMERGE64	1	chrX	1	1	NA	unbalanced_inversion	FALSE	FALSE	FALSE	NA	NA
GEL-TGCT-0041	1	1	A+^C-	SVMERGE93	1	chr1	1	1	NA	deletion	FALSE	FALSE	FALSE	NA	NA
GEL-TGCT-0041	2	1	B-^B+	SVMERGE79	1	chr1	1	1	NA	tandem_duplication	FALSE	FALSE	FALSE	NA	NA
GEL-TGCT-0041	3	1	A+^C-	SVMERGE2	1	chr1	1	1	NA	deletion	FALSE	FALSE	FALSE	NA	NA
GEL-TGCT-0041	4	1	B-^B+	SVMERGE48	1	chr10	1	1	NA	tandem_duplication	FALSE	FALSE	FALSE	NA	NA
GEL-TGCT-0041	5	1	A+;A+	SVMERGE34	1	chr11;chr13	2	0.5	NA	unbalanced_translocation	FALSE	FALSE	FALSE	NA	NA
GEL-TGCT-0041	6	1	A+^C-	SVMERGE20	1	chr11	1	1	NA	deletion	FALSE	FALSE	FALSE	NA	NA
GEL-TGCT-0041	7	1	A+^B+	SVMERGE83	1	chr11	1	1	NA	unbalanced_inversion	FALSE	FALSE	FALSE	NA	NA
GEL-TGCT-0041	8	1	A+^C-	SVMERGE58	1	chr11	1	1	NA	deletion	FALSE	FALSE	FALSE	NA	NA
GEL-TGCT-0041	9	1	B-^B+	SVMERGE27	1	chr12	1	1	NA	tandem_duplication	FALSE	FALSE	FALSE	NA	NA
GEL-TGCT-0041	10	1	A+;A+	SVMERGE26	1	chr12;chr4	2	0.5	NA	unbalanced_translocation	FALSE	FALSE	FALSE	NA	NA
GEL-TGCT-0041	11	1	A+^C-	SVMERGE127	1	chr13	1	1	NA	deletion	FALSE	FALSE	FALSE	NA	NA
GEL-TGCT-0041	12	1	A+^C-	SVMERGE43	1	chr13	1	1	NA	deletion	FALSE	FALSE	FALSE	NA	NA
GEL-TGCT-0041	13	1	B-^B+	SVMERGE102	1	chr14	1	1	NA	tandem_duplication	FALSE	FALSE	FALSE	NA	NA
GEL-TGCT-0041	14	1	A+^C-	SVMERGE6	1	chr15	1	1	NA	deletion	FALSE	FALSE	FALSE	NA	NA
GEL-TGCT-0041	15	1	B-^B+	SVMERGE13	1	chr15	1	1	NA	tandem_duplication	FALSE	FALSE	FALSE	NA	NA
GEL-TGCT-0041	16	1	B-^B+	SVMERGE31	1	chr2	1	1	NA	tandem_duplication	FALSE	FALSE	FALSE	NA	NA
GEL-TGCT-0041	17	1	B-^B+	SVMERGE16	1	chr2	1	1	NA	tandem_duplication	FALSE	FALSE	FALSE	NA	NA
GEL-TGCT-0041	18	1	A+^C-	SVMERGE108	1	chr20	1	1	NA	deletion	FALSE	FALSE	FALSE	NA	NA
GEL-TGCT-0041	19	1	A+^C-	SVMERGE85	1	chr20	1	1	NA	deletion	FALSE	FALSE	FALSE	NA	NA
GEL-TGCT-0041	20	1	A+^C-	SVMERGE117	1	chr20	1	1	NA	deletion	FALSE	FALSE	FALSE	NA	NA
GEL-TGCT-0041	21	1	A+^C-	SVMERGE56	1	chr3	1	1	NA	deletion	FALSE	FALSE	FALSE	NA	NA
GEL-TGCT-0041	22	1	B-^B+	SVMERGE74	1	chr3	1	1	NA	tandem_duplication	FALSE	FALSE	FALSE	NA	NA
GEL-TGCT-0041	23	1	A+^B+	SVMERGE75	1	chr3	1	1	NA	unbalanced_inversion	FALSE	FALSE	FALSE	NA	NA
GEL-TGCT-0041	24	1	A+^C-	SVMERGE112	1	chr3	1	1	NA	deletion	FALSE	FALSE	FALSE	NA	NA
GEL-TGCT-0041	25	1	A+^C-	SVMERGE25	1	chr3	1	1	NA	deletion	FALSE	FALSE	FALSE	NA	NA
GEL-TGCT-0041	26	1	B-^B+	SVMERGE115	1	chr3	1	1	NA	tandem_duplication	FALSE	FALSE	FALSE	NA	NA
GEL-TGCT-0041	27	1	A+^C-	SVMERGE32	1	chr4	1	1	NA	deletion	FALSE	FALSE	FALSE	NA	NA
GEL-TGCT-0041	28	1	A+^B+	SVMERGE47	1	chr5	1	1	NA	unbalanced_inversion	FALSE	FALSE	FALSE	NA	NA
GEL-TGCT-0041	29	1	A+^C-	SVMERGE54	1	chr5	1	1	NA	deletion	FALSE	FALSE	FALSE	NA	NA
GEL-TGCT-0041	30	1	A+^C-	SVMERGE92	1	chr6	1	1	NA	deletion	FALSE	FALSE	FALSE	NA	NA
GEL-TGCT-0041	31	1	A+^C-	SVMERGE66	1	chr7	1	1	NA	deletion	FALSE	FALSE	FALSE	NA	NA
GEL-TGCT-0041	32	2	A+;A+;A+/C-	SVMERGE44;SVMERGE78	2	chr7	1	2	NA	simple_unclassified	FALSE	FALSE	FALSE	NA	NA
GEL-TGCT-0041	33	1	A+^C-	SVMERGE11	1	chr8	1	1	NA	deletion	FALSE	FALSE	FALSE	NA	NA
GEL-TGCT-0041	34	1	A+^C-	SVMERGE61	1	chr9	1	1	NA	deletion	FALSE	FALSE	FALSE	NA	NA
GEL-TGCT-0041	35	1	A+^C-	SVMERGE101	1	chr9	1	1	NA	deletion	FALSE	FALSE	FALSE	NA	NA
GEL-TGCT-0041	36	2	A+;A+^C+/C-	SVMERGE39;SVMERGE49	2	chrX	1	2	NA	simple_unclassified	FALSE	FALSE	FALSE	NA	NA
GEL-TGCT-0019	1	2	A+;A+;A+/C-	SVMERGE26;SVMERGE35	2	chr10;chr14;chr9	3	0.666667	NA	simple_unclassified	FALSE	FALSE	FALSE	NA	NA
GEL-TGCT-0019	2	1	A+;A+	SVMERGE28	1	chr2;chr21	2	0.5	NA	unbalanced_translocation	FALSE	FALSE	FALSE	NA	NA
GEL-TGCT-0019	3	1	A+^C-	SVMERGE6	1	chr20	1	1	NA	deletion	FALSE	FALSE	FALSE	NA	NA
GEL-TGCT-0019	4	1	A+;A+	SVMERGE37	1	chr22;chr4	2	0.5	NA	unbalanced_translocation	FALSE	FALSE	FALSE	NA	NA
GEL-TGCT-0019	5	1	B-^B+	SVMERGE44	1	chr3	1	1	NA	tandem_duplication	FALSE	FALSE	FALSE	NA	NA
GEL-TGCT-0019	6	1	B-^B+	SVMERGE25	1	chr4	1	1	NA	tandem_duplication	FALSE	FALSE	FALSE	NA	NA
GEL-TGCT-0019	7	1	A+;A+	SVMERGE8	1	chr4;chr9	2	0.5	NA	unbalanced_translocation	FALSE	FALSE	FALSE	NA	NA
GEL-TGCT-0019	8	1	B-^B+	SVMERGE45	1	chr9	1	1	NA	tandem_duplication	FALSE	FALSE	FALSE	NA	NA
GEL-TGCT-0032	1	1	A+^C-	SVMERGE17	1	chr1	1	1	NA	deletion	FALSE	FALSE	FALSE	NA	NA
GEL-TGCT-0032	2	1	A+^C-	SVMERGE32	1	chr1	1	1	NA	deletion	FALSE	FALSE	FALSE	NA	NA
GEL-TGCT-0032	3	1	A+;A+	SVMERGE70	1	chr12;chr4	2	0.5	NA	unbalanced_translocation	FALSE	FALSE	FALSE	NA	NA
GEL-TGCT-0032	4	1	A+^C-	SVMERGE78	1	chr12	1	1	NA	deletion	FALSE	FALSE	FALSE	NA	NA
GEL-TGCT-0032	5	1	A+^C-	SVMERGE11	1	chr16	1	1	NA	deletion	FALSE	FALSE	FALSE	NA	NA
GEL-TGCT-0032	6	1	A+^C-	SVMERGE92	1	chr16	1	1	NA	deletion	FALSE	FALSE	FALSE	NA	NA
GEL-TGCT-0032	7	1	B-^B+	SVMERGE103	1	chr19	1	1	NA	tandem_duplication	FALSE	FALSE	FALSE	NA	NA
GEL-TGCT-0032	8	1	A+^C-	SVMERGE60	1	chr3	1	1	NA	deletion	FALSE	FALSE	FALSE	NA	NA
GEL-TGCT-0032	9	2	A+^B+;A+^B+	SVMERGE62;SVMERGE7	2	chr4	1	2	NA	simple_unclassified	FALSE	FALSE	FALSE	NA	NA
GEL-TGCT-0032	10	1	A+^C-	SVMERGE77	1	chr5	1	1	NA	deletion	FALSE	FALSE	FALSE	NA	NA
GEL-TGCT-0032	11	1	A+^C-	SVMERGE34	1	chr8	1	1	NA	deletion	FALSE	FALSE	FALSE	NA	NA
GEL-TGCT-0051	1	2	A+/C-;B-/B+	SVMERGE143;SVMERGE8	2	chr1;chr16	2	1	NA	balanced_translocation	FALSE	FALSE	FALSE	NA	NA
GEL-TGCT-0051	2	1	A+^C-	SVMERGE137	1	chr11	1	1	NA	deletion	FALSE	FALSE	FALSE	NA	NA
GEL-TGCT-0051	3	1	A+;A+	SVMERGE96	1	chr11;chr12	2	0.5	NA	unbalanced_translocation	FALSE	FALSE	FALSE	NA	NA
GEL-TGCT-0051	4	1	B-^B+	SVMERGE77	1	chr12	1	1	NA	tandem_duplication	FALSE	FALSE	FALSE	NA	NA
GEL-TGCT-0051	5	1	A+^C-	SVMERGE180	1	chr12	1	1	NA	deletion	FALSE	FALSE	FALSE	NA	NA
GEL-TGCT-0051	6	4	A+/B+^C+/E-^F-;A+/B+^D-	SVMERGE134;SVMERGE40;SVMERGE78;SVMERGE82	4	chr14;chr3	2	2	1	complex_unclassified	TRUE	FALSE	FALSE	1	0
GEL-TGCT-0051	7	1	A+^B+	SVMERGE6	1	chr16	1	1	NA	unbalanced_inversion	FALSE	FALSE	FALSE	NA	NA
GEL-TGCT-0051	8	1	A+^C-	SVMERGE195	1	chr17	1	1	NA	deletion	FALSE	FALSE	FALSE	NA	NA
GEL-TGCT-0051	9	1	A+^C-	SVMERGE151	1	chr18	1	1	NA	deletion	FALSE	FALSE	FALSE	NA	NA
GEL-TGCT-0051	10	1	A+;A+	SVMERGE21	1	chr18;chr4	2	0.5	NA	unbalanced_translocation	FALSE	FALSE	FALSE	NA	NA
GEL-TGCT-0051	11	1	A+^C-	SVMERGE16	1	chr2	1	1	NA	deletion	FALSE	FALSE	FALSE	NA	NA
GEL-TGCT-0051	12	1	A+^C-	SVMERGE83	1	chr2	1	1	NA	deletion	FALSE	FALSE	FALSE	NA	NA
GEL-TGCT-0051	13	1	A+;A+	SVMERGE97	1	chr20;chr3	2	0.5	NA	unbalanced_translocation	FALSE	FALSE	FALSE	NA	NA
GEL-TGCT-0051	14	1	A+^C-	SVMERGE104	1	chr20	1	1	NA	deletion	FALSE	FALSE	FALSE	NA	NA
GEL-TGCT-0051	15	1	A+^C-	SVMERGE161	1	chr22	1	1	NA	deletion	FALSE	FALSE	FALSE	NA	NA
GEL-TGCT-0051	16	1	B-^B+	SVMERGE111	1	chr5	1	1	NA	tandem_duplication	FALSE	FALSE	FALSE	NA	NA
GEL-TGCT-0051	17	4	Complex	SVMERGE132;SVMERGE67;SVMERGE68;SVMERGE74	4	chr5	1	4	1	complex_unclassified	TRUE	FALSE	FALSE	0.90552	0.043102
GEL-TGCT-0051	18	1	B-^B+	SVMERGE56	1	chr6	1	1	NA	tandem_duplication	FALSE	FALSE	FALSE	NA	NA
GEL-TGCT-0051	19	1	A+^B+	SVMERGE119	1	chr7	1	1	NA	unbalanced_inversion	FALSE	FALSE	FALSE	NA	NA
GEL-TGCT-0051	20	1	A+^C-	SVMERGE75	1	chr7	1	1	NA	deletion	FALSE	FALSE	FALSE	NA	NA
GEL-TGCT-0051	21	1	A+^C-	SVMERGE108	1	chr9	1	1	NA	deletion	FALSE	FALSE	FALSE	NA	NA
GEL-TGCT-0051	22	1	A+^B+	SVMERGE11	1	chr9	1	1	NA	unbalanced_inversion	FALSE	FALSE	FALSE	NA	NA
GEL-TGCT-0051	23	1	A+^C-	SVMERGE107	1	chr9	1	1	NA	deletion	FALSE	FALSE	FALSE	NA	NA
GEL-TGCT-0051	24	1	B-^B+	SVMERGE154	1	chrX	1	1	NA	tandem_duplication	FALSE	FALSE	FALSE	NA	NA
GEL-TGCT-0042	1	1	A+^B+	SVMERGE62	1	chr10	1	1	NA	unbalanced_inversion	FALSE	FALSE	FALSE	NA	NA
GEL-TGCT-0042	2	1	A+;A+	SVMERGE124	1	chr11;chr9	2	0.5	NA	unbalanced_translocation	FALSE	FALSE	FALSE	NA	NA
GEL-TGCT-0042	3	1	A+;A+	SVMERGE97	1	chr12;chr3	2	0.5	NA	unbalanced_translocation	FALSE	FALSE	FALSE	NA	NA
GEL-TGCT-0042	4	1	A+^C-	SVMERGE8	1	chr16	1	1	NA	deletion	FALSE	FALSE	FALSE	NA	NA
GEL-TGCT-0042	5	2	B-/B+;B-/B+	SVMERGE7;SVMERGE73	2	chr17;chr20	2	1	NA	balanced_translocation	FALSE	FALSE	FALSE	NA	NA
GEL-TGCT-0042	6	1	A+^C-	SVMERGE36	1	chr21	1	1	NA	deletion	FALSE	FALSE	FALSE	NA	NA
GEL-TGCT-0042	7	1	A+^B+	SVMERGE78	1	chr4	1	1	NA	unbalanced_inversion	FALSE	FALSE	FALSE	NA	NA
GEL-TGCT-0030	1	1	A+;A+	SVMERGE79	1	chr1;chr8	2	0.5	NA	unbalanced_translocation	FALSE	FALSE	FALSE	NA	NA
GEL-TGCT-0030	2	1	A+^C-	SVMERGE49	1	chr1	1	1	NA	deletion	FALSE	FALSE	FALSE	NA	NA
GEL-TGCT-0030	3	1	B-^B+	SVMERGE12	1	chr10	1	1	NA	tandem_duplication	FALSE	FALSE	FALSE	NA	NA
GEL-TGCT-0030	4	2	B-/B+;B-/B+	SVMERGE10;SVMERGE71	2	chr12;chr17	2	1	NA	balanced_translocation	FALSE	FALSE	FALSE	NA	NA
GEL-TGCT-0030	5	1	A+^C-	SVMERGE7	1	chr16	1	1	NA	deletion	FALSE	FALSE	FALSE	NA	NA
GEL-TGCT-0030	6	1	A+^C-	SVMERGE16	1	chr16	1	1	NA	deletion	FALSE	FALSE	FALSE	NA	NA
GEL-TGCT-0030	7	1	A+^B+	SVMERGE18	1	chr17	1	1	NA	unbalanced_inversion	FALSE	FALSE	FALSE	NA	NA
GEL-TGCT-0030	8	1	A+^B+	SVMERGE65	1	chr17	1	1	NA	unbalanced_inversion	FALSE	FALSE	FALSE	NA	NA
GEL-TGCT-0030	9	1	A+^B+	SVMERGE52	1	chr17	1	1	NA	unbalanced_inversion	FALSE	FALSE	FALSE	NA	NA
GEL-TGCT-0030	10	1	A+;A+	SVMERGE90	1	chr17;chr2	2	0.5	NA	unbalanced_translocation	FALSE	FALSE	FALSE	NA	NA
GEL-TGCT-0030	11	1	B-^B+	SVMERGE91	1	chr19	1	1	NA	tandem_duplication	FALSE	FALSE	FALSE	NA	NA
GEL-TGCT-0030	12	1	B-^B+	SVMERGE35	1	chr21	1	1	NA	tandem_duplication	FALSE	FALSE	FALSE	NA	NA
GEL-TGCT-0030	13	1	A+^C-	SVMERGE88	1	chr3	1	1	NA	deletion	FALSE	FALSE	FALSE	NA	NA
GEL-TGCT-0030	14	1	A+^C-	SVMERGE98	1	chr3	1	1	NA	deletion	FALSE	FALSE	FALSE	NA	NA
GEL-TGCT-0030	15	1	A+;A+	SVMERGE8	1	chr4;chr7	2	0.5	NA	unbalanced_translocation	FALSE	FALSE	FALSE	NA	NA
GEL-TGCT-0030	16	1	B-^B+	SVMERGE94	1	chr5	1	1	NA	tandem_duplication	FALSE	FALSE	FALSE	NA	NA
GEL-TGCT-0030	17	1	A+^C-	SVMERGE26	1	chr7	1	1	NA	deletion	FALSE	FALSE	FALSE	NA	NA
GEL-TGCT-0030	18	1	B-^B+	SVMERGE60	1	chrX	1	1	NA	tandem_duplication	FALSE	FALSE	FALSE	NA	NA
GEL-TGCT-0013	1	1	A+^C-	SVMERGE14	1	chr1	1	1	NA	deletion	FALSE	FALSE	FALSE	NA	NA
GEL-TGCT-0013	2	1	A+^C-	SVMERGE5	1	chr1	1	1	NA	deletion	FALSE	FALSE	FALSE	NA	NA
GEL-TGCT-0013	3	23	A+;A+;A+;A+^C-/C+^E+/E-;B-/B+/C+;Complex;Complex	SVMERGE15;SVMERGE2;SVMERGE20;SVMERGE31;SVMERGE32;SVMERGE35;SVMERGE39;SVMERGE40;SVMERGE41;SVMERGE44;SVMERGE47;SVMERGE49;SVMERGE50;SVMERGE52;SVMERGE54;SVMERGE56;SVMERGE61;SVMERGE69;SVMERGE72;SVMERGE74;SVMERGE88;SVMERGE97;SVMERGE99	23	chr10;chr12;chr18;chr8	4	5.75	1	complex_unclassified	TRUE	FALSE	FALSE	0.98472	0.00668724
GEL-TGCT-0013	4	1	A+;A+	SVMERGE119	1	chr10;chr7	2	0.5	NA	unbalanced_translocation	FALSE	FALSE	FALSE	NA	NA
GEL-TGCT-0013	5	1	A+;A+	SVMERGE105	1	chr12;chr5	2	0.5	NA	unbalanced_translocation	FALSE	FALSE	FALSE	NA	NA
GEL-TGCT-0013	6	1	A+^C-	SVMERGE17	1	chr14	1	1	NA	deletion	FALSE	FALSE	FALSE	NA	NA
GEL-TGCT-0013	7	3	A+^B+/D-;A+^C+/B+	SVMERGE1;SVMERGE27;SVMERGE45	3	chr14	1	3	1	complex_unclassified	TRUE	FALSE	FALSE	0.62401	0.204808
GEL-TGCT-0013	8	1	B-^B+	SVMERGE112	1	chr17	1	1	NA	tandem_duplication	FALSE	FALSE	FALSE	NA	NA
GEL-TGCT-0013	9	1	B-^B+	SVMERGE24	1	chr18	1	1	NA	tandem_duplication	FALSE	FALSE	FALSE	NA	NA
GEL-TGCT-0013	10	1	A+^C-	SVMERGE21	1	chr18	1	1	NA	deletion	FALSE	FALSE	FALSE	NA	NA
GEL-TGCT-0013	11	2	A+^C-/C+^D+	SVMERGE106;SVMERGE34	2	chr2	1	2	NA	simple_unclassified	FALSE	FALSE	FALSE	NA	NA
GEL-TGCT-0013	12	1	A+^C-	SVMERGE25	1	chr2	1	1	NA	deletion	FALSE	FALSE	FALSE	NA	NA
GEL-TGCT-0013	13	1	A+;A+	SVMERGE62	1	chr21;chr3	2	0.5	NA	unbalanced_translocation	FALSE	FALSE	FALSE	NA	NA
GEL-TGCT-0013	14	1	A+^C-	SVMERGE28	1	chr22	1	1	NA	deletion	FALSE	FALSE	FALSE	NA	NA
GEL-TGCT-0013	15	1	A+;A+	SVMERGE59	1	chr3;chr4	2	0.5	NA	unbalanced_translocation	FALSE	FALSE	FALSE	NA	NA
GEL-TGCT-0013	16	1	B-^B+	SVMERGE66	1	chr9	1	1	NA	tandem_duplication	FALSE	FALSE	FALSE	NA	NA
GEL-TGCT-0012	1	1	A+;A+	SVMERGE19	1	chr11;chr9	2	0.5	NA	unbalanced_translocation	FALSE	FALSE	FALSE	NA	NA
GEL-TGCT-0012	2	1	A+;A+	SVMERGE81	1	chr12;chr17	2	0.5	NA	unbalanced_translocation	FALSE	FALSE	FALSE	NA	NA
GEL-TGCT-0012	3	1	A+^C-	SVMERGE17	1	chr12	1	1	NA	deletion	FALSE	FALSE	FALSE	NA	NA
GEL-TGCT-0012	4	1	A+;A+	SVMERGE1	1	chr14;chrX	2	0.5	NA	unbalanced_translocation	FALSE	FALSE	FALSE	NA	NA
GEL-TGCT-0012	5	1	A+^C-	SVMERGE27	1	chr15	1	1	NA	deletion	FALSE	FALSE	FALSE	NA	NA
GEL-TGCT-0012	6	2	A+;A+^D-/B+	SVMERGE4;SVMERGE5	2	chr2;chr7	2	1	NA	simple_unclassified	FALSE	FALSE	FALSE	NA	NA
GEL-TGCT-0012	7	3	A+;A+/B+^C+;A+^B+	SVMERGE36;SVMERGE57;SVMERGE63	3	chr20;chr22	2	1.5	1	complex_unclassified	TRUE	FALSE	FALSE	1	0
GEL-TGCT-0012	8	1	A+^C-	SVMERGE10	1	chr3	1	1	NA	deletion	FALSE	FALSE	FALSE	NA	NA
GEL-TGCT-0012	9	1	A+^C-	SVMERGE26	1	chr3	1	1	NA	deletion	FALSE	FALSE	FALSE	NA	NA
GEL-TGCT-0012	10	1	A+^C-	SVMERGE58	1	chr3	1	1	NA	deletion	FALSE	FALSE	FALSE	NA	NA
GEL-TGCT-0012	11	1	A+^C-	SVMERGE8	1	chr3	1	1	NA	deletion	FALSE	FALSE	FALSE	NA	NA
GEL-TGCT-0012	12	1	B-^B+	SVMERGE74	1	chr6	1	1	NA	tandem_duplication	FALSE	FALSE	FALSE	NA	NA
GEL-TGCT-0012	13	1	A+^B+	SVMERGE16	1	chr7	1	1	NA	unbalanced_inversion	FALSE	FALSE	FALSE	NA	NA
GEL-TGCT-0012	14	1	A+^C-	SVMERGE46	1	chr8	1	1	NA	deletion	FALSE	FALSE	FALSE	NA	NA
GEL-TGCT-0012	15	1	B-^B+	SVMERGE31	1	chr9	1	1	NA	tandem_duplication	FALSE	FALSE	FALSE	NA	NA
GEL-TGCT-0012	16	1	B-^B+	SVMERGE61	1	chrX	1	1	NA	tandem_duplication	FALSE	FALSE	FALSE	NA	NA
GEL-TGCT-0049	1	1	A+;A+	SVMERGE20	1	chr10;chr2	2	0.5	NA	unbalanced_translocation	FALSE	FALSE	FALSE	NA	NA
GEL-TGCT-0049	2	1	A+;A+	SVMERGE40	1	chr12;chr13	2	0.5	NA	unbalanced_translocation	FALSE	FALSE	FALSE	NA	NA
GEL-TGCT-0049	3	1	B-^B+	SVMERGE35	1	chr13	1	1	NA	tandem_duplication	FALSE	FALSE	FALSE	NA	NA
GEL-TGCT-0049	4	1	A+^C-	SVMERGE81	1	chr13	1	1	NA	deletion	FALSE	FALSE	FALSE	NA	NA
GEL-TGCT-0049	5	2	A+;A+^C+/C-	SVMERGE43;SVMERGE73	2	chr15;chr6	2	1	NA	simple_unclassified	FALSE	FALSE	FALSE	NA	NA
GEL-TGCT-0049	6	1	A+;A+	SVMERGE36	1	chr17;chr22	2	0.5	NA	unbalanced_translocation	FALSE	FALSE	FALSE	NA	NA
GEL-TGCT-0049	7	1	A+;A+	SVMERGE53	1	chr18;chr3	2	0.5	NA	unbalanced_translocation	FALSE	FALSE	FALSE	NA	NA
GEL-TGCT-0049	8	2	A+^D+/C-^D-	SVMERGE8;SVMERGE9	2	chr2	1	2	NA	simple_unclassified	FALSE	FALSE	FALSE	NA	NA
GEL-TGCT-0049	9	2	A+;A+^B+/D-	SVMERGE37;SVMERGE45	2	chr2;chr5	2	1	NA	simple_unclassified	FALSE	FALSE	FALSE	NA	NA
GEL-TGCT-0049	10	1	A+^C-	SVMERGE19	1	chr20	1	1	NA	deletion	FALSE	FALSE	FALSE	NA	NA
GEL-TGCT-0049	11	1	A+^C-	SVMERGE33	1	chr21	1	1	NA	deletion	FALSE	FALSE	FALSE	NA	NA
GEL-TGCT-0049	12	1	A+^B+	SVMERGE24	1	chr21	1	1	NA	unbalanced_inversion	FALSE	FALSE	FALSE	NA	NA
GEL-TGCT-0049	13	1	A+^C-	SVMERGE63	1	chr3	1	1	NA	deletion	FALSE	FALSE	FALSE	NA	NA
GEL-TGCT-0049	14	1	A+^C-	SVMERGE6	1	chr3	1	1	NA	deletion	FALSE	FALSE	FALSE	NA	NA
GEL-TGCT-0049	15	1	A+^C-	SVMERGE27	1	chr4	1	1	NA	deletion	FALSE	FALSE	FALSE	NA	NA
GEL-TGCT-0049	16	1	B-^B+	SVMERGE34	1	chr5	1	1	NA	tandem_duplication	FALSE	FALSE	FALSE	NA	NA
GEL-TGCT-0049	17	1	A+^C-	SVMERGE56	1	chr5	1	1	NA	deletion	FALSE	FALSE	FALSE	NA	NA
GEL-TGCT-0049	18	1	B-^B+	SVMERGE14	1	chr6	1	1	NA	tandem_duplication	FALSE	FALSE	FALSE	NA	NA
GEL-TGCT-0049	19	1	A+;A+	SVMERGE58	1	chr6;chrX	2	0.5	NA	unbalanced_translocation	FALSE	FALSE	FALSE	NA	NA
GEL-TGCT-0049	20	1	A+^C-	SVMERGE17	1	chr6	1	1	NA	deletion	FALSE	FALSE	FALSE	NA	NA
GEL-TGCT-0049	21	1	A+^C-	SVMERGE15	1	chr8	1	1	NA	deletion	FALSE	FALSE	FALSE	NA	NA
GEL-TGCT-0049	22	1	A+^C-	SVMERGE29	1	chr9	1	1	NA	deletion	FALSE	FALSE	FALSE	NA	NA
GEL-TGCT-0049	23	1	A+^C-	SVMERGE7	1	chrX	1	1	NA	deletion	FALSE	FALSE	FALSE	NA	NA
GEL-TGCT-0050	1	1	A+^C-	SVMERGE45	1	chr11	1	1	NA	deletion	FALSE	FALSE	FALSE	NA	NA
GEL-TGCT-0050	2	1	A+;A+	SVMERGE34	1	chr12;chr19	2	0.5	NA	unbalanced_translocation	FALSE	FALSE	FALSE	NA	NA
GEL-TGCT-0050	3	1	A+^B+	SVMERGE3	1	chr12	1	1	NA	unbalanced_inversion	FALSE	FALSE	FALSE	NA	NA
GEL-TGCT-0050	4	1	A+^C-	SVMERGE54	1	chr14	1	1	NA	deletion	FALSE	FALSE	FALSE	NA	NA
GEL-TGCT-0050	5	1	A+^C-	SVMERGE41	1	chr14	1	1	NA	deletion	FALSE	FALSE	FALSE	NA	NA
GEL-TGCT-0050	6	1	A+;A+	SVMERGE80	1	chr15;chr3	2	0.5	NA	unbalanced_translocation	FALSE	FALSE	FALSE	NA	NA
GEL-TGCT-0050	7	1	A+^B+	SVMERGE21	1	chr17	1	1	NA	unbalanced_inversion	FALSE	FALSE	FALSE	NA	NA
GEL-TGCT-0050	8	1	A+^B+	SVMERGE61	1	chr17	1	1	NA	unbalanced_inversion	FALSE	FALSE	FALSE	NA	NA
GEL-TGCT-0050	9	1	A+^B+	SVMERGE1	1	chr18	1	1	NA	unbalanced_inversion	FALSE	FALSE	FALSE	NA	NA
GEL-TGCT-0050	10	1	A+^C-	SVMERGE5	1	chr2	1	1	NA	deletion	FALSE	FALSE	FALSE	NA	NA
GEL-TGCT-0050	11	1	A+^C-	SVMERGE50	1	chr21	1	1	NA	deletion	FALSE	FALSE	FALSE	NA	NA
GEL-TGCT-0050	12	2	A+^C-/C+^E-	SVMERGE20;SVMERGE26	2	chr3	1	2	NA	adjacent_deletions	FALSE	FALSE	FALSE	NA	NA
GEL-TGCT-0050	13	4	Complex	SVMERGE31;SVMERGE33;SVMERGE49;SVMERGE51	4	chr4	1	4	1	complex_unclassified	TRUE	FALSE	FALSE	0.20225	0.694111
GEL-TGCT-0050	14	1	A+^C-	SVMERGE14	1	chr4	1	1	NA	deletion	FALSE	FALSE	FALSE	NA	NA
GEL-TGCT-0050	15	1	A+^C-	SVMERGE32	1	chr4	1	1	NA	deletion	FALSE	FALSE	FALSE	NA	NA
GEL-TGCT-0050	16	1	B-^B+	SVMERGE35	1	chr7	1	1	NA	tandem_duplication	FALSE	FALSE	FALSE	NA	NA
GEL-TGCT-0050	17	1	A+^C-	SVMERGE18	1	chr7	1	1	NA	deletion	FALSE	FALSE	FALSE	NA	NA
GEL-TGCT-0050	18	1	A+^B+	SVMERGE29	1	chr8	1	1	NA	unbalanced_inversion	FALSE	FALSE	FALSE	NA	NA
GEL-TGCT-0050	19	1	A+^C-	SVMERGE22	1	chr8	1	1	NA	deletion	FALSE	FALSE	FALSE	NA	NA
GEL-TGCT-0050	20	1	A+^B+	SVMERGE4	1	chr9	1	1	NA	unbalanced_inversion	FALSE	FALSE	FALSE	NA	NA
GEL-TGCT-0050	21	1	A+^C-	SVMERGE9	1	chrX	1	1	NA	deletion	FALSE	FALSE	FALSE	NA	NA
GEL-TGCT-0002	1	1	A+^C-	SVMERGE56	1	chr1	1	1	NA	deletion	FALSE	FALSE	FALSE	NA	NA
GEL-TGCT-0002	2	1	A+^C-	SVMERGE1	1	chr1	1	1	NA	deletion	FALSE	FALSE	FALSE	NA	NA
GEL-TGCT-0002	3	1	A+^C-	SVMERGE86	1	chr1	1	1	NA	deletion	FALSE	FALSE	FALSE	NA	NA
GEL-TGCT-0002	4	1	A+^C-	SVMERGE96	1	chr1	1	1	NA	deletion	FALSE	FALSE	FALSE	NA	NA
GEL-TGCT-0002	5	1	A+^C-	SVMERGE71	1	chr1	1	1	NA	deletion	FALSE	FALSE	FALSE	NA	NA
GEL-TGCT-0002	6	1	A+^B+	SVMERGE93	1	chr1	1	1	NA	unbalanced_inversion	FALSE	FALSE	FALSE	NA	NA
GEL-TGCT-0002	7	1	A+^C-	SVMERGE50	1	chr10	1	1	NA	deletion	FALSE	FALSE	FALSE	NA	NA
GEL-TGCT-0002	8	1	A+^C-	SVMERGE27	1	chr10	1	1	NA	deletion	FALSE	FALSE	FALSE	NA	NA
GEL-TGCT-0002	9	1	A+^C-	SVMERGE94	1	chr11	1	1	NA	deletion	FALSE	FALSE	FALSE	NA	NA
GEL-TGCT-0002	10	2	B-^C-/C+^D+	SVMERGE30;SVMERGE75	2	chr11	1	2	NA	simple_unclassified	FALSE	FALSE	FALSE	NA	NA
GEL-TGCT-0002	11	1	A+;A+	SVMERGE16	1	chr11;chr4	2	0.5	NA	unbalanced_translocation	FALSE	FALSE	FALSE	NA	NA
GEL-TGCT-0002	12	1	A+^C-	SVMERGE80	1	chr11	1	1	NA	deletion	FALSE	FALSE	FALSE	NA	NA
GEL-TGCT-0002	13	1	A+^C-	SVMERGE78	1	chr12	1	1	NA	deletion	FALSE	FALSE	FALSE	NA	NA
GEL-TGCT-0002	14	2	A+^C-/C+^D+	SVMERGE114;SVMERGE47	2	chr12	1	2	NA	simple_unclassified	FALSE	FALSE	FALSE	NA	NA
GEL-TGCT-0002	15	1	A+^C-	SVMERGE67	1	chr12	1	1	NA	deletion	FALSE	FALSE	FALSE	NA	NA
GEL-TGCT-0002	16	1	A+;A+	SVMERGE2	1	chr12;chr13	2	0.5	NA	unbalanced_translocation	FALSE	FALSE	FALSE	NA	NA
GEL-TGCT-0002	17	1	A+^B+	SVMERGE59	1	chr13	1	1	NA	unbalanced_inversion	FALSE	FALSE	FALSE	NA	NA
GEL-TGCT-0002	18	1	A+^C-	SVMERGE21	1	chr13	1	1	NA	deletion	FALSE	FALSE	FALSE	NA	NA
GEL-TGCT-0002	19	2	A+;A+;A+/B+	SVMERGE105;SVMERGE70	2	chr13	1	2	NA	simple_unclassified	FALSE	FALSE	FALSE	NA	NA
GEL-TGCT-0002	20	1	A+^C-	SVMERGE22	1	chr14	1	1	NA	deletion	FALSE	FALSE	FALSE	NA	NA
GEL-TGCT-0002	21	1	A+^C-	SVMERGE98	1	chr15	1	1	NA	deletion	FALSE	FALSE	FALSE	NA	NA
GEL-TGCT-0002	22	2	A+^D+/C-^D-	SVMERGE108;SVMERGE90	2	chr15	1	2	NA	simple_unclassified	FALSE	FALSE	FALSE	NA	NA
GEL-TGCT-0002	23	1	A+^C-	SVMERGE102	1	chr16	1	1	NA	deletion	FALSE	FALSE	FALSE	NA	NA
GEL-TGCT-0002	24	1	B-^B+	SVMERGE64	1	chr16	1	1	NA	tandem_duplication	FALSE	FALSE	FALSE	NA	NA
GEL-TGCT-0002	25	1	A+^C-	SVMERGE49	1	chr17	1	1	NA	deletion	FALSE	FALSE	FALSE	NA	NA
GEL-TGCT-0002	26	1	A+^C-	SVMERGE19	1	chr17	1	1	NA	deletion	FALSE	FALSE	FALSE	NA	NA
GEL-TGCT-0002	27	1	A+^C-	SVMERGE72	1	chr17	1	1	NA	deletion	FALSE	FALSE	FALSE	NA	NA
GEL-TGCT-0002	28	1	A+^C-	SVMERGE62	1	chr19	1	1	NA	deletion	FALSE	FALSE	FALSE	NA	NA
GEL-TGCT-0002	29	1	A+^C-	SVMERGE97	1	chr2	1	1	NA	deletion	FALSE	FALSE	FALSE	NA	NA
GEL-TGCT-0002	30	3	A+/C-^C+;A+^C+/C-	SVMERGE134;SVMERGE14;SVMERGE29	3	chr2;chrX	2	1.5	1	complex_unclassified	TRUE	FALSE	FALSE	1	0
GEL-TGCT-0002	31	1	A+^C-	SVMERGE5	1	chr2	1	1	NA	deletion	FALSE	FALSE	FALSE	NA	NA
GEL-TGCT-0002	32	1	A+^C-	SVMERGE82	1	chr2	1	1	NA	deletion	FALSE	FALSE	FALSE	NA	NA
GEL-TGCT-0002	33	1	A+^C-	SVMERGE41	1	chr2	1	1	NA	deletion	FALSE	FALSE	FALSE	NA	NA
GEL-TGCT-0002	34	1	A+^C-	SVMERGE106	1	chr20	1	1	NA	deletion	FALSE	FALSE	FALSE	NA	NA
GEL-TGCT-0002	35	1	A+^C-	SVMERGE58	1	chr21	1	1	NA	deletion	FALSE	FALSE	FALSE	NA	NA
GEL-TGCT-0002	36	1	A+^C-	SVMERGE63	1	chr21	1	1	NA	deletion	FALSE	FALSE	FALSE	NA	NA
GEL-TGCT-0002	37	1	A+^C-	SVMERGE18	1	chr3	1	1	NA	deletion	FALSE	FALSE	FALSE	NA	NA
GEL-TGCT-0002	38	1	A+^B+	SVMERGE121	1	chr3	1	1	NA	unbalanced_inversion	FALSE	FALSE	FALSE	NA	NA
GEL-TGCT-0002	39	1	A+^C-	SVMERGE43	1	chr3	1	1	NA	deletion	FALSE	FALSE	FALSE	NA	NA
GEL-TGCT-0002	40	2	A+/C-;A+/C-	SVMERGE13;SVMERGE73	2	chr3	1	2	NA	simple_unclassified	FALSE	FALSE	FALSE	NA	NA
GEL-TGCT-0002	41	1	A+^C-	SVMERGE127	1	chr3	1	1	NA	deletion	FALSE	FALSE	FALSE	NA	NA
GEL-TGCT-0002	42	1	A+^C-	SVMERGE39	1	chr3	1	1	NA	deletion	FALSE	FALSE	FALSE	NA	NA
GEL-TGCT-0002	43	1	A+^C-	SVMERGE79	1	chr3	1	1	NA	deletion	FALSE	FALSE	FALSE	NA	NA
GEL-TGCT-0002	44	1	A+^C-	SVMERGE66	1	chr4	1	1	NA	deletion	FALSE	FALSE	FALSE	NA	NA
GEL-TGCT-0002	45	1	A+^C-	SVMERGE60	1	chr4	1	1	NA	deletion	FALSE	FALSE	FALSE	NA	NA
GEL-TGCT-0002	46	1	A+^C-	SVMERGE53	1	chr4	1	1	NA	deletion	FALSE	FALSE	FALSE	NA	NA
GEL-TGCT-0002	47	1	A+^C-	SVMERGE44	1	chr4	1	1	NA	deletion	FALSE	FALSE	FALSE	NA	NA
GEL-TGCT-0002	48	2	A+^C-/D-^D+	SVMERGE139;SVMERGE55	2	chr4	1	2	NA	simple_unclassified	FALSE	FALSE	FALSE	NA	NA
GEL-TGCT-0002	49	1	A+^C-	SVMERGE83	1	chr6	1	1	NA	deletion	FALSE	FALSE	FALSE	NA	NA
GEL-TGCT-0002	50	1	B-^B+	SVMERGE11	1	chr6	1	1	NA	tandem_duplication	FALSE	FALSE	FALSE	NA	NA
GEL-TGCT-0002	51	1	A+^B+	SVMERGE46	1	chr6	1	1	NA	unbalanced_inversion	FALSE	FALSE	FALSE	NA	NA
GEL-TGCT-0002	52	1	A+^B+	SVMERGE38	1	chr7	1	1	NA	unbalanced_inversion	FALSE	FALSE	FALSE	NA	NA
GEL-TGCT-0002	53	1	A+^C-	SVMERGE54	1	chr7	1	1	NA	deletion	FALSE	FALSE	FALSE	NA	NA
GEL-TGCT-0002	54	2	A+/C-;A+/C-	SVMERGE45;SVMERGE77	2	chr7	1	2	NA	simple_unclassified	FALSE	FALSE	FALSE	NA	NA
GEL-TGCT-0002	55	1	A+^B+	SVMERGE126	1	chr7	1	1	NA	unbalanced_inversion	FALSE	FALSE	FALSE	NA	NA
GEL-TGCT-0002	56	1	A+^C-	SVMERGE95	1	chr7	1	1	NA	deletion	FALSE	FALSE	FALSE	NA	NA
GEL-TGCT-0002	57	1	A+^C-	SVMERGE7	1	chr8	1	1	NA	deletion	FALSE	FALSE	FALSE	NA	NA
GEL-TGCT-0002	58	1	A+^B+	SVMERGE129	1	chr9	1	1	NA	unbalanced_inversion	FALSE	FALSE	FALSE	NA	NA
GEL-TGCT-0002	59	1	A+^C-	SVMERGE103	1	chr9	1	1	NA	deletion	FALSE	FALSE	FALSE	NA	NA
GEL-TGCT-0002	60	1	A+^B+	SVMERGE28	1	chrX	1	1	NA	unbalanced_inversion	FALSE	FALSE	FALSE	NA	NA
GEL-TGCT-0002	61	3	A+/C-/C+^D+;B-/B+	SVMERGE36;SVMERGE42;SVMERGE57	3	chrX	1	3	1	complex_unclassified	TRUE	FALSE	FALSE	0.62394	0.204857
GEL-TGCT-0043	1	1	A+^C-	SVMERGE312	1	chr1	1	1	NA	deletion	FALSE	FALSE	FALSE	NA	NA
GEL-TGCT-0043	2	2	A+^C-/C+^E-	SVMERGE152;SVMERGE154	2	chr1	1	2	NA	adjacent_deletions	FALSE	FALSE	FALSE	NA	NA
GEL-TGCT-0043	3	1	A+^B+	SVMERGE99	1	chr1	1	1	NA	unbalanced_inversion	FALSE	FALSE	FALSE	NA	NA
GEL-TGCT-0043	4	1	A+^C-	SVMERGE63	1	chr1	1	1	NA	deletion	FALSE	FALSE	FALSE	NA	NA
GEL-TGCT-0043	5	1	A+^C-	SVMERGE75	1	chr1	1	1	NA	deletion	FALSE	FALSE	FALSE	NA	NA
GEL-TGCT-0043	6	1	A+^C-	SVMERGE6	1	chr1	1	1	NA	deletion	FALSE	FALSE	FALSE	NA	NA
GEL-TGCT-0043	7	1	A+;A+	SVMERGE41	1	chr1;chr10	2	0.5	NA	unbalanced_translocation	FALSE	FALSE	FALSE	NA	NA
GEL-TGCT-0043	8	1	B-^B+	SVMERGE177	1	chr1	1	1	NA	tandem_duplication	FALSE	FALSE	FALSE	NA	NA
GEL-TGCT-0043	9	1	A+^C-	SVMERGE83	1	chr1	1	1	NA	deletion	FALSE	FALSE	FALSE	NA	NA
GEL-TGCT-0043	10	1	A+^C-	SVMERGE235	1	chr1	1	1	NA	deletion	FALSE	FALSE	FALSE	NA	NA
GEL-TGCT-0043	11	1	A+^C-	SVMERGE104	1	chr1	1	1	NA	deletion	FALSE	FALSE	FALSE	NA	NA
GEL-TGCT-0043	12	1	A+^C-	SVMERGE42	1	chr10	1	1	NA	deletion	FALSE	FALSE	FALSE	NA	NA
GEL-TGCT-0043	13	1	A+^C-	SVMERGE17	1	chr10	1	1	NA	deletion	FALSE	FALSE	FALSE	NA	NA
GEL-TGCT-0043	14	1	A+^C-	SVMERGE86	1	chr10	1	1	NA	deletion	FALSE	FALSE	FALSE	NA	NA
GEL-TGCT-0043	15	1	A+;A+	SVMERGE362	1	chr10;chr12	2	0.5	NA	unbalanced_translocation	FALSE	FALSE	FALSE	NA	NA
GEL-TGCT-0043	16	1	A+^C-	SVMERGE105	1	chr10	1	1	NA	deletion	FALSE	FALSE	FALSE	NA	NA
GEL-TGCT-0043	17	1	A+^C-	SVMERGE211	1	chr11	1	1	NA	deletion	FALSE	FALSE	FALSE	NA	NA
GEL-TGCT-0043	18	1	A+^B+	SVMERGE212	1	chr12	1	1	NA	unbalanced_inversion	FALSE	FALSE	FALSE	NA	NA
GEL-TGCT-0043	19	1	A+^C-	SVMERGE144	1	chr12	1	1	NA	deletion	FALSE	FALSE	FALSE	NA	NA
GEL-TGCT-0043	20	1	A+^B+	SVMERGE2	1	chr12	1	1	NA	unbalanced_inversion	FALSE	FALSE	FALSE	NA	NA
GEL-TGCT-0043	21	1	A+^C-	SVMERGE9	1	chr12	1	1	NA	deletion	FALSE	FALSE	FALSE	NA	NA
GEL-TGCT-0043	22	1	A+^B+	SVMERGE141	1	chr12	1	1	NA	unbalanced_inversion	FALSE	FALSE	FALSE	NA	NA
GEL-TGCT-0043	23	1	A+^B+	SVMERGE68	1	chr12	1	1	NA	unbalanced_inversion	FALSE	FALSE	FALSE	NA	NA
GEL-TGCT-0043	24	1	A+^C-	SVMERGE391	1	chr12	1	1	NA	deletion	FALSE	FALSE	FALSE	NA	NA
GEL-TGCT-0043	25	1	A+^C-	SVMERGE229	1	chr12	1	1	NA	deletion	FALSE	FALSE	FALSE	NA	NA
GEL-TGCT-0043	26	1	A+^C-	SVMERGE304	1	chr12	1	1	NA	deletion	FALSE	FALSE	FALSE	NA	NA
GEL-TGCT-0043	27	1	A+^C-	SVMERGE217	1	chr12	1	1	NA	deletion	FALSE	FALSE	FALSE	NA	NA
GEL-TGCT-0043	28	2	B-^D+/B+^C+	SVMERGE36;SVMERGE45	2	chr12	1	2	NA	simple_unclassified	FALSE	FALSE	FALSE	NA	NA
GEL-TGCT-0043	29	2	A+^D+/C-^D-	SVMERGE379;SVMERGE60	2	chr13	1	2	NA	simple_unclassified	FALSE	FALSE	FALSE	NA	NA
GEL-TGCT-0043	30	1	A+;A+	SVMERGE394	1	chr13;chr8	2	0.5	NA	unbalanced_translocation	FALSE	FALSE	FALSE	NA	NA
GEL-TGCT-0043	31	1	A+^C-	SVMERGE127	1	chr13	1	1	NA	deletion	FALSE	FALSE	FALSE	NA	NA
GEL-TGCT-0043	32	1	A+^C-	SVMERGE359	1	chr13	1	1	NA	deletion	FALSE	FALSE	FALSE	NA	NA
GEL-TGCT-0043	33	1	A+^C-	SVMERGE7	1	chr13	1	1	NA	deletion	FALSE	FALSE	FALSE	NA	NA
GEL-TGCT-0043	34	1	A+^C-	SVMERGE285	1	chr13	1	1	NA	deletion	FALSE	FALSE	FALSE	NA	NA
GEL-TGCT-0043	35	1	B-^B+	SVMERGE172	1	chr13	1	1	NA	tandem_duplication	FALSE	FALSE	FALSE	NA	NA
GEL-TGCT-0043	36	2	A+^C+/B+^E-	SVMERGE149;SVMERGE170	2	chr13	1	2	NA	simple_unclassified	FALSE	FALSE	FALSE	NA	NA
GEL-TGCT-0043	37	1	A+^C-	SVMERGE148	1	chr13	1	1	NA	deletion	FALSE	FALSE	FALSE	NA	NA
GEL-TGCT-0043	38	1	B-^B+	SVMERGE66	1	chr14	1	1	NA	tandem_duplication	FALSE	FALSE	FALSE	NA	NA
GEL-TGCT-0043	39	1	B-^B+	SVMERGE62	1	chr14	1	1	NA	tandem_duplication	FALSE	FALSE	FALSE	NA	NA
GEL-TGCT-0043	40	1	A+^C-	SVMERGE77	1	chr14	1	1	NA	deletion	FALSE	FALSE	FALSE	NA	NA
GEL-TGCT-0043	41	1	A+^C-	SVMERGE180	1	chr14	1	1	NA	deletion	FALSE	FALSE	FALSE	NA	NA
GEL-TGCT-0043	42	1	A+^C-	SVMERGE92	1	chr14	1	1	NA	deletion	FALSE	FALSE	FALSE	NA	NA
GEL-TGCT-0043	43	1	B-^B+	SVMERGE200	1	chr15	1	1	NA	tandem_duplication	FALSE	FALSE	FALSE	NA	NA
GEL-TGCT-0043	44	1	A+^C-	SVMERGE151	1	chr15	1	1	NA	deletion	FALSE	FALSE	FALSE	NA	NA
GEL-TGCT-0043	45	4	A+;A+/C-/C+;A+/C-/C+/E-	SVMERGE100;SVMERGE16;SVMERGE261;SVMERGE351	4	chr15	1	4	1	complex_unclassified	TRUE	FALSE	FALSE	0.90552	0.043102
GEL-TGCT-0043	46	1	A+^C-	SVMERGE275	1	chr15	1	1	NA	deletion	FALSE	FALSE	FALSE	NA	NA
GEL-TGCT-0043	47	1	A+^C-	SVMERGE168	1	chr15	1	1	NA	deletion	FALSE	FALSE	FALSE	NA	NA
GEL-TGCT-0043	48	1	A+^C-	SVMERGE47	1	chr16	1	1	NA	deletion	FALSE	FALSE	FALSE	NA	NA
GEL-TGCT-0043	49	1	A+^C-	SVMERGE18	1	chr16	1	1	NA	deletion	FALSE	FALSE	FALSE	NA	NA
GEL-TGCT-0043	50	1	A+^C-	SVMERGE336	1	chr16	1	1	NA	deletion	FALSE	FALSE	FALSE	NA	NA
GEL-TGCT-0043	51	2	A+;A+;A+/B+	SVMERGE153;SVMERGE363	2	chr16;chr2;chr4	3	0.666667	NA	simple_unclassified	FALSE	FALSE	FALSE	NA	NA
GEL-TGCT-0043	52	1	A+^C-	SVMERGE249	1	chr16	1	1	NA	deletion	FALSE	FALSE	FALSE	NA	NA
GEL-TGCT-0043	53	1	A+^C-	SVMERGE251	1	chr17	1	1	NA	deletion	FALSE	FALSE	FALSE	NA	NA
GEL-TGCT-0043	54	1	A+^B+	SVMERGE234	1	chr17	1	1	NA	unbalanced_inversion	FALSE	FALSE	FALSE	NA	NA
GEL-TGCT-0043	55	1	A+^C-	SVMERGE52	1	chr17	1	1	NA	deletion	FALSE	FALSE	FALSE	NA	NA
GEL-TGCT-0043	56	1	A+^B+	SVMERGE184	1	chr17	1	1	NA	unbalanced_inversion	FALSE	FALSE	FALSE	NA	NA
GEL-TGCT-0043	57	1	A+^C-	SVMERGE361	1	chr17	1	1	NA	deletion	FALSE	FALSE	FALSE	NA	NA
GEL-TGCT-0043	58	1	A+;A+	SVMERGE112	1	chr19;chr8	2	0.5	NA	unbalanced_translocation	FALSE	FALSE	FALSE	NA	NA
GEL-TGCT-0043	59	1	A+^C-	SVMERGE44	1	chr19	1	1	NA	deletion	FALSE	FALSE	FALSE	NA	NA
GEL-TGCT-0043	60	1	B-^B+	SVMERGE109	1	chr19	1	1	NA	tandem_duplication	FALSE	FALSE	FALSE	NA	NA
GEL-TGCT-0043	61	1	A+^C-	SVMERGE267	1	chr19	1	1	NA	deletion	FALSE	FALSE	FALSE	NA	NA
GEL-TGCT-0043	62	2	A+/B+;A+/C-	SVMERGE121;SVMERGE46	2	chr19	1	2	NA	simple_unclassified	FALSE	FALSE	FALSE	NA	NA
GEL-TGCT-0043	63	1	A+^C-	SVMERGE56	1	chr19	1	1	NA	deletion	FALSE	FALSE	FALSE	NA	NA
GEL-TGCT-0043	64	2	A+^C+/C-^E-	SVMERGE255;SVMERGE357	2	chr19	1	2	NA	balanced_inversion	FALSE	FALSE	FALSE	NA	NA
GEL-TGCT-0043	65	1	A+^C-	SVMERGE134	1	chr19	1	1	NA	deletion	FALSE	FALSE	FALSE	NA	NA
GEL-TGCT-0043	66	1	B-^B+	SVMERGE89	1	chr19	1	1	NA	tandem_duplication	FALSE	FALSE	FALSE	NA	NA
GEL-TGCT-0043	67	1	B-^B+	SVMERGE167	1	chr19	1	1	NA	tandem_duplication	FALSE	FALSE	FALSE	NA	NA
GEL-TGCT-0043	68	1	A+^C-	SVMERGE263	1	chr19	1	1	NA	deletion	FALSE	FALSE	FALSE	NA	NA
GEL-TGCT-0043	69	1	A+^C-	SVMERGE209	1	chr2	1	1	NA	deletion	FALSE	FALSE	FALSE	NA	NA
GEL-TGCT-0043	70	1	A+^C-	SVMERGE163	1	chr2	1	1	NA	deletion	FALSE	FALSE	FALSE	NA	NA
GEL-TGCT-0043	71	1	A+^C-	SVMERGE70	1	chr2	1	1	NA	deletion	FALSE	FALSE	FALSE	NA	NA
GEL-TGCT-0043	72	1	A+^C-	SVMERGE245	1	chr2	1	1	NA	deletion	FALSE	FALSE	FALSE	NA	NA
GEL-TGCT-0043	73	1	B-^B+	SVMERGE205	1	chr2	1	1	NA	tandem_duplication	FALSE	FALSE	FALSE	NA	NA
GEL-TGCT-0043	74	1	A+^C-	SVMERGE50	1	chr2	1	1	NA	deletion	FALSE	FALSE	FALSE	NA	NA
GEL-TGCT-0043	75	1	B-^B+	SVMERGE10	1	chr2	1	1	NA	tandem_duplication	FALSE	FALSE	FALSE	NA	NA
GEL-TGCT-0043	76	1	A+^B+	SVMERGE159	1	chr2	1	1	NA	unbalanced_inversion	FALSE	FALSE	FALSE	NA	NA
GEL-TGCT-0043	77	1	A+^C-	SVMERGE93	1	chr2	1	1	NA	deletion	FALSE	FALSE	FALSE	NA	NA
GEL-TGCT-0043	78	1	A+^C-	SVMERGE21	1	chr2	1	1	NA	deletion	FALSE	FALSE	FALSE	NA	NA
GEL-TGCT-0043	79	1	A+^C-	SVMERGE162	1	chr2	1	1	NA	deletion	FALSE	FALSE	FALSE	NA	NA
GEL-TGCT-0043	80	2	A+^C-/C+^D+	SVMERGE161;SVMERGE287	2	chr2	1	2	NA	simple_unclassified	FALSE	FALSE	FALSE	NA	NA
GEL-TGCT-0043	81	1	A+^C-	SVMERGE19	1	chr2	1	1	NA	deletion	FALSE	FALSE	FALSE	NA	NA
GEL-TGCT-0043	82	1	A+^C-	SVMERGE258	1	chr2	1	1	NA	deletion	FALSE	FALSE	FALSE	NA	NA
GEL-TGCT-0043	83	1	A+^C-	SVMERGE106	1	chr2	1	1	NA	deletion	FALSE	FALSE	FALSE	NA	NA
GEL-TGCT-0043	84	1	A+^C-	SVMERGE183	1	chr2	1	1	NA	deletion	FALSE	FALSE	FALSE	NA	NA
GEL-TGCT-0043	85	1	A+^C-	SVMERGE193	1	chr20	1	1	NA	deletion	FALSE	FALSE	FALSE	NA	NA
GEL-TGCT-0043	86	1	A+^C-	SVMERGE223	1	chr20	1	1	NA	deletion	FALSE	FALSE	FALSE	NA	NA
GEL-TGCT-0043	87	1	A+^C-	SVMERGE225	1	chr20	1	1	NA	deletion	FALSE	FALSE	FALSE	NA	NA
GEL-TGCT-0043	88	1	A+^C-	SVMERGE114	1	chr20	1	1	NA	deletion	FALSE	FALSE	FALSE	NA	NA
GEL-TGCT-0043	89	1	A+^C-	SVMERGE115	1	chr20	1	1	NA	deletion	FALSE	FALSE	FALSE	NA	NA
GEL-TGCT-0043	90	1	A+^C-	SVMERGE61	1	chr20	1	1	NA	deletion	FALSE	FALSE	FALSE	NA	NA
GEL-TGCT-0043	91	1	A+^C-	SVMERGE196	1	chr20	1	1	NA	deletion	FALSE	FALSE	FALSE	NA	NA
GEL-TGCT-0043	92	1	A+^C-	SVMERGE280	1	chr20	1	1	NA	deletion	FALSE	FALSE	FALSE	NA	NA
GEL-TGCT-0043	93	1	B-^B+	SVMERGE55	1	chr20	1	1	NA	tandem_duplication	FALSE	FALSE	FALSE	NA	NA
GEL-TGCT-0043	94	1	B-^B+	SVMERGE259	1	chr20	1	1	NA	tandem_duplication	FALSE	FALSE	FALSE	NA	NA
GEL-TGCT-0043	95	1	A+^C-	SVMERGE345	1	chr21	1	1	NA	deletion	FALSE	FALSE	FALSE	NA	NA
GEL-TGCT-0043	96	1	B-^B+	SVMERGE26	1	chr21	1	1	NA	tandem_duplication	FALSE	FALSE	FALSE	NA	NA
GEL-TGCT-0043	97	1	A+^C-	SVMERGE385	1	chr21	1	1	NA	deletion	FALSE	FALSE	FALSE	NA	NA
GEL-TGCT-0043	98	1	A+^C-	SVMERGE74	1	chr22	1	1	NA	deletion	FALSE	FALSE	FALSE	NA	NA
GEL-TGCT-0043	99	1	B-^B+	SVMERGE118	1	chr22	1	1	NA	tandem_duplication	FALSE	FALSE	FALSE	NA	NA
GEL-TGCT-0043	100	1	A+^C-	SVMERGE82	1	chr22	1	1	NA	deletion	FALSE	FALSE	FALSE	NA	NA
GEL-TGCT-0043	101	1	A+^C-	SVMERGE27	1	chr3	1	1	NA	deletion	FALSE	FALSE	FALSE	NA	NA
GEL-TGCT-0043	102	1	B-^B+	SVMERGE90	1	chr3	1	1	NA	tandem_duplication	FALSE	FALSE	FALSE	NA	NA
GEL-TGCT-0043	103	1	A+^C-	SVMERGE20	1	chr3	1	1	NA	deletion	FALSE	FALSE	FALSE	NA	NA
GEL-TGCT-0043	104	1	A+^C-	SVMERGE51	1	chr3	1	1	NA	deletion	FALSE	FALSE	FALSE	NA	NA
GEL-TGCT-0043	105	1	B-^B+	SVMERGE13	1	chr3	1	1	NA	tandem_duplication	FALSE	FALSE	FALSE	NA	NA
GEL-TGCT-0043	106	1	A+^C-	SVMERGE136	1	chr3	1	1	NA	deletion	FALSE	FALSE	FALSE	NA	NA
GEL-TGCT-0043	107	1	A+^C-	SVMERGE268	1	chr3	1	1	NA	deletion	FALSE	FALSE	FALSE	NA	NA
GEL-TGCT-0043	108	1	A+^C-	SVMERGE147	1	chr3	1	1	NA	deletion	FALSE	FALSE	FALSE	NA	NA
GEL-TGCT-0043	109	1	A+^C-	SVMERGE239	1	chr3	1	1	NA	deletion	FALSE	FALSE	FALSE	NA	NA
GEL-TGCT-0043	110	1	A+^C-	SVMERGE320	1	chr3	1	1	NA	deletion	FALSE	FALSE	FALSE	NA	NA
GEL-TGCT-0043	111	1	B-^B+	SVMERGE98	1	chr3	1	1	NA	tandem_duplication	FALSE	FALSE	FALSE	NA	NA
GEL-TGCT-0043	112	1	A+^C-	SVMERGE4	1	chr3	1	1	NA	deletion	FALSE	FALSE	FALSE	NA	NA
GEL-TGCT-0043	113	1	A+^C-	SVMERGE264	1	chr3	1	1	NA	deletion	FALSE	FALSE	FALSE	NA	NA
GEL-TGCT-0043	114	1	A+^C-	SVMERGE407	1	chr3	1	1	NA	deletion	FALSE	FALSE	FALSE	NA	NA
GEL-TGCT-0043	115	1	A+^C-	SVMERGE269	1	chr3	1	1	NA	deletion	FALSE	FALSE	FALSE	NA	NA
GEL-TGCT-0043	116	1	A+^C-	SVMERGE1	1	chr3	1	1	NA	deletion	FALSE	FALSE	FALSE	NA	NA
GEL-TGCT-0043	117	1	A+^C-	SVMERGE270	1	chr3	1	1	NA	deletion	FALSE	FALSE	FALSE	NA	NA
GEL-TGCT-0043	118	1	A+^C-	SVMERGE265	1	chr3	1	1	NA	deletion	FALSE	FALSE	FALSE	NA	NA
GEL-TGCT-0043	119	2	B-^D-/B+^D+	SVMERGE305;SVMERGE37	2	chr3	1	2	NA	simple_unclassified	FALSE	FALSE	FALSE	NA	NA
GEL-TGCT-0043	120	1	A+^C-	SVMERGE213	1	chr3	1	1	NA	deletion	FALSE	FALSE	FALSE	NA	NA
GEL-TGCT-0043	121	1	A+^C-	SVMERGE58	1	chr3	1	1	NA	deletion	FALSE	FALSE	FALSE	NA	NA
GEL-TGCT-0043	122	1	A+^C-	SVMERGE321	1	chr4	1	1	NA	deletion	FALSE	FALSE	FALSE	NA	NA
GEL-TGCT-0043	123	1	A+^C-	SVMERGE232	1	chr4	1	1	NA	deletion	FALSE	FALSE	FALSE	NA	NA
GEL-TGCT-0043	124	1	A+^C-	SVMERGE126	1	chr4	1	1	NA	deletion	FALSE	FALSE	FALSE	NA	NA
GEL-TGCT-0043	125	1	A+^C-	SVMERGE324	1	chr4	1	1	NA	deletion	FALSE	FALSE	FALSE	NA	NA
GEL-TGCT-0043	126	2	A+;A+;B-/B+	SVMERGE107;SVMERGE171	2	chr4;chr6;chr8	3	0.666667	NA	simple_unclassified	FALSE	FALSE	FALSE	NA	NA
GEL-TGCT-0043	127	1	A+^C-	SVMERGE72	1	chr5	1	1	NA	deletion	FALSE	FALSE	FALSE	NA	NA
GEL-TGCT-0043	128	1	A+^C-	SVMERGE380	1	chr5	1	1	NA	deletion	FALSE	FALSE	FALSE	NA	NA
GEL-TGCT-0043	129	1	A+^C-	SVMERGE175	1	chr5	1	1	NA	deletion	FALSE	FALSE	FALSE	NA	NA
GEL-TGCT-0043	130	1	A+^C-	SVMERGE33	1	chr5	1	1	NA	deletion	FALSE	FALSE	FALSE	NA	NA
GEL-TGCT-0043	131	1	A+^C-	SVMERGE204	1	chr5	1	1	NA	deletion	FALSE	FALSE	FALSE	NA	NA
GEL-TGCT-0043	132	1	A+^C-	SVMERGE96	1	chr6	1	1	NA	deletion	FALSE	FALSE	FALSE	NA	NA
GEL-TGCT-0043	133	2	B-^C+/C-^D+	SVMERGE365;SVMERGE80	2	chr6	1	2	NA	simple_unclassified	FALSE	FALSE	FALSE	NA	NA
GEL-TGCT-0043	134	1	A+^C-	SVMERGE71	1	chr6	1	1	NA	deletion	FALSE	FALSE	FALSE	NA	NA
GEL-TGCT-0043	135	1	A+^C-	SVMERGE53	1	chr6	1	1	NA	deletion	FALSE	FALSE	FALSE	NA	NA
GEL-TGCT-0043	136	1	A+^C-	SVMERGE295	1	chr6	1	1	NA	deletion	FALSE	FALSE	FALSE	NA	NA
GEL-TGCT-0043	137	1	B-^B+	SVMERGE117	1	chr6	1	1	NA	tandem_duplication	FALSE	FALSE	FALSE	NA	NA
GEL-TGCT-0043	138	1	A+^C-	SVMERGE25	1	chr6	1	1	NA	deletion	FALSE	FALSE	FALSE	NA	NA
GEL-TGCT-0043	139	1	A+^C-	SVMERGE186	1	chr6	1	1	NA	deletion	FALSE	FALSE	FALSE	NA	NA
GEL-TGCT-0043	140	1	B-^B+	SVMERGE226	1	chr6	1	1	NA	tandem_duplication	FALSE	FALSE	FALSE	NA	NA
GEL-TGCT-0043	141	2	A+^C-/C+^E-	SVMERGE238;SVMERGE91	2	chr6	1	2	NA	adjacent_deletions	FALSE	FALSE	FALSE	NA	NA
GEL-TGCT-0043	142	1	A+^C-	SVMERGE88	1	chr7	1	1	NA	deletion	FALSE	FALSE	FALSE	NA	NA
GEL-TGCT-0043	143	1	B-^B+	SVMERGE346	1	chr7	1	1	NA	tandem_duplication	FALSE	FALSE	FALSE	NA	NA
GEL-TGCT-0043	144	1	A+^C-	SVMERGE334	1	chr7	1	1	NA	deletion	FALSE	FALSE	FALSE	NA	NA
GEL-TGCT-0043	145	1	A+^C-	SVMERGE233	1	chr7	1	1	NA	deletion	FALSE	FALSE	FALSE	NA	NA
GEL-TGCT-0043	146	1	B-^B+	SVMERGE187	1	chr7	1	1	NA	tandem_duplication	FALSE	FALSE	FALSE	NA	NA
GEL-TGCT-0043	147	1	B-^B+	SVMERGE286	1	chr7	1	1	NA	tandem_duplication	FALSE	FALSE	FALSE	NA	NA
GEL-TGCT-0043	148	1	A+^C-	SVMERGE140	1	chr7	1	1	NA	deletion	FALSE	FALSE	FALSE	NA	NA
GEL-TGCT-0043	149	1	A+^C-	SVMERGE30	1	chr7	1	1	NA	deletion	FALSE	FALSE	FALSE	NA	NA
GEL-TGCT-0043	150	1	A+^C-	SVMERGE11	1	chr7	1	1	NA	deletion	FALSE	FALSE	FALSE	NA	NA
GEL-TGCT-0043	151	1	A+^C-	SVMERGE288	1	chr7	1	1	NA	deletion	FALSE	FALSE	FALSE	NA	NA
GEL-TGCT-0043	152	1	A+^C-	SVMERGE198	1	chr7	1	1	NA	deletion	FALSE	FALSE	FALSE	NA	NA
GEL-TGCT-0043	153	2	B-^D+/B+^D-	SVMERGE313;SVMERGE48	2	chr7	1	2	NA	simple_unclassified	FALSE	FALSE	FALSE	NA	NA
GEL-TGCT-0043	154	1	A+^C-	SVMERGE124	1	chr7	1	1	NA	deletion	FALSE	FALSE	FALSE	NA	NA
GEL-TGCT-0043	155	1	A+^C-	SVMERGE277	1	chr7	1	1	NA	deletion	FALSE	FALSE	FALSE	NA	NA
GEL-TGCT-0043	156	1	A+^C-	SVMERGE243	1	chr8	1	1	NA	deletion	FALSE	FALSE	FALSE	NA	NA
GEL-TGCT-0043	157	1	A+^C-	SVMERGE54	1	chr8	1	1	NA	deletion	FALSE	FALSE	FALSE	NA	NA
GEL-TGCT-0043	158	1	A+^C-	SVMERGE29	1	chr8	1	1	NA	deletion	FALSE	FALSE	FALSE	NA	NA
GEL-TGCT-0043	159	1	A+^C-	SVMERGE143	1	chr8	1	1	NA	deletion	FALSE	FALSE	FALSE	NA	NA
GEL-TGCT-0043	160	1	A+^C-	SVMERGE302	1	chr8	1	1	NA	deletion	FALSE	FALSE	FALSE	NA	NA
GEL-TGCT-0043	161	1	A+^C-	SVMERGE133	1	chr8	1	1	NA	deletion	FALSE	FALSE	FALSE	NA	NA
GEL-TGCT-0043	162	1	A+^C-	SVMERGE39	1	chr8	1	1	NA	deletion	FALSE	FALSE	FALSE	NA	NA
GEL-TGCT-0043	163	1	B-^B+	SVMERGE203	1	chr8	1	1	NA	tandem_duplication	FALSE	FALSE	FALSE	NA	NA
GEL-TGCT-0043	164	1	B-^B+	SVMERGE194	1	chr8	1	1	NA	tandem_duplication	FALSE	FALSE	FALSE	NA	NA
GEL-TGCT-0043	165	1	B-^B+	SVMERGE103	1	chr9	1	1	NA	tandem_duplication	FALSE	FALSE	FALSE	NA	NA
GEL-TGCT-0043	166	1	A+^C-	SVMERGE218	1	chr9	1	1	NA	deletion	FALSE	FALSE	FALSE	NA	NA
GEL-TGCT-0043	167	1	A+^C-	SVMERGE3	1	chr9	1	1	NA	deletion	FALSE	FALSE	FALSE	NA	NA
GEL-TGCT-0043	168	1	B-^B+	SVMERGE215	1	chr9	1	1	NA	tandem_duplication	FALSE	FALSE	FALSE	NA	NA
GEL-TGCT-0043	169	1	A+^C-	SVMERGE381	1	chr9	1	1	NA	deletion	FALSE	FALSE	FALSE	NA	NA
GEL-TGCT-0043	170	1	A+^B+	SVMERGE76	1	chrX	1	1	NA	unbalanced_inversion	FALSE	FALSE	FALSE	NA	NA
GEL-TGCT-0043	171	6	Complex	SVMERGE185;SVMERGE189;SVMERGE190;SVMERGE219;SVMERGE317;SVMERGE43	6	chrX	1	6	1	complex_unclassified	TRUE	FALSE	FALSE	1	0
GEL-TGCT-0043	172	1	A+^C-	SVMERGE85	1	chrX	1	1	NA	deletion	FALSE	FALSE	FALSE	NA	NA
GEL-TGCT-0043	173	1	A+^C-	SVMERGE23	1	chrX	1	1	NA	deletion	FALSE	FALSE	FALSE	NA	NA
GEL-TGCT-0043	174	1	B-^B+	SVMERGE95	1	chrX	1	1	NA	tandem_duplication	FALSE	FALSE	FALSE	NA	NA
GEL-TGCT-0043	175	1	B-^B+	SVMERGE173	1	chrX	1	1	NA	tandem_duplication	FALSE	FALSE	FALSE	NA	NA
GEL-TGCT-0043	176	1	A+^B+	SVMERGE207	1	chrX	1	1	NA	unbalanced_inversion	FALSE	FALSE	FALSE	NA	NA
GEL-TGCT-0043	177	1	B-^B+	SVMERGE236	1	chrX	1	1	NA	tandem_duplication	FALSE	FALSE	FALSE	NA	NA
GEL-TGCT-0043	178	1	A+^C-	SVMERGE181	1	chrX	1	1	NA	deletion	FALSE	FALSE	FALSE	NA	NA
GEL-TGCT-0037	1	2	A+;A+^C-/C+	SVMERGE2;SVMERGE3	2	chr1	1	2	NA	simple_unclassified	FALSE	FALSE	FALSE	NA	NA
GEL-TGCT-0037	2	1	A+^C-	SVMERGE25	1	chr10	1	1	NA	deletion	FALSE	FALSE	FALSE	NA	NA
GEL-TGCT-0037	3	1	A+^C-	SVMERGE76	1	chr10	1	1	NA	deletion	FALSE	FALSE	FALSE	NA	NA
GEL-TGCT-0037	4	1	A+;A+	SVMERGE73	1	chr11;chrX	2	0.5	NA	unbalanced_translocation	FALSE	FALSE	FALSE	NA	NA
GEL-TGCT-0037	5	1	A+^C-	SVMERGE58	1	chr12	1	1	NA	deletion	FALSE	FALSE	FALSE	NA	NA
GEL-TGCT-0037	6	1	A+^C-	SVMERGE19	1	chr16	1	1	NA	deletion	FALSE	FALSE	FALSE	NA	NA
GEL-TGCT-0037	7	1	A+^C-	SVMERGE48	1	chr2	1	1	NA	deletion	FALSE	FALSE	FALSE	NA	NA
GEL-TGCT-0037	8	1	A+^C-	SVMERGE38	1	chr22	1	1	NA	deletion	FALSE	FALSE	FALSE	NA	NA
GEL-TGCT-0037	9	1	A+^C-	SVMERGE71	1	chr3	1	1	NA	deletion	FALSE	FALSE	FALSE	NA	NA
GEL-TGCT-0037	10	1	A+^C-	SVMERGE43	1	chr6	1	1	NA	deletion	FALSE	FALSE	FALSE	NA	NA
GEL-TGCT-0037	11	1	B-^B+	SVMERGE15	1	chr6	1	1	NA	tandem_duplication	FALSE	FALSE	FALSE	NA	NA
GEL-TGCT-0037	12	1	A+^C-	SVMERGE75	1	chr6	1	1	NA	deletion	FALSE	FALSE	FALSE	NA	NA
GEL-TGCT-0037	13	1	A+^C-	SVMERGE79	1	chr7	1	1	NA	deletion	FALSE	FALSE	FALSE	NA	NA
GEL-TGCT-0037	14	1	A+^C-	SVMERGE113	1	chr7	1	1	NA	deletion	FALSE	FALSE	FALSE	NA	NA
GEL-TGCT-0037	15	2	A+^C-/C+^D+	SVMERGE44;SVMERGE51	2	chrX	1	2	NA	simple_unclassified	FALSE	FALSE	FALSE	NA	NA
GEL-TGCT-0048	1	1	A+;A+	SVMERGE59	1	chr1;chr4	2	0.5	NA	unbalanced_translocation	FALSE	FALSE	FALSE	NA	NA
GEL-TGCT-0048	2	1	A+^B+	SVMERGE7	1	chr11	1	1	NA	unbalanced_inversion	FALSE	FALSE	FALSE	NA	NA
GEL-TGCT-0048	3	1	A+;A+	SVMERGE2	1	chr11;chr22	2	0.5	NA	unbalanced_translocation	FALSE	FALSE	FALSE	NA	NA
GEL-TGCT-0048	4	2	A+;A+;A+/C-	SVMERGE1;SVMERGE111	2	chr11;chr4	2	1	NA	simple_unclassified	FALSE	FALSE	FALSE	NA	NA
GEL-TGCT-0048	5	1	A+;A+	SVMERGE29	1	chr12;chr3	2	0.5	NA	unbalanced_translocation	FALSE	FALSE	FALSE	NA	NA
GEL-TGCT-0048	6	1	A+^B+	SVMERGE36	1	chr12	1	1	NA	unbalanced_inversion	FALSE	FALSE	FALSE	NA	NA
GEL-TGCT-0048	7	1	A+;A+	SVMERGE71	1	chr12;chr18	2	0.5	NA	unbalanced_translocation	FALSE	FALSE	FALSE	NA	NA
GEL-TGCT-0048	8	1	A+^C-	SVMERGE49	1	chr16	1	1	NA	deletion	FALSE	FALSE	FALSE	NA	NA
GEL-TGCT-0048	9	1	A+;A+	SVMERGE47	1	chr19;chrX	2	0.5	NA	unbalanced_translocation	FALSE	FALSE	FALSE	NA	NA
GEL-TGCT-0048	10	1	A+^B+	SVMERGE13	1	chr22	1	1	NA	unbalanced_inversion	FALSE	FALSE	FALSE	NA	NA
GEL-TGCT-0048	11	1	A+^C-	SVMERGE5	1	chr3	1	1	NA	deletion	FALSE	FALSE	FALSE	NA	NA
GEL-TGCT-0048	12	1	A+^B+	SVMERGE30	1	chr3	1	1	NA	unbalanced_inversion	FALSE	FALSE	FALSE	NA	NA
GEL-TGCT-0048	13	1	A+^C-	SVMERGE14	1	chr3	1	1	NA	deletion	FALSE	FALSE	FALSE	NA	NA
GEL-TGCT-0048	14	1	A+^B+	SVMERGE51	1	chr4	1	1	NA	unbalanced_inversion	FALSE	FALSE	FALSE	NA	NA
GEL-TGCT-0052	1	2	A+;A+^C-/C+	SVMERGE119;SVMERGE21	2	chr1	1	2	NA	simple_unclassified	FALSE	FALSE	FALSE	NA	NA
GEL-TGCT-0052	2	1	A+^C-	SVMERGE20	1	chr10	1	1	NA	deletion	FALSE	FALSE	FALSE	NA	NA
GEL-TGCT-0052	3	1	B-^B+	SVMERGE12	1	chr11	1	1	NA	tandem_duplication	FALSE	FALSE	FALSE	NA	NA
GEL-TGCT-0052	4	1	A+^C-	SVMERGE6	1	chr12	1	1	NA	deletion	FALSE	FALSE	FALSE	NA	NA
GEL-TGCT-0052	5	2	A+;B-/B+^C+	SVMERGE196;SVMERGE99	2	chr12	1	2	NA	simple_unclassified	FALSE	FALSE	FALSE	NA	NA
GEL-TGCT-0052	6	1	A+^C-	SVMERGE108	1	chr13	1	1	NA	deletion	FALSE	FALSE	FALSE	NA	NA
GEL-TGCT-0052	7	1	B-^B+	SVMERGE33	1	chr14	1	1	NA	tandem_duplication	FALSE	FALSE	FALSE	NA	NA
GEL-TGCT-0052	8	2	A+^C-/C+^E-	SVMERGE42;SVMERGE62	2	chr14	1	2	NA	adjacent_deletions	FALSE	FALSE	FALSE	NA	NA
GEL-TGCT-0052	9	1	A+^C-	SVMERGE79	1	chr14	1	1	NA	deletion	FALSE	FALSE	FALSE	NA	NA
GEL-TGCT-0052	10	1	A+^C-	SVMERGE56	1	chr15	1	1	NA	deletion	FALSE	FALSE	FALSE	NA	NA
GEL-TGCT-0052	11	1	A+^C-	SVMERGE45	1	chr18	1	1	NA	deletion	FALSE	FALSE	FALSE	NA	NA
GEL-TGCT-0052	12	1	A+^C-	SVMERGE80	1	chr19	1	1	NA	deletion	FALSE	FALSE	FALSE	NA	NA
GEL-TGCT-0052	13	1	A+^C-	SVMERGE69	1	chr19	1	1	NA	deletion	FALSE	FALSE	FALSE	NA	NA
GEL-TGCT-0052	14	1	A+^C-	SVMERGE91	1	chr19	1	1	NA	deletion	FALSE	FALSE	FALSE	NA	NA
GEL-TGCT-0052	15	1	A+^C-	SVMERGE150	1	chr2	1	1	NA	deletion	FALSE	FALSE	FALSE	NA	NA
GEL-TGCT-0052	16	2	A+^C-/C+^E-	SVMERGE191;SVMERGE89	2	chr2	1	2	NA	adjacent_deletions	FALSE	FALSE	FALSE	NA	NA
GEL-TGCT-0052	17	1	A+^C-	SVMERGE9	1	chr22	1	1	NA	deletion	FALSE	FALSE	FALSE	NA	NA
GEL-TGCT-0052	18	1	A+^C-	SVMERGE15	1	chr3	1	1	NA	deletion	FALSE	FALSE	FALSE	NA	NA
GEL-TGCT-0052	19	1	B-^B+	SVMERGE76	1	chr4	1	1	NA	tandem_duplication	FALSE	FALSE	FALSE	NA	NA
GEL-TGCT-0052	20	2	A+;A+^C-/C+	SVMERGE40;SVMERGE74	2	chr4	1	2	NA	simple_unclassified	FALSE	FALSE	FALSE	NA	NA
GEL-TGCT-0052	21	1	A+^C-	SVMERGE22	1	chr4	1	1	NA	deletion	FALSE	FALSE	FALSE	NA	NA
GEL-TGCT-0052	22	1	A+^C-	SVMERGE154	1	chr6	1	1	NA	deletion	FALSE	FALSE	FALSE	NA	NA
GEL-TGCT-0052	23	1	A+^C-	SVMERGE41	1	chr6	1	1	NA	deletion	FALSE	FALSE	FALSE	NA	NA
GEL-TGCT-0052	24	1	B-^B+	SVMERGE36	1	chr7	1	1	NA	tandem_duplication	FALSE	FALSE	FALSE	NA	NA
GEL-TGCT-0052	25	1	A+^C-	SVMERGE1	1	chr7	1	1	NA	deletion	FALSE	FALSE	FALSE	NA	NA
GEL-TGCT-0052	26	1	A+^C-	SVMERGE103	1	chr7	1	1	NA	deletion	FALSE	FALSE	FALSE	NA	NA
GEL-TGCT-0052	27	1	B-^B+	SVMERGE54	1	chr8	1	1	NA	tandem_duplication	FALSE	FALSE	FALSE	NA	NA
GEL-TGCT-0052	28	2	A+^C+/C-^E-	SVMERGE66;SVMERGE67	2	chr9	1	2	NA	balanced_inversion	FALSE	FALSE	FALSE	NA	NA
GEL-TGCT-0052	29	1	A+^C-	SVMERGE32	1	chrX	1	1	NA	deletion	FALSE	FALSE	FALSE	NA	NA
GEL-TGCT-0052	30	1	A+^B+	SVMERGE50	1	chrX	1	1	NA	unbalanced_inversion	FALSE	FALSE	FALSE	NA	NA
GEL-TGCT-0029	1	1	A+^C-	SVMERGE246	1	chr1	1	1	NA	deletion	FALSE	FALSE	FALSE	NA	NA
GEL-TGCT-0029	2	1	A+^C-	SVMERGE31	1	chr1	1	1	NA	deletion	FALSE	FALSE	FALSE	NA	NA
GEL-TGCT-0029	3	1	B-^B+	SVMERGE438	1	chr10	1	1	NA	tandem_duplication	FALSE	FALSE	FALSE	NA	NA
GEL-TGCT-0029	4	1	A+;A+	SVMERGE79	1	chr11;chr4	2	0.5	NA	unbalanced_translocation	FALSE	FALSE	FALSE	NA	NA
GEL-TGCT-0029	5	1	A+^B+	SVMERGE149	1	chr11	1	1	NA	unbalanced_inversion	FALSE	FALSE	FALSE	NA	NA
GEL-TGCT-0029	6	1	A+;A+	SVMERGE170	1	chr12;chr4	2	0.5	NA	unbalanced_translocation	FALSE	FALSE	FALSE	NA	NA
GEL-TGCT-0029	7	1	B-^B+	SVMERGE4	1	chr12	1	1	NA	tandem_duplication	FALSE	FALSE	FALSE	NA	NA
GEL-TGCT-0029	8	1	A+^B+	SVMERGE166	1	chr12	1	1	NA	unbalanced_inversion	FALSE	FALSE	FALSE	NA	NA
GEL-TGCT-0029	9	1	A+^C-	SVMERGE522	1	chr12	1	1	NA	deletion	FALSE	FALSE	FALSE	NA	NA
GEL-TGCT-0029	10	1	A+;A+	SVMERGE112	1	chr12;chr2	2	0.5	NA	unbalanced_translocation	FALSE	FALSE	FALSE	NA	NA
GEL-TGCT-0029	11	1	A+;A+	SVMERGE441	1	chr12;chr4	2	0.5	NA	unbalanced_translocation	FALSE	FALSE	FALSE	NA	NA
GEL-TGCT-0029	12	1	A+^B+	SVMERGE47	1	chr12	1	1	NA	unbalanced_inversion	FALSE	FALSE	FALSE	NA	NA
GEL-TGCT-0029	13	1	A+^C-	SVMERGE235	1	chr13	1	1	NA	deletion	FALSE	FALSE	FALSE	NA	NA
GEL-TGCT-0029	14	1	B-^B+	SVMERGE288	1	chr14	1	1	NA	tandem_duplication	FALSE	FALSE	FALSE	NA	NA
GEL-TGCT-0029	15	1	A+^B+	SVMERGE30	1	chr14	1	1	NA	unbalanced_inversion	FALSE	FALSE	FALSE	NA	NA
GEL-TGCT-0029	16	1	A+^C-	SVMERGE40	1	chr16	1	1	NA	deletion	FALSE	FALSE	FALSE	NA	NA
GEL-TGCT-0029	17	1	A+;A+	SVMERGE116	1	chr16;chr7	2	0.5	NA	unbalanced_translocation	FALSE	FALSE	FALSE	NA	NA
GEL-TGCT-0029	18	1	A+;A+	SVMERGE279	1	chr17;chr21	2	0.5	NA	unbalanced_translocation	FALSE	FALSE	FALSE	NA	NA
GEL-TGCT-0029	19	1	A+;A+	SVMERGE199	1	chr17;chr4	2	0.5	NA	unbalanced_translocation	FALSE	FALSE	FALSE	NA	NA
GEL-TGCT-0029	20	1	A+^C-	SVMERGE62	1	chr19	1	1	NA	deletion	FALSE	FALSE	FALSE	NA	NA
GEL-TGCT-0029	21	1	B-^B+	SVMERGE71	1	chr19	1	1	NA	tandem_duplication	FALSE	FALSE	FALSE	NA	NA
GEL-TGCT-0029	22	1	A+;A+	SVMERGE115	1	chr21;chr22	2	0.5	NA	unbalanced_translocation	FALSE	FALSE	FALSE	NA	NA
GEL-TGCT-0029	23	1	A+;A+	SVMERGE102	1	chr21;chrX	2	0.5	NA	unbalanced_translocation	FALSE	FALSE	FALSE	NA	NA
GEL-TGCT-0029	24	1	A+^C-	SVMERGE163	1	chr22	1	1	NA	deletion	FALSE	FALSE	FALSE	NA	NA
GEL-TGCT-0029	25	1	A+^B+	SVMERGE67	1	chr3	1	1	NA	unbalanced_inversion	FALSE	FALSE	FALSE	NA	NA
GEL-TGCT-0029	26	1	B-^B+	SVMERGE41	1	chr4	1	1	NA	tandem_duplication	FALSE	FALSE	FALSE	NA	NA
GEL-TGCT-0029	27	1	B-^B+	SVMERGE250	1	chr4	1	1	NA	tandem_duplication	FALSE	FALSE	FALSE	NA	NA
GEL-TGCT-0029	28	1	B-^B+	SVMERGE129	1	chr4	1	1	NA	tandem_duplication	FALSE	FALSE	FALSE	NA	NA
GEL-TGCT-0029	29	1	B-^B+	SVMERGE459	1	chr4	1	1	NA	tandem_duplication	FALSE	FALSE	FALSE	NA	NA
GEL-TGCT-0029	30	1	A+^C-	SVMERGE361	1	chr6	1	1	NA	deletion	FALSE	FALSE	FALSE	NA	NA
GEL-TGCT-0029	31	1	B-^B+	SVMERGE177	1	chr7	1	1	NA	tandem_duplication	FALSE	FALSE	FALSE	NA	NA
GEL-TGCT-0029	32	1	A+^C-	SVMERGE205	1	chr7	1	1	NA	deletion	FALSE	FALSE	FALSE	NA	NA
GEL-TGCT-0029	33	1	A+^B+	SVMERGE52	1	chr7	1	1	NA	unbalanced_inversion	FALSE	FALSE	FALSE	NA	NA
GEL-TGCT-0029	34	1	A+^B+	SVMERGE26	1	chr8	1	1	NA	unbalanced_inversion	FALSE	FALSE	FALSE	NA	NA
GEL-TGCT-0029	35	1	A+^B+	SVMERGE107	1	chr8	1	1	NA	unbalanced_inversion	FALSE	FALSE	FALSE	NA	NA
GEL-TGCT-0029	36	1	A+^C-	SVMERGE17	1	chrX	1	1	NA	deletion	FALSE	FALSE	FALSE	NA	NA
GEL-TGCT-0040	1	1	A+^C-	SVMERGE120	1	chr1	1	1	NA	deletion	FALSE	FALSE	FALSE	NA	NA
GEL-TGCT-0040	2	1	A+^C-	SVMERGE127	1	chr1	1	1	NA	deletion	FALSE	FALSE	FALSE	NA	NA
GEL-TGCT-0040	3	1	A+;A+	SVMERGE93	1	chr1;chr6	2	0.5	NA	unbalanced_translocation	FALSE	FALSE	FALSE	NA	NA
GEL-TGCT-0040	4	1	B-^B+	SVMERGE132	1	chr1	1	1	NA	tandem_duplication	FALSE	FALSE	FALSE	NA	NA
GEL-TGCT-0040	5	2	A+^C+/B+^E-	SVMERGE163;SVMERGE44	2	chr1	1	2	NA	simple_unclassified	FALSE	FALSE	FALSE	NA	NA
GEL-TGCT-0040	6	1	B-^B+	SVMERGE170	1	chr1	1	1	NA	tandem_duplication	FALSE	FALSE	FALSE	NA	NA
GEL-TGCT-0040	7	1	A+^C-	SVMERGE311	1	chr1	1	1	NA	deletion	FALSE	FALSE	FALSE	NA	NA
GEL-TGCT-0040	8	1	A+^C-	SVMERGE68	1	chr10	1	1	NA	deletion	FALSE	FALSE	FALSE	NA	NA
GEL-TGCT-0040	9	1	A+^C-	SVMERGE146	1	chr11	1	1	NA	deletion	FALSE	FALSE	FALSE	NA	NA
GEL-TGCT-0040	10	1	A+^C-	SVMERGE175	1	chr11	1	1	NA	deletion	FALSE	FALSE	FALSE	NA	NA
GEL-TGCT-0040	11	1	A+;A+	SVMERGE105	1	chr12;chr22	2	0.5	NA	unbalanced_translocation	FALSE	FALSE	FALSE	NA	NA
GEL-TGCT-0040	12	2	B-/B+;B-/B+	SVMERGE283;SVMERGE92	2	chr12;chr15	2	1	NA	balanced_translocation	FALSE	FALSE	FALSE	NA	NA
GEL-TGCT-0040	13	1	B-^B+	SVMERGE72	1	chr12	1	1	NA	tandem_duplication	FALSE	FALSE	FALSE	NA	NA
GEL-TGCT-0040	14	1	B-^B+	SVMERGE35	1	chr12	1	1	NA	tandem_duplication	FALSE	FALSE	FALSE	NA	NA
GEL-TGCT-0040	15	1	B-^B+	SVMERGE42	1	chr12	1	1	NA	tandem_duplication	FALSE	FALSE	FALSE	NA	NA
GEL-TGCT-0040	16	1	A+;A+	SVMERGE121	1	chr13;chr4	2	0.5	NA	unbalanced_translocation	FALSE	FALSE	FALSE	NA	NA
GEL-TGCT-0040	17	1	A+^C-	SVMERGE56	1	chr13	1	1	NA	deletion	FALSE	FALSE	FALSE	NA	NA
GEL-TGCT-0040	18	1	A+^C-	SVMERGE73	1	chr13	1	1	NA	deletion	FALSE	FALSE	FALSE	NA	NA
GEL-TGCT-0040	19	1	A+^C-	SVMERGE11	1	chr14	1	1	NA	deletion	FALSE	FALSE	FALSE	NA	NA
GEL-TGCT-0040	20	3	A+;A+^E+/C-^E-/C+	SVMERGE180;SVMERGE218;SVMERGE260	3	chr14	1	3	1	complex_unclassified	TRUE	FALSE	FALSE	1	0
GEL-TGCT-0040	21	1	A+^C-	SVMERGE187	1	chr14	1	1	NA	deletion	FALSE	FALSE	FALSE	NA	NA
GEL-TGCT-0040	22	1	A+^C-	SVMERGE242	1	chr15	1	1	NA	deletion	FALSE	FALSE	FALSE	NA	NA
GEL-TGCT-0040	23	7	A+;A+;A+;B-/B+^C+;Complex	SVMERGE109;SVMERGE128;SVMERGE2;SVMERGE204;SVMERGE220;SVMERGE239;SVMERGE83	7	chr16;chr17	2	3.5	1	complex_unclassified	TRUE	FALSE	FALSE	0.61885	0.208415
GEL-TGCT-0040	24	1	A+^C-	SVMERGE201	1	chr17	1	1	NA	deletion	FALSE	FALSE	FALSE	NA	NA
GEL-TGCT-0040	25	1	A+^C-	SVMERGE20	1	chr17	1	1	NA	deletion	FALSE	FALSE	FALSE	NA	NA
GEL-TGCT-0040	26	1	B-^B+	SVMERGE78	1	chr18	1	1	NA	tandem_duplication	FALSE	FALSE	FALSE	NA	NA
GEL-TGCT-0040	27	1	A+^C-	SVMERGE157	1	chr18	1	1	NA	deletion	FALSE	FALSE	FALSE	NA	NA
GEL-TGCT-0040	28	1	A+^C-	SVMERGE194	1	chr19	1	1	NA	deletion	FALSE	FALSE	FALSE	NA	NA
GEL-TGCT-0040	29	1	A+^C-	SVMERGE286	1	chr19	1	1	NA	deletion	FALSE	FALSE	FALSE	NA	NA
GEL-TGCT-0040	30	1	A+^C-	SVMERGE134	1	chr2	1	1	NA	deletion	FALSE	FALSE	FALSE	NA	NA
GEL-TGCT-0040	31	1	A+^C-	SVMERGE277	1	chr2	1	1	NA	deletion	FALSE	FALSE	FALSE	NA	NA
GEL-TGCT-0040	32	1	A+^C-	SVMERGE133	1	chr2	1	1	NA	deletion	FALSE	FALSE	FALSE	NA	NA
GEL-TGCT-0040	33	1	A+^C-	SVMERGE7	1	chr2	1	1	NA	deletion	FALSE	FALSE	FALSE	NA	NA
GEL-TGCT-0040	34	2	A+^C+/C-^E-	SVMERGE143;SVMERGE147	2	chr2	1	2	NA	balanced_inversion	FALSE	FALSE	FALSE	NA	NA
GEL-TGCT-0040	35	1	A+^C-	SVMERGE50	1	chr20	1	1	NA	deletion	FALSE	FALSE	FALSE	NA	NA
GEL-TGCT-0040	36	1	A+^C-	SVMERGE326	1	chr20	1	1	NA	deletion	FALSE	FALSE	FALSE	NA	NA
GEL-TGCT-0040	37	1	A+^C-	SVMERGE89	1	chr20	1	1	NA	deletion	FALSE	FALSE	FALSE	NA	NA
GEL-TGCT-0040	38	1	A+^C-	SVMERGE91	1	chr20	1	1	NA	deletion	FALSE	FALSE	FALSE	NA	NA
GEL-TGCT-0040	39	1	A+^C-	SVMERGE148	1	chr20	1	1	NA	deletion	FALSE	FALSE	FALSE	NA	NA
GEL-TGCT-0040	40	1	B-^B+	SVMERGE320	1	chr20	1	1	NA	tandem_duplication	FALSE	FALSE	FALSE	NA	NA
GEL-TGCT-0040	41	1	A+^C-	SVMERGE263	1	chr22	1	1	NA	deletion	FALSE	FALSE	FALSE	NA	NA
GEL-TGCT-0040	42	2	A+^D+/C-^D-	SVMERGE12;SVMERGE176	2	chr3	1	2	NA	simple_unclassified	FALSE	FALSE	FALSE	NA	NA
GEL-TGCT-0040	43	2	A+^C-/C+^E-	SVMERGE25;SVMERGE26	2	chr3	1	2	NA	adjacent_deletions	FALSE	FALSE	FALSE	NA	NA
GEL-TGCT-0040	44	1	A+^C-	SVMERGE227	1	chr3	1	1	NA	deletion	FALSE	FALSE	FALSE	NA	NA
GEL-TGCT-0040	45	1	A+^C-	SVMERGE67	1	chr3	1	1	NA	deletion	FALSE	FALSE	FALSE	NA	NA
GEL-TGCT-0040	46	1	A+^C-	SVMERGE154	1	chr3	1	1	NA	deletion	FALSE	FALSE	FALSE	NA	NA
GEL-TGCT-0040	47	1	A+^C-	SVMERGE155	1	chr3	1	1	NA	deletion	FALSE	FALSE	FALSE	NA	NA
GEL-TGCT-0040	48	1	A+^C-	SVMERGE104	1	chr3	1	1	NA	deletion	FALSE	FALSE	FALSE	NA	NA
GEL-TGCT-0040	49	1	A+^C-	SVMERGE27	1	chr4	1	1	NA	deletion	FALSE	FALSE	FALSE	NA	NA
GEL-TGCT-0040	50	1	A+^C-	SVMERGE66	1	chr4	1	1	NA	deletion	FALSE	FALSE	FALSE	NA	NA
GEL-TGCT-0040	51	1	A+;A+	SVMERGE18	1	chr4;chr8	2	0.5	NA	unbalanced_translocation	FALSE	FALSE	FALSE	NA	NA
GEL-TGCT-0040	52	1	B-^B+	SVMERGE49	1	chr4	1	1	NA	tandem_duplication	FALSE	FALSE	FALSE	NA	NA
GEL-TGCT-0040	53	1	A+^C-	SVMERGE69	1	chr4	1	1	NA	deletion	FALSE	FALSE	FALSE	NA	NA
GEL-TGCT-0040	54	1	B-^B+	SVMERGE268	1	chr4	1	1	NA	tandem_duplication	FALSE	FALSE	FALSE	NA	NA
GEL-TGCT-0040	55	1	A+^C-	SVMERGE29	1	chr4	1	1	NA	deletion	FALSE	FALSE	FALSE	NA	NA
GEL-TGCT-0040	56	1	A+^B+	SVMERGE129	1	chr5	1	1	NA	unbalanced_inversion	FALSE	FALSE	FALSE	NA	NA
GEL-TGCT-0040	57	1	B-^B+	SVMERGE54	1	chr5	1	1	NA	tandem_duplication	FALSE	FALSE	FALSE	NA	NA
GEL-TGCT-0040	58	1	A+^C-	SVMERGE63	1	chr6	1	1	NA	deletion	FALSE	FALSE	FALSE	NA	NA
GEL-TGCT-0040	59	1	B-^B+	SVMERGE141	1	chr6	1	1	NA	tandem_duplication	FALSE	FALSE	FALSE	NA	NA
GEL-TGCT-0040	60	1	A+^C-	SVMERGE10	1	chr6	1	1	NA	deletion	FALSE	FALSE	FALSE	NA	NA
GEL-TGCT-0040	61	1	A+^B+	SVMERGE265	1	chr6	1	1	NA	unbalanced_inversion	FALSE	FALSE	FALSE	NA	NA
GEL-TGCT-0040	62	1	A+^C-	SVMERGE51	1	chr6	1	1	NA	deletion	FALSE	FALSE	FALSE	NA	NA
GEL-TGCT-0040	63	1	A+^C-	SVMERGE271	1	chr6	1	1	NA	deletion	FALSE	FALSE	FALSE	NA	NA
GEL-TGCT-0040	64	1	A+^C-	SVMERGE219	1	chr6	1	1	NA	deletion	FALSE	FALSE	FALSE	NA	NA
GEL-TGCT-0040	65	1	B-^B+	SVMERGE36	1	chr7	1	1	NA	tandem_duplication	FALSE	FALSE	FALSE	NA	NA
GEL-TGCT-0040	66	1	A+^C-	SVMERGE230	1	chr7	1	1	NA	deletion	FALSE	FALSE	FALSE	NA	NA
GEL-TGCT-0040	67	1	B-^B+	SVMERGE30	1	chr7	1	1	NA	tandem_duplication	FALSE	FALSE	FALSE	NA	NA
GEL-TGCT-0040	68	1	A+^C-	SVMERGE183	1	chr7	1	1	NA	deletion	FALSE	FALSE	FALSE	NA	NA
GEL-TGCT-0040	69	1	A+^C-	SVMERGE207	1	chr7	1	1	NA	deletion	FALSE	FALSE	FALSE	NA	NA
GEL-TGCT-0040	70	1	A+^C-	SVMERGE258	1	chr7	1	1	NA	deletion	FALSE	FALSE	FALSE	NA	NA
GEL-TGCT-0040	71	2	A+^D+/C-^D-	SVMERGE3;SVMERGE4	2	chr7	1	2	NA	simple_unclassified	FALSE	FALSE	FALSE	NA	NA
GEL-TGCT-0040	72	1	A+^C-	SVMERGE314	1	chr7	1	1	NA	deletion	FALSE	FALSE	FALSE	NA	NA
GEL-TGCT-0040	73	1	A+^C-	SVMERGE257	1	chr7	1	1	NA	deletion	FALSE	FALSE	FALSE	NA	NA
GEL-TGCT-0040	74	1	A+^C-	SVMERGE64	1	chr8	1	1	NA	deletion	FALSE	FALSE	FALSE	NA	NA
GEL-TGCT-0040	75	1	A+^C-	SVMERGE137	1	chr8	1	1	NA	deletion	FALSE	FALSE	FALSE	NA	NA
GEL-TGCT-0040	76	1	A+^C-	SVMERGE142	1	chr8	1	1	NA	deletion	FALSE	FALSE	FALSE	NA	NA
GEL-TGCT-0040	77	1	B-^B+	SVMERGE256	1	chr8	1	1	NA	tandem_duplication	FALSE	FALSE	FALSE	NA	NA
GEL-TGCT-0040	78	1	A+^C-	SVMERGE244	1	chr9	1	1	NA	deletion	FALSE	FALSE	FALSE	NA	NA
GEL-TGCT-0040	79	1	A+^C-	SVMERGE152	1	chr9	1	1	NA	deletion	FALSE	FALSE	FALSE	NA	NA
GEL-TGCT-0040	80	1	A+^C-	SVMERGE113	1	chr9	1	1	NA	deletion	FALSE	FALSE	FALSE	NA	NA
GEL-TGCT-0040	81	1	A+^C-	SVMERGE114	1	chr9	1	1	NA	deletion	FALSE	FALSE	FALSE	NA	NA
GEL-TGCT-0040	82	1	A+^C-	SVMERGE338	1	chr9	1	1	NA	deletion	FALSE	FALSE	FALSE	NA	NA
GEL-TGCT-0040	83	1	A+^C-	SVMERGE19	1	chr9	1	1	NA	deletion	FALSE	FALSE	FALSE	NA	NA
GEL-TGCT-0040	84	1	A+^C-	SVMERGE209	1	chrX	1	1	NA	deletion	FALSE	FALSE	FALSE	NA	NA
GEL-TGCT-0040	85	1	A+^C-	SVMERGE196	1	chrX	1	1	NA	deletion	FALSE	FALSE	FALSE	NA	NA
GEL-TGCT-0040	86	1	A+^C-	SVMERGE99	1	chrX	1	1	NA	deletion	FALSE	FALSE	FALSE	NA	NA
GEL-TGCT-0040	87	1	B-^B+	SVMERGE126	1	chrX	1	1	NA	tandem_duplication	FALSE	FALSE	FALSE	NA	NA
