# Supplementary material for: Genomic landscape of adult testicular germ cell tumours in the 100,000 Genomes Project
Source: Nat Commun. 2024 Oct 26;15:9247. doi: 10.1038/s41467-024-53193-6 (PMC11513037; doi:10.1038/s41467-024-53193-6)
Supplement: Supplementary file 8 — Supplementary Data 5 [file 41467_2024_53193_MOESM8_ESM.xlsx]

## Sheet: Supplementary Data 5a
Supplementary Data 5a. AmpliconArchitect output summary per sample
Abbreviations: ecDNA, extrachromosomal DNA; BFB, breakage-fusion-bridge
Note: A detailed explanation of AmpliconArchitect outputs and arguments can be found in the release documentation at https://github.com/virajbdeshpande/AmpliconArchitect/
Pseudo_ID	seed_region	amplicon_count	ecDNA_count	BFB_count	complex_count	linear_count	invalid_count	ecDNA_amplicons_count	genes_ecDNA	genes_complex	genes_linear	genes_invalid
GEL-TGCT-0001	YES	2	0	0	0	1	1	0	NA	NA	NA	NA
GEL-TGCT-0036	YES	2	0	0	0	1	1	0	NA	NA	NA	NA
GEL-TGCT-0014	YES	4	0	0	1	3	0	0	NA	KRAS	NA	NA
GEL-TGCT-0033	YES	4	0	0	1	2	1	0	NA	KRAS	NA	NA
GEL-TGCT-0003	YES	1	0	0	0	1	0	0	NA	NA	NA	NA
GEL-TGCT-0009	YES	3	0	0	2	1	0	0	NA	KRAS	NA	NA
GEL-TGCT-0047	YES	1	0	0	1	0	0	0	NA	KRAS	NA	NA
GEL-TGCT-0054	YES	4	1	0	0	1	2	3	NA	NA	NA	NA
GEL-TGCT-0038	YES	1	1	0	0	0	0	2	NA	NA	NA	NA
GEL-TGCT-0004	YES	1	0	0	0	0	1	0	NA	NA	NA	NA
GEL-TGCT-0015	YES	10	1	0	3	2	4	4	NA	KRAS	SOX2	NA
GEL-TGCT-0022	YES	1	1	0	0	0	0	3	NA	NA	NA	NA
GEL-TGCT-0005	YES	5	0	0	1	2	2	0	NA	NA	NA	NA
GEL-TGCT-0023	YES	4	1	0	1	1	1	1	NA	PDGFRA	NA	NA
GEL-TGCT-0010	YES	4	0	1	2	0	2	0	NA	KRAS	NA	NA
GEL-TGCT-0016	YES	2	0	0	2	0	0	0	NA	KRAS	NA	NA
GEL-TGCT-0021	YES	3	0	0	1	2	0	0	NA	KRAS	NA	NA
GEL-TGCT-0006	YES	4	0	0	3	0	1	0	NA	MYC/KRAS	NA	NA
GEL-TGCT-0007	YES	2	0	0	0	1	1	0	NA	NA	NA	NA
GEL-TGCT-0024	YES	5	0	0	0	1	4	0	NA	NA	NA	NA
GEL-TGCT-0017	YES	4	0	0	1	3	0	0	NA	NKX2-1	CDK6	NA
GEL-TGCT-0018	YES	10	0	0	4	1	5	0	NA	CDK4/MDM2	NA	NA
GEL-TGCT-0045	YES	1	0	0	1	0	0	0	NA	NA	NA	NA
GEL-TGCT-0008	YES	3	1	0	1	1	0	4	NA	KRAS	NA	NA
GEL-TGCT-0025	YES	7	0	0	2	1	4	0	NA	NA	NA	NA
GEL-TGCT-0035	YES	5	0	0	2	1	2	0	NA	KRAS/MDM2	NA	NA
GEL-TGCT-0044	YES	1	0	0	1	0	0	0	NA	KRAS	NA	NA
GEL-TGCT-0028	YES	7	1	0	2	1	3	1	NA	NA	NA	NA
GEL-TGCT-0055	YES	2	1	0	0	0	1	1	NA	NA	NA	NA
GEL-TGCT-0060	NO	NA	NA	NA	NA	NA	NA	NA	NA	NA	NA	NA
GEL-TGCT-0027	YES	1	0	0	0	1	0	0	NA	NA	KRAS	NA
GEL-TGCT-0011	NO	NA	NA	NA	NA	NA	NA	NA	NA	NA	NA	NA
GEL-TGCT-0026	YES	4	0	0	0	1	3	0	NA	NA	NA	NA
GEL-TGCT-0046	YES	1	0	0	1	0	0	0	NA	KRAS	NA	NA
GEL-TGCT-0039	YES	2	0	0	1	1	0	0	NA	KRAS	NA	NA
GEL-TGCT-0020	YES	4	0	0	2	1	1	0	NA	MYC/EGFR	NA	NA
GEL-TGCT-0031	YES	1	1	0	0	0	0	2	KRAS	NA	NA	NA
GEL-TGCT-0053	NO	NA	NA	NA	NA	NA	NA	NA	NA	NA	NA	NA
GEL-TGCT-0041	YES	1	0	0	1	0	0	0	NA	KRAS	NA	NA
GEL-TGCT-0019	YES	3	0	0	1	1	1	0	NA	NA	NA	NA
GEL-TGCT-0042	YES	2	1	0	0	0	1	4	NA	NA	NA	NA
GEL-TGCT-0030	YES	4	0	0	2	1	1	0	NA	KRAS	NA	NA
GEL-TGCT-0013	YES	12	0	1	2	1	9	0	NA	NA	NA	NA
GEL-TGCT-0012	YES	2	0	0	0	1	1	0	NA	NA	NA	NA
GEL-TGCT-0050	YES	13	0	0	2	1	10	0	NA	KRAS	NA	NA
GEL-TGCT-0002	YES	15	1	0	3	1	10	1	NA	CDK6/SOX2/CDK4/EGFR/IGF1R/MDM2/E2F3/KRAS/MYC/NEDD9	NA	NA
GEL-TGCT-0037	YES	6	0	0	2	1	3	0	NA	NA	NA	NA
GEL-TGCT-0048	YES	3	0	0	0	2	1	0	NA	NA	NA	NA
GEL-TGCT-0029	YES	8	0	1	0	1	6	0	KRAS	NA	NA	NA

## Sheet: Supplementary Data 5b
Supplementary Data 5b. AmpliconArchitect output summary per amplicon
Abbreviations: ecDNA, extrachromosomal DNA; BFB, breakage-fusion-bridge
Note: A detailed explanation of AmpliconArchitect outputs and arguments can be found in the release documentation at https://github.com/virajbdeshpande/AmpliconArchitect/
Pseudo_ID	amplicon_name	classification	ecDNA_present	BFB_present	ecDNA_count	amp_genes
GEL-TGCT-0001	amplicon1	Linear amplification	Negative	Negative	NA	NA
GEL-TGCT-0001	amplicon2	No amp/Invalid	Negative	Negative	NA	NA
GEL-TGCT-0036	amplicon2	Linear amplification	Negative	Negative	NA	NA
GEL-TGCT-0036	amplicon1	No amp/Invalid	Negative	Negative	NA	NA
GEL-TGCT-0062	NA	NA	NA	NA	NA	NA
GEL-TGCT-0057	NA	NA	NA	NA	NA	NA
GEL-TGCT-0014	amplicon4	Complex non-cyclic	Negative	Negative	NA	KRAS
GEL-TGCT-0014	amplicon1	Linear amplification	Negative	Negative	NA	NA
GEL-TGCT-0014	amplicon3	Linear amplification	Negative	Negative	NA	NA
GEL-TGCT-0014	amplicon2	Linear amplification	Negative	Negative	NA	NA
GEL-TGCT-0033	amplicon3	Linear amplification	Negative	Negative	NA	NA
GEL-TGCT-0033	amplicon4	Linear amplification	Negative	Negative	NA	NA
GEL-TGCT-0033	amplicon2	Complex non-cyclic	Negative	Negative	NA	KRAS
GEL-TGCT-0033	amplicon1	No amp/Invalid	Negative	Negative	NA	NA
GEL-TGCT-0003	amplicon1	Linear amplification	Negative	Negative	NA	NA
GEL-TGCT-0009	amplicon3	Complex non-cyclic	Negative	Negative	NA	KRAS
GEL-TGCT-0009	amplicon2	Complex non-cyclic	Negative	Negative	NA	NA
GEL-TGCT-0009	amplicon1	Linear amplification	Negative	Negative	NA	NA
GEL-TGCT-0047	amplicon1	Complex non-cyclic	Negative	Negative	NA	KRAS
GEL-TGCT-0054	amplicon1	No amp/Invalid	Negative	Negative	NA	NA
GEL-TGCT-0054	amplicon3	Linear amplification	Negative	Negative	NA	NA
GEL-TGCT-0054	amplicon4	Cyclic	Positive	Negative	NA	NA
GEL-TGCT-0054	amplicon2	No amp/Invalid	Negative	Negative	NA	NA
GEL-TGCT-0038	amplicon1	Cyclic	Positive	Negative	NA	NA
GEL-TGCT-0004	amplicon1	No amp/Invalid	Negative	Negative	NA	NA
GEL-TGCT-0015	amplicon2	Complex non-cyclic	Negative	Negative	NA	NA
GEL-TGCT-0015	amplicon1	No amp/Invalid	Negative	Negative	NA	NA
GEL-TGCT-0015	amplicon6	Linear amplification	Negative	Negative	NA	SOX2
GEL-TGCT-0015	amplicon5	Complex non-cyclic	Negative	Negative	NA	NA
GEL-TGCT-0015	amplicon10	Linear amplification	Negative	Negative	NA	NA
GEL-TGCT-0015	amplicon4	No amp/Invalid	Negative	Negative	NA	NA
GEL-TGCT-0015	amplicon9	Cyclic	Positive	Negative	NA	NA
GEL-TGCT-0015	amplicon3	No amp/Invalid	Negative	Negative	NA	NA
GEL-TGCT-0015	amplicon8	Complex non-cyclic	Negative	Negative	NA	KRAS
GEL-TGCT-0015	amplicon7	No amp/Invalid	Negative	Negative	NA	NA
GEL-TGCT-0022	amplicon1	Cyclic	Positive	Negative	NA	NA
GEL-TGCT-0005	amplicon1	Linear amplification	Negative	Negative	NA	NA
GEL-TGCT-0005	amplicon5	Complex non-cyclic	Negative	Negative	NA	NA
GEL-TGCT-0005	amplicon4	No amp/Invalid	Negative	Negative	NA	NA
GEL-TGCT-0005	amplicon2	No amp/Invalid	Negative	Negative	NA	NA
GEL-TGCT-0005	amplicon3	Linear amplification	Negative	Negative	NA	NA
GEL-TGCT-0023	amplicon3	Cyclic	Positive	Negative	NA	NA
GEL-TGCT-0023	amplicon2	Complex non-cyclic	Negative	Negative	NA	PDGFRA
GEL-TGCT-0023	amplicon1	Linear amplification	Negative	Negative	NA	NA
GEL-TGCT-0023	amplicon4	No amp/Invalid	Negative	Negative	NA	NA
GEL-TGCT-0010	amplicon2	Complex non-cyclic	Negative	Negative	NA	KRAS
GEL-TGCT-0010	amplicon4	Complex non-cyclic	Negative	Positive	NA	NA
GEL-TGCT-0010	amplicon1	No amp/Invalid	Negative	Negative	NA	NA
GEL-TGCT-0010	amplicon3	No amp/Invalid	Negative	Negative	NA	NA
GEL-TGCT-0016	amplicon1	Complex non-cyclic	Negative	Negative	NA	KRAS
GEL-TGCT-0016	amplicon2	Complex non-cyclic	Negative	Negative	NA	NA
GEL-TGCT-0021	amplicon1	Complex non-cyclic	Negative	Negative	NA	KRAS
GEL-TGCT-0021	amplicon3	Linear amplification	Negative	Negative	NA	NA
GEL-TGCT-0021	amplicon2	Linear amplification	Negative	Negative	NA	NA
GEL-TGCT-0006	amplicon4	Complex non-cyclic	Negative	Negative	NA	KRAS
GEL-TGCT-0006	amplicon2	Complex non-cyclic	Negative	Negative	NA	MYC
GEL-TGCT-0006	amplicon3	No amp/Invalid	Negative	Negative	NA	NA
GEL-TGCT-0006	amplicon1	Complex non-cyclic	Negative	Negative	NA	NA
GEL-TGCT-0007	amplicon1	No amp/Invalid	Negative	Negative	NA	NA
GEL-TGCT-0007	amplicon2	Linear amplification	Negative	Negative	NA	NA
GEL-TGCT-0024	amplicon2	No amp/Invalid	Negative	Negative	NA	NA
GEL-TGCT-0024	amplicon3	No amp/Invalid	Negative	Negative	NA	NA
GEL-TGCT-0024	amplicon4	Linear amplification	Negative	Negative	NA	NA
GEL-TGCT-0024	amplicon5	No amp/Invalid	Negative	Negative	NA	NA
GEL-TGCT-0024	amplicon1	No amp/Invalid	Negative	Negative	NA	NA
GEL-TGCT-0017	amplicon3	Linear amplification	Negative	Negative	NA	NA
GEL-TGCT-0017	amplicon1	Complex non-cyclic	Negative	Negative	NA	NKX2-1
GEL-TGCT-0017	amplicon4	Linear amplification	Negative	Negative	NA	CDK6
GEL-TGCT-0017	amplicon2	Linear amplification	Negative	Negative	NA	NA
GEL-TGCT-0018	amplicon7	No amp/Invalid	Negative	Negative	NA	NA
GEL-TGCT-0018	amplicon2	Complex non-cyclic	Negative	Negative	NA	CDK4/MDM2
GEL-TGCT-0018	amplicon8	Complex non-cyclic	Negative	Negative	NA	NA
GEL-TGCT-0018	amplicon6	No amp/Invalid	Negative	Negative	NA	NA
GEL-TGCT-0018	amplicon1	Complex non-cyclic	Negative	Negative	NA	NA
GEL-TGCT-0018	amplicon3	Linear amplification	Negative	Negative	NA	NA
GEL-TGCT-0018	amplicon9	Complex non-cyclic	Negative	Negative	NA	NA
GEL-TGCT-0018	amplicon10	No amp/Invalid	Negative	Negative	NA	NA
GEL-TGCT-0018	amplicon4	No amp/Invalid	Negative	Negative	NA	NA
GEL-TGCT-0018	amplicon5	No amp/Invalid	Negative	Negative	NA	NA
GEL-TGCT-0045	amplicon1	Complex non-cyclic	Negative	Negative	NA	NA
GEL-TGCT-0008	amplicon3	Complex non-cyclic	Negative	Negative	NA	KRAS
GEL-TGCT-0008	amplicon2	Linear amplification	Negative	Negative	NA	NA
GEL-TGCT-0008	amplicon1	Cyclic	Positive	Negative	NA	NA
GEL-TGCT-0025	amplicon6	No amp/Invalid	Negative	Negative	NA	NA
GEL-TGCT-0025	amplicon3	No amp/Invalid	Negative	Negative	NA	NA
GEL-TGCT-0025	amplicon4	Linear amplification	Negative	Negative	NA	NA
GEL-TGCT-0025	amplicon1	Complex non-cyclic	Negative	Negative	NA	NA
GEL-TGCT-0025	amplicon2	No amp/Invalid	Negative	Negative	NA	NA
GEL-TGCT-0025	amplicon7	No amp/Invalid	Negative	Negative	NA	NA
GEL-TGCT-0025	amplicon5	Complex non-cyclic	Negative	Negative	NA	NA
GEL-TGCT-0035	amplicon3	Complex non-cyclic	Negative	Negative	NA	MDM2
GEL-TGCT-0035	amplicon4	No amp/Invalid	Negative	Negative	NA	NA
GEL-TGCT-0035	amplicon5	No amp/Invalid	Negative	Negative	NA	NA
GEL-TGCT-0035	amplicon1	Complex non-cyclic	Negative	Negative	NA	KRAS
GEL-TGCT-0035	amplicon2	Linear amplification	Negative	Negative	NA	NA
GEL-TGCT-0044	amplicon1	Complex non-cyclic	Negative	Negative	NA	KRAS
GEL-TGCT-0028	amplicon7	Complex non-cyclic	Negative	Negative	NA	NA
GEL-TGCT-0028	amplicon4	No amp/Invalid	Negative	Negative	NA	NA
GEL-TGCT-0028	amplicon5	No amp/Invalid	Negative	Negative	NA	NA
GEL-TGCT-0028	amplicon2	Linear amplification	Negative	Negative	NA	NA
GEL-TGCT-0028	amplicon3	Cyclic	Positive	Negative	NA	NA
GEL-TGCT-0028	amplicon1	Complex non-cyclic	Negative	Negative	NA	NA
GEL-TGCT-0028	amplicon6	No amp/Invalid	Negative	Negative	NA	NA
GEL-TGCT-0055	amplicon1	Cyclic	Positive	Negative	NA	NA
GEL-TGCT-0055	amplicon2	No amp/Invalid	Negative	Negative	NA	NA
GEL-TGCT-0027	amplicon1	Linear amplification	Negative	Negative	NA	KRAS
GEL-TGCT-0026	amplicon4	No amp/Invalid	Negative	Negative	NA	NA
GEL-TGCT-0026	amplicon3	No amp/Invalid	Negative	Negative	NA	NA
GEL-TGCT-0026	amplicon2	No amp/Invalid	Negative	Negative	NA	NA
GEL-TGCT-0026	amplicon1	Linear amplification	Negative	Negative	NA	NA
GEL-TGCT-0046	amplicon1	Complex non-cyclic	Negative	Negative	NA	KRAS
GEL-TGCT-0039	amplicon1	Complex non-cyclic	Negative	Negative	NA	KRAS
GEL-TGCT-0039	amplicon2	Linear amplification	Negative	Negative	NA	NA
GEL-TGCT-0020	amplicon1	Linear amplification	Negative	Negative	NA	NA
GEL-TGCT-0020	amplicon4	Complex non-cyclic	Negative	Negative	NA	EGFR
GEL-TGCT-0020	amplicon2	No amp/Invalid	Negative	Negative	NA	NA
GEL-TGCT-0020	amplicon3	Complex non-cyclic	Negative	Negative	NA	MYC
GEL-TGCT-0031	amplicon1	Cyclic	Positive	Negative	NA	KRAS
GEL-TGCT-0041	amplicon1	Complex non-cyclic	Negative	Negative	NA	KRAS
GEL-TGCT-0019	amplicon2	Complex non-cyclic	Negative	Negative	NA	NA
GEL-TGCT-0019	amplicon1	No amp/Invalid	Negative	Negative	NA	NA
GEL-TGCT-0019	amplicon3	Linear amplification	Negative	Negative	NA	NA
GEL-TGCT-0042	amplicon2	No amp/Invalid	Negative	Negative	NA	NA
GEL-TGCT-0042	amplicon1	Cyclic	Positive	Negative	NA	NA
GEL-TGCT-0030	amplicon2	Complex non-cyclic	Negative	Negative	NA	NA
GEL-TGCT-0030	amplicon4	No amp/Invalid	Negative	Negative	NA	NA
GEL-TGCT-0030	amplicon1	Complex non-cyclic	Negative	Negative	NA	KRAS
GEL-TGCT-0030	amplicon3	Linear amplification	Negative	Negative	NA	NA
GEL-TGCT-0013	amplicon12	No amp/Invalid	Negative	Negative	NA	NA
GEL-TGCT-0013	amplicon3	No amp/Invalid	Negative	Negative	NA	NA
GEL-TGCT-0013	amplicon9	Complex non-cyclic	Negative	Negative	NA	NA
GEL-TGCT-0013	amplicon10	No amp/Invalid	Negative	Negative	NA	NA
GEL-TGCT-0013	amplicon11	Complex non-cyclic	Negative	Negative	NA	NA
GEL-TGCT-0013	amplicon4	No amp/Invalid	Negative	Negative	NA	NA
GEL-TGCT-0013	amplicon1	No amp/Invalid	Negative	Negative	NA	NA
GEL-TGCT-0013	amplicon2	No amp/Invalid	Negative	Negative	NA	NA
GEL-TGCT-0013	amplicon6	No amp/Invalid	Negative	Positive	NA	NA
GEL-TGCT-0013	amplicon8	Linear amplification	Negative	Negative	NA	NA
GEL-TGCT-0013	amplicon5	No amp/Invalid	Negative	Negative	NA	NA
GEL-TGCT-0013	amplicon7	No amp/Invalid	Negative	Negative	NA	NA
GEL-TGCT-0012	amplicon1	Linear amplification	Negative	Negative	NA	NA
GEL-TGCT-0012	amplicon2	No amp/Invalid	Negative	Negative	NA	NA
GEL-TGCT-0050	amplicon7	No amp/Invalid	Negative	Negative	NA	NA
GEL-TGCT-0050	amplicon6	No amp/Invalid	Negative	Negative	NA	NA
GEL-TGCT-0050	amplicon8	No amp/Invalid	Negative	Negative	NA	NA
GEL-TGCT-0050	amplicon5	No amp/Invalid	Negative	Negative	NA	NA
GEL-TGCT-0050	amplicon9	No amp/Invalid	Negative	Negative	NA	NA
GEL-TGCT-0050	amplicon10	Complex non-cyclic	Negative	Negative	NA	KRAS
GEL-TGCT-0050	amplicon4	No amp/Invalid	Negative	Negative	NA	NA
GEL-TGCT-0050	amplicon1	No amp/Invalid	Negative	Negative	NA	NA
GEL-TGCT-0050	amplicon13	Linear amplification	Negative	Negative	NA	NA
GEL-TGCT-0050	amplicon2	No amp/Invalid	Negative	Negative	NA	NA
GEL-TGCT-0050	amplicon11	No amp/Invalid	Negative	Negative	NA	NA
GEL-TGCT-0050	amplicon12	Complex non-cyclic	Negative	Negative	NA	NA
GEL-TGCT-0050	amplicon3	No amp/Invalid	Negative	Negative	NA	NA
GEL-TGCT-0002	amplicon1	No amp/Invalid	Negative	Negative	NA	NA
GEL-TGCT-0002	amplicon2	Linear amplification	Negative	Negative	NA	NA
GEL-TGCT-0002	amplicon11	No amp/Invalid	Negative	Negative	NA	NA
GEL-TGCT-0002	amplicon12	Cyclic	Positive	Negative	NA	NA
GEL-TGCT-0002	amplicon13	No amp/Invalid	Negative	Negative	NA	NA
GEL-TGCT-0002	amplicon3	No amp/Invalid	Negative	Negative	NA	NA
GEL-TGCT-0002	amplicon15	Complex non-cyclic	Negative	Negative	NA	E2F3/KRAS/MYC/NEDD9
GEL-TGCT-0002	amplicon4	No amp/Invalid	Negative	Negative	NA	NA
GEL-TGCT-0002	amplicon5	Complex non-cyclic	Negative	Negative	NA	CDK6/SOX2
GEL-TGCT-0002	amplicon14	No amp/Invalid	Negative	Negative	NA	NA
GEL-TGCT-0002	amplicon10	Complex non-cyclic	Negative	Negative	NA	CDK4/EGFR/IGF1R/MDM2
GEL-TGCT-0002	amplicon6	No amp/Invalid	Negative	Negative	NA	NA
GEL-TGCT-0002	amplicon7	No amp/Invalid	Negative	Negative	NA	NA
GEL-TGCT-0002	amplicon8	No amp/Invalid	Negative	Negative	NA	NA
GEL-TGCT-0002	amplicon9	No amp/Invalid	Negative	Negative	NA	NA
GEL-TGCT-0037	amplicon2	No amp/Invalid	Negative	Negative	NA	NA
GEL-TGCT-0037	amplicon3	Complex non-cyclic	Negative	Negative	NA	NA
GEL-TGCT-0037	amplicon4	Complex non-cyclic	Negative	Negative	NA	NA
GEL-TGCT-0037	amplicon5	No amp/Invalid	Negative	Negative	NA	NA
GEL-TGCT-0037	amplicon6	No amp/Invalid	Negative	Negative	NA	NA
GEL-TGCT-0037	amplicon1	Linear amplification	Negative	Negative	NA	NA
GEL-TGCT-0048	amplicon1	Linear amplification	Negative	Negative	NA	NA
GEL-TGCT-0048	amplicon2	No amp/Invalid	Negative	Negative	NA	NA
GEL-TGCT-0048	amplicon3	Linear amplification	Negative	Negative	NA	NA
GEL-TGCT-0029	amplicon1	No amp/Invalid	Negative	Negative	NA	NA
GEL-TGCT-0029	amplicon2	Cyclic	Negative	Positive	NA	KRAS
GEL-TGCT-0029	amplicon3	No amp/Invalid	Negative	Negative	NA	NA
GEL-TGCT-0029	amplicon4	No amp/Invalid	Negative	Negative	NA	NA
GEL-TGCT-0029	amplicon5	Linear amplification	Negative	Negative	NA	NA
GEL-TGCT-0029	amplicon6	No amp/Invalid	Negative	Negative	NA	NA
GEL-TGCT-0029	amplicon7	No amp/Invalid	Negative	Negative	NA	NA
GEL-TGCT-0029	amplicon8	No amp/Invalid	Negative	Negative	NA	NA
