# Supplementary material for: Genomic landscape of adult testicular germ cell tumours in the 100,000 Genomes Project
Source: Nat Commun. 2024 Oct 26;15:9247. doi: 10.1038/s41467-024-53193-6 (PMC11513037; doi:10.1038/s41467-024-53193-6)
Supplement: Supplementary file 9 — Supplementary Data 6 [file 41467_2024_53193_MOESM9_ESM.xlsx]

## Sheet: Supplementary Data 6a
Supplementary Data 6a. Complete repertoire of COSMIC Single Base Substitution (SBS1-SBS57; https://cancer.sanger.ac.uk/signatures/sbs/) mutational signatures extracted from GEL cohort
Pseudo_ID	SBS1	SBS5	SBS18	SBS31	SBS32	SBS35	SBS39	SBS40	SBS57
GEL-TGCT-0001	0	1473	0	0	0	0	0	0	0
GEL-TGCT-0036	20	619	0	0	0	0	470	730	0
GEL-TGCT-0057	150	977	0	0	0	1257	0	1344	914
GEL-TGCT-0014	45	439	0	0	0	0	0	502	0
GEL-TGCT-0033	71	351	0	0	116	0	0	536	0
GEL-TGCT-0003	0	606	0	0	0	0	0	0	0
GEL-TGCT-0034	102	611	128	0	0	0	0	0	0
GEL-TGCT-0009	0	1219	0	0	0	0	0	2185	606
GEL-TGCT-0047	78	463	0	0	0	0	0	563	0
GEL-TGCT-0054	345	1803	0	0	0	0	0	1788	0
GEL-TGCT-0038	153	1268	1265	0	0	0	0	0	0
GEL-TGCT-0004	0	1011	0	0	0	0	0	0	0
GEL-TGCT-0015	29	413	0	0	0	0	282	462	0
GEL-TGCT-0056	169	2865	0	827	0	1145	0	0	0
GEL-TGCT-0022	327	1260	0	0	0	0	0	0	0
GEL-TGCT-0005	9	667	0	0	0	0	0	0	0
GEL-TGCT-0023	82	631	0	0	0	0	0	346	0
GEL-TGCT-0010	0	881	0	0	0	0	0	0	0
GEL-TGCT-0016	0	789	0	0	0	0	550	1130	0
GEL-TGCT-0021	3	345	0	0	0	0	0	318	0
GEL-TGCT-0006	34	766	0	0	154	0	273	0	0
GEL-TGCT-0007	1	450	0	0	0	0	0	520	0
GEL-TGCT-0024	14	272	0	0	0	0	0	0	0
GEL-TGCT-0017	3	482	0	0	0	0	0	632	0
GEL-TGCT-0018	49	906	0	0	0	0	0	955	0
GEL-TGCT-0045	58	554	0	0	0	0	0	686	0
GEL-TGCT-0008	0	1322	0	0	0	0	0	0	0
GEL-TGCT-0025	13	616	0	0	0	0	0	876	0
GEL-TGCT-0035	66	479	0	0	0	0	0	1495	0
GEL-TGCT-0044	68	673	0	0	0	0	0	0	0
GEL-TGCT-0028	32	1129	0	0	0	0	0	0	0
GEL-TGCT-0055	45	747	0	0	0	0	0	1278	0
GEL-TGCT-0061	0	1043	0	0	0	0	0	0	0
GEL-TGCT-0059	0	1025	0	0	0	0	0	0	0
GEL-TGCT-0058	0	1008	0	0	0	0	0	0	0
GEL-TGCT-0060	0	1074	0	0	0	0	0	0	0
GEL-TGCT-0027	4	668	0	0	0	0	0	1029	0
GEL-TGCT-0011	3	305	0	51	0	0	0	0	0
GEL-TGCT-0026	7	288	0	0	0	0	0	466	0
GEL-TGCT-0046	12	367	0	0	114	0	0	351	0
GEL-TGCT-0039	29	598	0	0	138	0	0	0	0
GEL-TGCT-0020	8	388	0	0	0	0	0	464	0
GEL-TGCT-0031	0	676	0	0	0	0	0	0	0
GEL-TGCT-0053	237	416	0	0	0	0	0	1175	0
GEL-TGCT-0041	56	471	0	0	0	0	0	484	0
GEL-TGCT-0019	0	874	0	0	189	0	0	0	0
GEL-TGCT-0032	0	843	0	0	0	0	0	968	0
GEL-TGCT-0051	79	439	0	0	0	0	0	918	239
GEL-TGCT-0042	3	528	0	0	0	0	0	0	0
GEL-TGCT-0030	0	486	0	0	0	0	521	892	0
GEL-TGCT-0013	10	575	0	0	0	0	0	1026	0
GEL-TGCT-0012	17	684	0	0	0	0	0	941	0
GEL-TGCT-0049	3	452	0	0	0	0	0	518	0
GEL-TGCT-0050	28	1019	0	0	0	0	0	637	0
GEL-TGCT-0002	8	892	0	0	170	0	0	548	0
GEL-TGCT-0043	429	1321	0	0	0	0	0	2590	0
GEL-TGCT-0037	98	450	0	0	0	0	0	451	0
GEL-TGCT-0048	3	585	0	0	0	0	0	0	0
GEL-TGCT-0029	12	472	0	0	0	0	0	894	0
GEL-TGCT-0040	134	652	0	0	0	0	0	943	0

## Sheet: Supplementary Data 6b
Supplementary Data 6b. Complete repertoire of COSMIC Indel (ID1-ID11; https://cancer.sanger.ac.uk/signatures/id/) mutational signatures extracted from GEL cohort
Pseudo_ID	ID1	ID2	ID3	ID4	ID5	ID6	ID8	ID10	ID11
GEL-TGCT-0001	9	10	31	0	34	0	0	0	20
GEL-TGCT-0036	0	13	34	29	0	0	20	0	0
GEL-TGCT-0057	186	991	0	0	0	0	0	0	0
GEL-TGCT-0014	17	17	40	42	0	0	0	0	0
GEL-TGCT-0033	9	12	0	35	30	29	0	0	14
GEL-TGCT-0003	8	10	0	16	35	0	0	0	0
GEL-TGCT-0034	18	18	66	38	0	0	0	0	0
GEL-TGCT-0009	23	44	0	101	109	0	0	0	0
GEL-TGCT-0047	31	17	54	0	0	0	0	0	46
GEL-TGCT-0054	0	0	76	0	140	0	71	0	0
GEL-TGCT-0038	46	29	77	0	0	0	55	0	0
GEL-TGCT-0004	28	12	30	27	0	0	0	0	25
GEL-TGCT-0015	16	21	29	46	0	0	0	33	0
GEL-TGCT-0056	50	86	94	95	0	0	0	0	0
GEL-TGCT-0022	13	25	43	77	0	0	37	0	0
GEL-TGCT-0005	25	45	69	0	0	0	0	0	0
GEL-TGCT-0023	21	25	43	0	81	0	0	0	0
GEL-TGCT-0010	10	21	40	35	0	0	0	31	0
GEL-TGCT-0016	17	12	32	29	35	22	0	0	20
GEL-TGCT-0021	0	11	0	25	0	13	0	14	0
GEL-TGCT-0006	0	12	0	0	43	0	0	28	0
GEL-TGCT-0007	10	5	0	20	17	0	0	0	0
GEL-TGCT-0024	0	6	19	0	0	0	0	17	12
GEL-TGCT-0017	20	0	43	0	49	0	0	0	0
GEL-TGCT-0018	0	24	0	56	57	0	36	0	27
GEL-TGCT-0045	17	18	30	54	0	0	0	0	0
GEL-TGCT-0008	11	14	30	33	49	0	0	0	0
GEL-TGCT-0025	8	7	19	24	0	0	12	20	0
GEL-TGCT-0035	55	25	0	0	61	0	35	0	0
GEL-TGCT-0044	6	15	27	0	0	16	0	17	0
GEL-TGCT-0028	12	21	0	40	30	0	19	28	15
GEL-TGCT-0055	18	10	30	31	0	19	0	0	0
GEL-TGCT-0061	0	12	27	38	0	0	0	0	0
GEL-TGCT-0059	0	8	27	31	0	0	0	0	14
GEL-TGCT-0058	8	15	0	34	0	0	0	0	13
GEL-TGCT-0060	0	15	0	29	37	0	0	0	0
GEL-TGCT-0027	14	14	0	40	37	0	0	0	0
GEL-TGCT-0011	7	0	0	0	23	0	0	0	13
GEL-TGCT-0026	10	11	0	32	0	0	0	16	0
GEL-TGCT-0046	17	12	0	37	28	0	0	0	0
GEL-TGCT-0039	17	0	0	0	32	0	16	18	0
GEL-TGCT-0020	11	12	0	55	0	19	0	0	0
GEL-TGCT-0031	26	0	0	57	0	0	0	0	0
GEL-TGCT-0053	101	99	0	0	0	0	0	0	0
GEL-TGCT-0041	12	18	35	34	0	0	0	28	0
GEL-TGCT-0019	22	13	20	0	0	0	0	0	0
GEL-TGCT-0032	0	12	33	0	28	0	20	0	0
GEL-TGCT-0051	5144	4281	0	0	0	0	0	0	0
GEL-TGCT-0042	15	0	25	18	0	0	0	0	0
GEL-TGCT-0030	9	9	0	0	27	0	26	0	0
GEL-TGCT-0013	0	19	0	21	41	0	0	0	0
GEL-TGCT-0012	8	10	0	55	43	0	0	0	0
GEL-TGCT-0049	0	35	24	32	0	0	22	0	0
GEL-TGCT-0050	10	18	18	27	0	0	24	24	0
GEL-TGCT-0002	14	24	0	43	36	0	19	0	0
GEL-TGCT-0043	0	118	0	619	0	115	0	0	0
GEL-TGCT-0037	0	9	0	0	43	0	0	20	0
GEL-TGCT-0048	6	0	0	23	16	0	0	0	9
GEL-TGCT-0029	11	22	0	0	78	0	0	0	0
GEL-TGCT-0040	0	15	0	0	38	0	23	25	20

## Sheet: Supplementary Data 6c
Supplementary Data 6c. Complete repertoire of COSMIC Doublet Base Substitution (DBS2-DBS11; https://cancer.sanger.ac.uk/signatures/dbs/) mutational signatures extracted from GEL cohort
Pseudo_ID	DBS2	DBS4	DBS5	DBS6	DBS9	DBS11
GEL-TGCT-0001	5	0	0	0	0	0
GEL-TGCT-0036	0	4	0	0	0	0
GEL-TGCT-0057	44	0	76	0	0	0
GEL-TGCT-0014	0	4	0	0	0	0
GEL-TGCT-0033	0	1	0	1	0	1
GEL-TGCT-0034	0	0	0	0	1	0
GEL-TGCT-0009	0	0	0	8	7	0
GEL-TGCT-0047	0	0	0	0	7	0
GEL-TGCT-0054	6	12	0	0	0	0
GEL-TGCT-0038	0	9	0	0	0	6
GEL-TGCT-0004	0	3	0	0	0	0
GEL-TGCT-0015	0	0	0	3	0	5
GEL-TGCT-0056	0	0	51	0	0	0
GEL-TGCT-0022	0	0	0	0	0	5
GEL-TGCT-0005	0	0	0	0	0	3
GEL-TGCT-0023	0	5	0	0	0	0
GEL-TGCT-0010	0	1	0	2	0	0
GEL-TGCT-0016	0	0	0	13	0	0
GEL-TGCT-0021	2	0	0	0	0	0
GEL-TGCT-0006	0	5	0	0	0	0
GEL-TGCT-0007	0	4	0	0	0	0
GEL-TGCT-0024	0	1	0	0	0	2
GEL-TGCT-0017	2	1	2	0	0	0
GEL-TGCT-0018	9	0	0	0	0	0
GEL-TGCT-0045	0	0	0	0	0	2
GEL-TGCT-0008	2	5	0	0	0	0
GEL-TGCT-0025	2	0	0	0	6	0
GEL-TGCT-0035	0	0	2	4	0	0
GEL-TGCT-0044	0	1	0	2	0	0
GEL-TGCT-0028	0	0	0	0	7	0
GEL-TGCT-0055	0	5	0	0	9	0
GEL-TGCT-0061	2	0	0	0	0	0
GEL-TGCT-0059	3	0	0	0	0	0
GEL-TGCT-0058	3	0	0	0	0	0
GEL-TGCT-0060	2	0	0	0	0	0
GEL-TGCT-0027	2	0	0	0	6	0
GEL-TGCT-0026	0	0	0	1	0	2
GEL-TGCT-0046	0	1	0	0	0	0
GEL-TGCT-0039	0	0	0	0	4	0
GEL-TGCT-0020	0	4	0	0	0	0
GEL-TGCT-0031	1	0	0	0	2	0
GEL-TGCT-0053	0	14	0	0	0	0
GEL-TGCT-0041	0	3	0	0	0	0
GEL-TGCT-0019	0	0	0	2	0	0
GEL-TGCT-0032	0	3	0	4	0	0
GEL-TGCT-0051	0	0	0	0	17	0
GEL-TGCT-0042	0	2	0	0	0	3
GEL-TGCT-0030	0	0	0	7	0	0
GEL-TGCT-0013	2	3	0	0	0	0
GEL-TGCT-0012	0	0	5	0	0	0
GEL-TGCT-0049	0	3	0	0	0	0
GEL-TGCT-0050	2	0	0	0	0	4
GEL-TGCT-0002	2	3	0	0	0	0
GEL-TGCT-0043	4	7	0	0	16	0
GEL-TGCT-0037	5	0	0	0	0	0
GEL-TGCT-0048	2	0	0	0	0	0
GEL-TGCT-0029	0	5	0	0	0	5
GEL-TGCT-0040	0	0	0	13	0	0

## Sheet: Supplementary Data 6d
Supplementary Data 6d. Complete repertoire of COSMIC Copy Number (CN1-CN15; https://cancer.sanger.ac.uk/signatures/cn/) mutational signatures extracted from GEL cohort
Pseudo_ID	CN1	CN2	CN3	CN9	CN13	CN14	CN15
GEL-TGCT-0001	0	40	0	0	0	0	0
GEL-TGCT-0036	13	32	0	0	0	0	0
GEL-TGCT-0057	10	0	0	0	29	0	29
GEL-TGCT-0014	9	47	0	0	0	0	0
GEL-TGCT-0033	11	37	0	0	0	0	0
GEL-TGCT-0003	0	29	0	0	0	0	0
GEL-TGCT-0034	0	10	0	0	0	25	0
GEL-TGCT-0009	0	37	0	0	0	0	33
GEL-TGCT-0047	6	26	0	0	0	0	0
GEL-TGCT-0054	19	27	0	0	0	0	0
GEL-TGCT-0038	11	26	0	0	0	0	0
GEL-TGCT-0004	0	34	0	0	0	0	0
GEL-TGCT-0015	0	37	0	0	0	0	43
GEL-TGCT-0056	17	0	0	0	26	0	32
GEL-TGCT-0022	9	37	0	0	0	0	0
GEL-TGCT-0005	9	43	0	0	0	0	0
GEL-TGCT-0023	5	32	0	0	0	0	19
GEL-TGCT-0010	7	30	16	0	0	0	0
GEL-TGCT-0016	8	39	0	0	0	0	0
GEL-TGCT-0021	8	48	0	0	0	0	0
GEL-TGCT-0006	10	35	0	0	0	0	0
GEL-TGCT-0007	5	32	0	0	0	0	0
GEL-TGCT-0024	10	34	0	0	0	0	0
GEL-TGCT-0017	0	57	0	0	0	0	0
GEL-TGCT-0018	0	0	0	31	0	0	59
GEL-TGCT-0045	9	0	0	0	41	0	0
GEL-TGCT-0008	0	39	0	0	0	0	0
GEL-TGCT-0025	0	39	0	18	0	0	36
GEL-TGCT-0035	13	0	0	0	25	0	24
GEL-TGCT-0044	9	30	0	0	0	0	0
GEL-TGCT-0028	0	72	0	0	0	0	0
GEL-TGCT-0055	11	34	0	0	0	0	11
GEL-TGCT-0061	5	42	0	0	0	0	0
GEL-TGCT-0059	5	39	0	0	0	0	0
GEL-TGCT-0058	5	38	0	0	0	0	0
GEL-TGCT-0060	6	46	0	0	0	0	0
GEL-TGCT-0027	12	34	0	0	0	0	22
GEL-TGCT-0011	0	30	0	0	0	0	0
GEL-TGCT-0026	10	20	0	15	0	0	16
GEL-TGCT-0046	7	35	0	0	0	0	0
GEL-TGCT-0039	6	40	0	0	0	0	0
GEL-TGCT-0020	9	34	0	0	0	0	23
GEL-TGCT-0031	0	27	0	0	0	0	0
GEL-TGCT-0053	17	0	0	27	25	0	0
GEL-TGCT-0041	0	52	0	0	0	0	0
GEL-TGCT-0019	7	40	0	0	0	0	20
GEL-TGCT-0032	0	18	0	0	0	12	0
GEL-TGCT-0051	6	35	0	0	0	0	19
GEL-TGCT-0042	8	35	0	0	0	0	0
GEL-TGCT-0030	0	51	0	0	0	0	0
GEL-TGCT-0013	14	35	0	0	0	0	58
GEL-TGCT-0012	0	45	0	0	0	0	0
GEL-TGCT-0049	0	12	0	0	0	37	0
GEL-TGCT-0050	10	38	0	0	0	17	0
GEL-TGCT-0002	0	15	27	0	0	28	0
GEL-TGCT-0043	0	39	50	0	0	0	0
GEL-TGCT-0037	13	34	0	0	0	0	0
GEL-TGCT-0048	6	37	0	0	0	0	0
GEL-TGCT-0029	0	39	22	0	0	0	0
GEL-TGCT-0040	0	16	0	0	0	40	0

## Sheet: Supplementary Data 6e
Supplementary Data 6e. Summary of Structural Variant (S1,S2; https://cancer.sanger.ac.uk/signatures/sv/) signature attribution
Pseudo_ID	S1	S2
GEL-TGCT-0001	11	5
GEL-TGCT-0036	14	0
GEL-TGCT-0057	33	26
GEL-TGCT-0014	14	8
GEL-TGCT-0033	43	0
GEL-TGCT-0003	4	0
GEL-TGCT-0034	20	0
GEL-TGCT-0009	13	20
GEL-TGCT-0047	24	0
GEL-TGCT-0054	24	10
GEL-TGCT-0038	25	0
GEL-TGCT-0004	14	6
GEL-TGCT-0015	0	32
GEL-TGCT-0056	45	30
GEL-TGCT-0022	16	7
GEL-TGCT-0005	7	6
GEL-TGCT-0023	9	8
GEL-TGCT-0010	13	19
GEL-TGCT-0016	17	10
GEL-TGCT-0021	0	20
GEL-TGCT-0006	8	3
GEL-TGCT-0007	0	7
GEL-TGCT-0024	4	0
GEL-TGCT-0017	6	8
GEL-TGCT-0018	24	33
GEL-TGCT-0045	37	10
GEL-TGCT-0008	3	4
GEL-TGCT-0025	0	45
GEL-TGCT-0035	18	21
GEL-TGCT-0044	34	0
GEL-TGCT-0028	18	25
GEL-TGCT-0055	40	10
GEL-TGCT-0061	10	8
GEL-TGCT-0059	6	7
GEL-TGCT-0058	6	8
GEL-TGCT-0060	9	10
GEL-TGCT-0027	19	21
GEL-TGCT-0026	0	25
GEL-TGCT-0046	22	0
GEL-TGCT-0039	29	0
GEL-TGCT-0020	18	18
GEL-TGCT-0031	5	3
GEL-TGCT-0053	90	0
GEL-TGCT-0041	37	0
GEL-TGCT-0019	0	9
GEL-TGCT-0032	12	0
GEL-TGCT-0051	17	14
GEL-TGCT-0042	0	7
GEL-TGCT-0030	6	12
GEL-TGCT-0013	0	40
GEL-TGCT-0012	9	10
GEL-TGCT-0049	12	14
GEL-TGCT-0050	18	7
GEL-TGCT-0002	72	0
GEL-TGCT-0043	192	0
GEL-TGCT-0037	17	0
GEL-TGCT-0048	0	15
GEL-TGCT-0029	12	23
GEL-TGCT-0040	97	0
