# Supplementary material for: Genomic landscape of adult testicular germ cell tumours in the 100,000 Genomes Project
Source: Nat Commun. 2024 Oct 26;15:9247. doi: 10.1038/s41467-024-53193-6 (PMC11513037; doi:10.1038/s41467-024-53193-6)
Supplement: Supplementary file 10 — Supplementary Data 7 [file 41467_2024_53193_MOESM10_ESM.xlsx]

## Sheet: Supplementary Data 7a
Supplementary Data 7a. Enriched CNA regions identified used corrected permutation testing
Cohort	Event Type	Chr	Segment Start	Segment End
GEL TGCT	Gain	1	149097443	155765221
GEL TGCT	Gain	7	41892	58026523
GEL TGCT SEMINOMA	Gain	7	41892	56397059
GEL TGCT; GEL TGCT SEMINOMA	Gain	7	60995684	159225515
GEL TGCT	Gain	8	228083	43924885
GEL TGCT SEMINOMA	Gain	8	1456731	43924885
GEL TGCT	Gain	8	45946639	144996507
GEL TGCT SEMINOMA	Gain	8	45946639	129727889
GEL TGCT	Gain	12	55549	34832756
GEL TGCT SEMINOMA	Gain	12	55549	34716255
GEL TGCT	Gain	12	37258620	40392300
GEL TGCT SEMINOMA	Gain	12	37259112	37850890
GEL TGCT; GEL TGCT SEMINOMA	Gain	21	13224688	46590967
GEL TGCT SEMINOMA	Gain	22	15423077	20354351
GEL TGCT	Gain	22	15634074	20354351
GEL TGT	LOH	4	77171526	183557727
GEL TGCT SEMINOMA	LOH	4	139179602	183557727
GEL TGCT	LOH	5	20722	47100817
GEL TGCT SEMINOMA	LOH	5	21587	46282342
GEL TGCT	LOH	5	50867251	180375263
GEL TGCT SEMINOMA	LOH	5	50867251	176203042
GEL TGCT	LOH	9	106006	9388045
GEL TGCT SEMINOMA	LOH	9	105953	154933
GEL TGCT	LOH	9	63790522	135668296
GEL TGCT	LOH	11	202072	50702779
GEL TGCT SEMINOMA	LOH	11	202072	48496343
GEL TGCT	LOH	11	54543114	131795589
GEL TGCT SEMINOMA	LOH	11	55242683	122146306
GEL TGCT SEMINOMA	LOH	13	18455821	114055515
GEL TGCT SEMINOMA	LOH	18	56750	15396292
GEL TGCT	LOH	18	65950	13790878
GEL TGCT SEMINOMA	LOH	18	21074818	58913369
GEL TGCT	LOH	18	22217360	78880932
GEL TGCT SEMINOMA	LOH	23	238957	1824284
GEL TGCT	LOH	23	240261	2186143

## Sheet: Supplementary Data 7b
Supplementary Data 7b. Depleted CNA regions identified used corrected permutation testing
Cohort	Event Type	Chr	Segment Start	Segment End
GEL TGCT; GEL TGCT excluding mets	Gain	1	95303781	117333815
GEL TGCT; GEL TGCT excluding mets	Gain	4	86870829	169930338
GEL TGCT; GEL TGCT excluding mets	Gain	13	18222412	26309944
GEL TGCT; GEL TGCT excluding mets	Gain	14	16038675	16097385
GEL TGCT; GEL TGCT excluding mets	Gain	16	34170	34927062
GEL TGCT; GEL TGCT excluding mets	Gain	16	75694821	75694821
GEL TGCT; GEL TGCT excluding mets	Gain	17	38646974	38646974
GEL TGCT; GEL TGCT excluding mets	Gain	21	5250473	7916528
GEL TGCT; GEL TGCT excluding mets	Gain	22	10712352	10712449
GEL TGCT Seminomas	Gain	18	29964528	29964528
GEL TGCT; GEL TGCT excluding mets	LOH	1	147459753	147459753
GEL TGCT	LOH	7	31439	49734661
GEL TGCT	LOH	8	211635	32276945
GEL TGCT	LOH	8	51361055	137957524
GEL TGCT	LOH	12	47997874	91322542
GEL TGCT	LOH	14	16097994	16097994

## Sheet: Supplementary Data 7c
Supplementary Data 7c. AmplificationTimeR output for analysis of pre- and post-WGD gains using all mutations
Key: Gain (G), Whole Genome Duplication (W)
Note: A detailed explanation of AmplificationTimeR parameters can be found in the release documentation at https://github.com/Wedge-lab/AmplificationTimeR
Pseudo_ID	region	highest_copy_number	event_order	num_mutations_used	clonality_status	t_1	t_1_mean_bootstrap	t_1_lower_ci	t_1_upper_ci	t_2	t_2_mean_bootstrap	t_2_lower_ci	t_2_upper_ci	t_3	t_3_mean_bootstrap	t_3_lower_ci	t_3_upper_ci	t_4	t_4_mean_bootstrap	t_4_lower_ci	t_4_upper_ci	t_5	t_5_mean_bootstrap	t_5_lower_ci	t_5_upper_ci	t_6	t_6_mean_bootstrap	t_6_lower_ci	t_6_upper_ci	t_7	t_7_mean_bootstrap	t_7_lower_ci	t_7_upper_ci	t_8	t_8_mean_bootstrap	t_8_lower_ci	t_8_upper_ci	t_9	t_9_mean_bootstrap	t_9_lower_ci	t_9_upper_ci	t_10	t_10_mean_bootstrap	t_10_lower_ci	t_10_upper_ci	start	end	length
GEL-TGCT-0001	12:58569-133255670	2+2	W	69	clonal	0.230769	0.22984	0.224373	0.235306	NA	NA	NA	NA	NA	NA	NA	NA	NA	NA	NA	NA	NA	NA	NA	NA	NA	NA	NA	NA	NA	NA	NA	NA	NA	NA	NA	NA	NA	NA	NA	NA	NA	NA	NA	NA	58569	133255670	133197102
GEL-TGCT-0036	12:55549-34702654	7+2	GWGGG	57	clonal	0	0	0	0	0	0	0	0	0.593407	0.57666	0.559694	0.593626	0.989011	1.00149	0.968267	1.03471	1.68132	1.67337	1.65338	1.69336	NA	NA	NA	NA	NA	NA	NA	NA	NA	NA	NA	NA	NA	NA	NA	NA	NA	NA	NA	NA	55549	34702654	34647106
GEL-TGCT-0057	12:7692043-34718755	6+2	GWGG	135	clonal	0	0	0	0	0	0	0	0	0.0540541	0.0515901	0.0470305	0.0561497	0.648649	0.635219	0.62119	0.649247	NA	NA	NA	NA	NA	NA	NA	NA	NA	NA	NA	NA	NA	NA	NA	NA	NA	NA	NA	NA	NA	NA	NA	NA	7692043	34718755	27026713
GEL-TGCT-0033	12:20279160-34679674	4+2	GW	10	subclonal	0.428571	0.373396	0.347129	0.399662	0.428571	0.39421	0.375728	0.412692	NA	NA	NA	NA	NA	NA	NA	NA	NA	NA	NA	NA	NA	NA	NA	NA	NA	NA	NA	NA	NA	NA	NA	NA	NA	NA	NA	NA	NA	NA	NA	NA	20279160	34679674	14400515
GEL-TGCT-0033	12:34701832-43650714	4+1	GW	4	clonal	0	0	0	0	0	0	0	0	NA	NA	NA	NA	NA	NA	NA	NA	NA	NA	NA	NA	NA	NA	NA	NA	NA	NA	NA	NA	NA	NA	NA	NA	NA	NA	NA	NA	NA	NA	NA	NA	34701832	43650714	8948883
GEL-TGCT-0003	12:31258165-133244854	2+2	W	25	clonal	0	0	0	0	NA	NA	NA	NA	NA	NA	NA	NA	NA	NA	NA	NA	NA	NA	NA	NA	NA	NA	NA	NA	NA	NA	NA	NA	NA	NA	NA	NA	NA	NA	NA	NA	NA	NA	NA	NA	31258165	133244854	101986690
GEL-TGCT-0009	12:34716255-75449036	3+2	WG	75	subclonal	0	0	0	0	0.639535	0.617585	0.604721	0.630449	NA	NA	NA	NA	NA	NA	NA	NA	NA	NA	NA	NA	NA	NA	NA	NA	NA	NA	NA	NA	NA	NA	NA	NA	NA	NA	NA	NA	NA	NA	NA	NA	34716255	75449036	40732782
GEL-TGCT-0038	12:21162-25983611	4+2	WGG	43	clonal	0.105263	0.106205	0.0975142	0.114895	0.526316	0.51606	0.500275	0.531846	0.736842	0.714526	0.69688	0.732173	NA	NA	NA	NA	NA	NA	NA	NA	NA	NA	NA	NA	NA	NA	NA	NA	NA	NA	NA	NA	NA	NA	NA	NA	NA	NA	NA	NA	21162	25983611	25962450
GEL-TGCT-0038	12:26392214-34718755	5+2	WGGG	13	subclonal	0	0	0	0	0.388889	0.322393	0.29851	0.346277	0.388889	0.322393	0.29851	0.346277	0.777778	0.722664	0.688784	0.756544	NA	NA	NA	NA	NA	NA	NA	NA	NA	NA	NA	NA	NA	NA	NA	NA	NA	NA	NA	NA	NA	NA	NA	NA	26392214	34718755	8326542
GEL-TGCT-0004	12:21339-133218604	2+2	W	48	clonal	0	0	0	0	NA	NA	NA	NA	NA	NA	NA	NA	NA	NA	NA	NA	NA	NA	NA	NA	NA	NA	NA	NA	NA	NA	NA	NA	NA	NA	NA	NA	NA	NA	NA	NA	NA	NA	NA	NA	21339	133218604	133197266
GEL-TGCT-0056	12:22182-4500459	4+2	GW	11	clonal	0	0	0	0	0.166667	0.1458	0.133584	0.158017	NA	NA	NA	NA	NA	NA	NA	NA	NA	NA	NA	NA	NA	NA	NA	NA	NA	NA	NA	NA	NA	NA	NA	NA	NA	NA	NA	NA	NA	NA	NA	NA	22182	4500459	4478278
GEL-TGCT-0056	12:4506315-37804869	5+2	WGGG	129	clonal	0.0434783	0.0430391	0.039326	0.0467521	0.173913	0.16708	0.160196	0.173964	0.217391	0.210275	0.202782	0.217767	0.73913	0.730269	0.717334	0.743205	NA	NA	NA	NA	NA	NA	NA	NA	NA	NA	NA	NA	NA	NA	NA	NA	NA	NA	NA	NA	NA	NA	NA	NA	4506315	37804869	33298555
GEL-TGCT-0022	12:55549-37261381	4+2	WGG	32	clonal	0	0	0	0	0.324324	0.320518	0.303343	0.337694	0.486486	0.46991	0.448615	0.491205	NA	NA	NA	NA	NA	NA	NA	NA	NA	NA	NA	NA	NA	NA	NA	NA	NA	NA	NA	NA	NA	NA	NA	NA	NA	NA	NA	NA	55549	37261381	37205833
GEL-TGCT-0005	12:55549-33863430	5+2	WGGG	18	clonal	0.368421	0.346201	0.32986	0.362543	0.736842	0.689161	0.671479	0.706843	0.736842	0.689161	0.671479	0.706843	0.736842	0.743561	0.717151	0.769971	NA	NA	NA	NA	NA	NA	NA	NA	NA	NA	NA	NA	NA	NA	NA	NA	NA	NA	NA	NA	NA	NA	NA	NA	55549	33863430	33807882
GEL-TGCT-0005	12:33865179-86286967	2+2	W	12	clonal	0	0	0	0	NA	NA	NA	NA	NA	NA	NA	NA	NA	NA	NA	NA	NA	NA	NA	NA	NA	NA	NA	NA	NA	NA	NA	NA	NA	NA	NA	NA	NA	NA	NA	NA	NA	NA	NA	NA	33865179	86286967	52421789
GEL-TGCT-0010	12:7824271-17427293	4+2	GW	5	clonal	0	0	0	0	0	0	0	0	NA	NA	NA	NA	NA	NA	NA	NA	NA	NA	NA	NA	NA	NA	NA	NA	NA	NA	NA	NA	NA	NA	NA	NA	NA	NA	NA	NA	NA	NA	NA	NA	7824271	17427293	9603023
GEL-TGCT-0010	12:31908234-34546481	8+2	GGGW	3	clonal	0	0	0	0	0	0	0	0	0	0	0	0	0.8	0.7514	0.730033	0.772767	NA	NA	NA	NA	NA	NA	NA	NA	NA	NA	NA	NA	NA	NA	NA	NA	NA	NA	NA	NA	NA	NA	NA	NA	31908234	34546481	2638248
GEL-TGCT-0010	12:34552828-133255670	2+1	W	21	clonal	0	0	0	0	NA	NA	NA	NA	NA	NA	NA	NA	NA	NA	NA	NA	NA	NA	NA	NA	NA	NA	NA	NA	NA	NA	NA	NA	NA	NA	NA	NA	NA	NA	NA	NA	NA	NA	NA	NA	34552828	133255670	98702843
GEL-TGCT-0021	12:32551974-133255670	3+1	WG	26	clonal	0.117647	0.126275	0.116793	0.135756	0.823529	0.821522	0.804419	0.838624	NA	NA	NA	NA	NA	NA	NA	NA	NA	NA	NA	NA	NA	NA	NA	NA	NA	NA	NA	NA	NA	NA	NA	NA	NA	NA	NA	NA	NA	NA	NA	NA	32551974	133255670	100703697
GEL-TGCT-0006	12:55549-42664315	4+2	WGG	36	clonal	0	0	0	0	0.139535	0.135529	0.124426	0.146631	0.837209	0.80158	0.778373	0.824787	NA	NA	NA	NA	NA	NA	NA	NA	NA	NA	NA	NA	NA	NA	NA	NA	NA	NA	NA	NA	NA	NA	NA	NA	NA	NA	NA	NA	55549	42664315	42608767
GEL-TGCT-0007	12:12982-34832756	4+2	WGG	29	clonal	0	0	0	0	0.954545	0.93037	0.91126	0.949479	1.09091	1.07277	1.05371	1.09183	NA	NA	NA	NA	NA	NA	NA	NA	NA	NA	NA	NA	NA	NA	NA	NA	NA	NA	NA	NA	NA	NA	NA	NA	NA	NA	NA	NA	12982	34832756	34819775
GEL-TGCT-0024	12:10709-133255670	2+1	W	20	clonal	0	0	0	0	NA	NA	NA	NA	NA	NA	NA	NA	NA	NA	NA	NA	NA	NA	NA	NA	NA	NA	NA	NA	NA	NA	NA	NA	NA	NA	NA	NA	NA	NA	NA	NA	NA	NA	NA	NA	10709	133255670	133244962
GEL-TGCT-0017	12:55549-133254685	2+2	W	59	clonal	0.0655738	0.0666251	0.0627051	0.0705452	NA	NA	NA	NA	NA	NA	NA	NA	NA	NA	NA	NA	NA	NA	NA	NA	NA	NA	NA	NA	NA	NA	NA	NA	NA	NA	NA	NA	NA	NA	NA	NA	NA	NA	NA	NA	55549	133254685	133199137
GEL-TGCT-0045	12:22182-34702654	7+2	WGGGGG	37	clonal	0.166667	0.15733	0.144287	0.170373	0.333333	0.308128	0.29151	0.324747	0.333333	0.308128	0.29151	0.324747	0.666667	0.620261	0.601951	0.638571	0.666667	0.620261	0.601951	0.638571	0.5	0.462931	0.443748	0.482115	NA	NA	NA	NA	NA	NA	NA	NA	NA	NA	NA	NA	NA	NA	NA	NA	22182	34702654	34680473
GEL-TGCT-0008	12:34709189-54190244	3+1	WG	11	clonal	0	0	0	0	0	0	0	0	NA	NA	NA	NA	NA	NA	NA	NA	NA	NA	NA	NA	NA	NA	NA	NA	NA	NA	NA	NA	NA	NA	NA	NA	NA	NA	NA	NA	NA	NA	NA	NA	34709189	54190244	19481056
GEL-TGCT-0025	12:20667890-25456219	2+1	W	6	clonal	0	0	0	0	NA	NA	NA	NA	NA	NA	NA	NA	NA	NA	NA	NA	NA	NA	NA	NA	NA	NA	NA	NA	NA	NA	NA	NA	NA	NA	NA	NA	NA	NA	NA	NA	NA	NA	NA	NA	20667890	25456219	4788330
GEL-TGCT-0025	12:25457881-133254685	2+2	W	70	clonal	0.157895	0.156539	0.151364	0.161713	NA	NA	NA	NA	NA	NA	NA	NA	NA	NA	NA	NA	NA	NA	NA	NA	NA	NA	NA	NA	NA	NA	NA	NA	NA	NA	NA	NA	NA	NA	NA	NA	NA	NA	NA	NA	25457881	133254685	107796805
GEL-TGCT-0035	12:23994182-34702654	9+1	GGGWG	16	clonal	0	0	0	0	0	0	0	0	0	0	0	0	0	0	0	0	1.57895	1.52586	1.4672	1.58452	NA	NA	NA	NA	NA	NA	NA	NA	NA	NA	NA	NA	NA	NA	NA	NA	NA	NA	NA	NA	23994182	34702654	10708473
GEL-TGCT-0044	12:55549-37259112	5+2	WGGG	20	clonal	0	0	0	0	0.65625	0.609846	0.590411	0.629281	0.65625	0.609846	0.590411	0.629281	0.65625	0.609846	0.590411	0.629281	NA	NA	NA	NA	NA	NA	NA	NA	NA	NA	NA	NA	NA	NA	NA	NA	NA	NA	NA	NA	NA	NA	NA	NA	55549	37259112	37203564
GEL-TGCT-0028	12:20787545-26678995	5+2	WGGG	6	subclonal	0	0	0	0	0.7	0.570371	0.53429	0.606452	0.7	0.570371	0.53429	0.606452	0.7	0.570371	0.53429	0.606452	NA	NA	NA	NA	NA	NA	NA	NA	NA	NA	NA	NA	NA	NA	NA	NA	NA	NA	NA	NA	NA	NA	NA	NA	20787545	26678995	5891451
GEL-TGCT-0028	12:28834547-133245314	2+2	W	57	subclonal	0.0677966	0.0687811	0.0647405	0.0728216	NA	NA	NA	NA	NA	NA	NA	NA	NA	NA	NA	NA	NA	NA	NA	NA	NA	NA	NA	NA	NA	NA	NA	NA	NA	NA	NA	NA	NA	NA	NA	NA	NA	NA	NA	NA	28834547	133245314	104410768
GEL-TGCT-0055	12:12858-21002584	3+2	WG	29	clonal	0	0	0	0	0	0	0	0	NA	NA	NA	NA	NA	NA	NA	NA	NA	NA	NA	NA	NA	NA	NA	NA	NA	NA	NA	NA	NA	NA	NA	NA	NA	NA	NA	NA	NA	NA	NA	NA	12858	21002584	20989727
GEL-TGCT-0055	12:21005217-111094163	2+2	W	102	clonal	0.0384615	0.0370072	0.0346805	0.039334	NA	NA	NA	NA	NA	NA	NA	NA	NA	NA	NA	NA	NA	NA	NA	NA	NA	NA	NA	NA	NA	NA	NA	NA	NA	NA	NA	NA	NA	NA	NA	NA	NA	NA	NA	NA	21005217	111094163	90088947
GEL-TGCT-0061	12:21162-29434972	3+2	WG	23	clonal	0.178571	0.188301	0.17448	0.202122	0.535714	0.519911	0.497209	0.542612	NA	NA	NA	NA	NA	NA	NA	NA	NA	NA	NA	NA	NA	NA	NA	NA	NA	NA	NA	NA	NA	NA	NA	NA	NA	NA	NA	NA	NA	NA	NA	NA	21162	29434972	29413811
GEL-TGCT-0061	12:29792320-73381318	3+2	WG	14	clonal	0.277778	0.255406	0.235696	0.275115	0.555556	0.519615	0.490669	0.54856	NA	NA	NA	NA	NA	NA	NA	NA	NA	NA	NA	NA	NA	NA	NA	NA	NA	NA	NA	NA	NA	NA	NA	NA	NA	NA	NA	NA	NA	NA	NA	NA	29792320	73381318	43588999
GEL-TGCT-0059	12:21162-116186015	3+2	WG	55	clonal	0	0	0	0	1.28378	1.27452	1.25913	1.28991	NA	NA	NA	NA	NA	NA	NA	NA	NA	NA	NA	NA	NA	NA	NA	NA	NA	NA	NA	NA	NA	NA	NA	NA	NA	NA	NA	NA	NA	NA	NA	NA	21162	116186015	116164854
GEL-TGCT-0058	12:21162-116130618	3+2	WG	53	clonal	0.0757576	0.0715637	0.0654507	0.0776767	0.833333	0.827835	0.810814	0.844856	NA	NA	NA	NA	NA	NA	NA	NA	NA	NA	NA	NA	NA	NA	NA	NA	NA	NA	NA	NA	NA	NA	NA	NA	NA	NA	NA	NA	NA	NA	NA	NA	21162	116130618	116109457
GEL-TGCT-0060	12:21162-29434972	3+2	WG	24	clonal	0.15625	0.150731	0.138636	0.162827	0.9375	0.943993	0.918783	0.969203	NA	NA	NA	NA	NA	NA	NA	NA	NA	NA	NA	NA	NA	NA	NA	NA	NA	NA	NA	NA	NA	NA	NA	NA	NA	NA	NA	NA	NA	NA	NA	NA	21162	29434972	29413811
GEL-TGCT-0060	12:29791874-73340219	3+2	WG	14	clonal	0	0	0	0	1.11111	1.037	1.00453	1.06948	NA	NA	NA	NA	NA	NA	NA	NA	NA	NA	NA	NA	NA	NA	NA	NA	NA	NA	NA	NA	NA	NA	NA	NA	NA	NA	NA	NA	NA	NA	NA	NA	29791874	73340219	43548346
GEL-TGCT-0027	12:55549-12856445	4+2	WGG	17	subclonal	0	0	0	0	0.923077	0.873631	0.848626	0.898637	1.15385	1.09981	1.0732	1.12641	NA	NA	NA	NA	NA	NA	NA	NA	NA	NA	NA	NA	NA	NA	NA	NA	NA	NA	NA	NA	NA	NA	NA	NA	NA	NA	NA	NA	55549	12856445	12800897
GEL-TGCT-0027	12:27184416-34712062	4+2	WGG	7	subclonal	0	0	0	0	0.666667	0.59709	0.55543	0.638751	0.666667	0.59709	0.55543	0.638751	NA	NA	NA	NA	NA	NA	NA	NA	NA	NA	NA	NA	NA	NA	NA	NA	NA	NA	NA	NA	NA	NA	NA	NA	NA	NA	NA	NA	27184416	34712062	7527647
GEL-TGCT-0011	12:55549-133243295	2+2	W	22	clonal	0.166667	0.159954	0.151323	0.168585	NA	NA	NA	NA	NA	NA	NA	NA	NA	NA	NA	NA	NA	NA	NA	NA	NA	NA	NA	NA	NA	NA	NA	NA	NA	NA	NA	NA	NA	NA	NA	NA	NA	NA	NA	NA	55549	133243295	133187747
GEL-TGCT-0026	12:55549-95100136	3+2	WG	56	clonal	0	0	0	0	0.333333	0.327049	0.314035	0.340064	NA	NA	NA	NA	NA	NA	NA	NA	NA	NA	NA	NA	NA	NA	NA	NA	NA	NA	NA	NA	NA	NA	NA	NA	NA	NA	NA	NA	NA	NA	NA	NA	55549	95100136	95044588
GEL-TGCT-0046	12:10709-34718755	6+2	GWGG	22	clonal	0	0	0	0	0.235294	0.223675	0.205674	0.241677	0.470588	0.450372	0.425801	0.474943	1.64706	1.62304	1.57033	1.67574	NA	NA	NA	NA	NA	NA	NA	NA	NA	NA	NA	NA	NA	NA	NA	NA	NA	NA	NA	NA	NA	NA	NA	NA	10709	34718755	34708047
GEL-TGCT-0039	12:22493-34718572	8+1	GGWGG	21	clonal	0	0	0	0	0	0	0	0	0.28125	0.269966	0.247775	0.292156	1.125	1.09945	1.06743	1.13148	1.125	1.13315	1.07862	1.18768	NA	NA	NA	NA	NA	NA	NA	NA	NA	NA	NA	NA	NA	NA	NA	NA	NA	NA	NA	NA	22493	34718572	34696080
GEL-TGCT-0020	12:79927-133249425	2+2	W	61	clonal	0.0634921	0.0651415	0.0614321	0.0688509	NA	NA	NA	NA	NA	NA	NA	NA	NA	NA	NA	NA	NA	NA	NA	NA	NA	NA	NA	NA	NA	NA	NA	NA	NA	NA	NA	NA	NA	NA	NA	NA	NA	NA	NA	NA	79927	133249425	133169499
GEL-TGCT-0031	12:55549-34716124	4+2	GW	8	clonal	0	0	0	0	0.666667	0.644678	0.629555	0.6598	NA	NA	NA	NA	NA	NA	NA	NA	NA	NA	NA	NA	NA	NA	NA	NA	NA	NA	NA	NA	NA	NA	NA	NA	NA	NA	NA	NA	NA	NA	NA	NA	55549	34716124	34660576
GEL-TGCT-0031	12:34716226-55684405	2+2	W	3	clonal	0.8	0.7712	0.751729	0.790671	NA	NA	NA	NA	NA	NA	NA	NA	NA	NA	NA	NA	NA	NA	NA	NA	NA	NA	NA	NA	NA	NA	NA	NA	NA	NA	NA	NA	NA	NA	NA	NA	NA	NA	NA	NA	34716226	55684405	20968180
GEL-TGCT-0053	12:81814-34707162	3+1	WG	25	clonal	0.387097	0.353442	0.339153	0.367732	0.387097	0.353442	0.339153	0.367732	NA	NA	NA	NA	NA	NA	NA	NA	NA	NA	NA	NA	NA	NA	NA	NA	NA	NA	NA	NA	NA	NA	NA	NA	NA	NA	NA	NA	NA	NA	NA	NA	81814	34707162	34625349
GEL-TGCT-0041	12:92928-34718755	6+2	GGW	25	subclonal	0	0	0	0	0	0	0	0	0.148148	0.137626	0.129819	0.145433	NA	NA	NA	NA	NA	NA	NA	NA	NA	NA	NA	NA	NA	NA	NA	NA	NA	NA	NA	NA	NA	NA	NA	NA	NA	NA	NA	NA	92928	34718755	34625828
GEL-TGCT-0019	12:22182-115580996	2+2	W	58	clonal	0.15873	0.153285	0.147953	0.158617	NA	NA	NA	NA	NA	NA	NA	NA	NA	NA	NA	NA	NA	NA	NA	NA	NA	NA	NA	NA	NA	NA	NA	NA	NA	NA	NA	NA	NA	NA	NA	NA	NA	NA	NA	NA	22182	115580996	115558815
GEL-TGCT-0032	12:34248111-133249425	5+1	WGGG	58	clonal	0.06	0.0563997	0.051702	0.0610973	0.36	0.353711	0.343007	0.364415	0.72	0.715998	0.704435	0.727562	1.38	1.37652	1.36373	1.38931	NA	NA	NA	NA	NA	NA	NA	NA	NA	NA	NA	NA	NA	NA	NA	NA	NA	NA	NA	NA	NA	NA	NA	NA	34248111	133249425	99001315
GEL-TGCT-0042	12:99618-39344895	4+2	WGG	10	clonal	0	0	0	0	0.75	0.7085	0.674746	0.742254	1.5	1.42035	1.38293	1.45776	NA	NA	NA	NA	NA	NA	NA	NA	NA	NA	NA	NA	NA	NA	NA	NA	NA	NA	NA	NA	NA	NA	NA	NA	NA	NA	NA	NA	99618	39344895	39245278
GEL-TGCT-0013	12:17293458-18933518	5+1	WGGG	7	clonal	0.666667	0.585201	0.559503	0.610899	1	0.931867	0.910628	0.953106	1	0.931867	0.910628	0.953106	1	0.931867	0.910628	0.953106	NA	NA	NA	NA	NA	NA	NA	NA	NA	NA	NA	NA	NA	NA	NA	NA	NA	NA	NA	NA	NA	NA	NA	NA	17293458	18933518	1640061
GEL-TGCT-0013	12:26040003-37264007	3+2	WG	5	subclonal	0	0	0	0	1.42857	1.3679	1.31492	1.42087	NA	NA	NA	NA	NA	NA	NA	NA	NA	NA	NA	NA	NA	NA	NA	NA	NA	NA	NA	NA	NA	NA	NA	NA	NA	NA	NA	NA	NA	NA	NA	NA	26040003	37264007	11224005
GEL-TGCT-0012	12:79927-29793030	3+2	WG	28	clonal	0.142857	0.137652	0.126393	0.14891	0.714286	0.701902	0.680798	0.723007	NA	NA	NA	NA	NA	NA	NA	NA	NA	NA	NA	NA	NA	NA	NA	NA	NA	NA	NA	NA	NA	NA	NA	NA	NA	NA	NA	NA	NA	NA	NA	NA	79927	29793030	29713104
GEL-TGCT-0012	12:29793141-133219598	2+2	W	68	clonal	0.162162	0.164906	0.15977	0.170042	NA	NA	NA	NA	NA	NA	NA	NA	NA	NA	NA	NA	NA	NA	NA	NA	NA	NA	NA	NA	NA	NA	NA	NA	NA	NA	NA	NA	NA	NA	NA	NA	NA	NA	NA	NA	29793141	133219598	103426458
GEL-TGCT-0002	12:55549-25617425	6+2	GWGG	25	clonal	0	0	0	0	0	0	0	0	0.842105	0.816027	0.789132	0.842921	1.89474	1.86173	1.83135	1.89211	NA	NA	NA	NA	NA	NA	NA	NA	NA	NA	NA	NA	NA	NA	NA	NA	NA	NA	NA	NA	NA	NA	NA	NA	55549	25617425	25561877
GEL-TGCT-0002	12:25762867-30261631	4+2	WGG	6	clonal	0	0	0	0	0.75	0.660814	0.617459	0.704169	0.75	0.660814	0.617459	0.704169	NA	NA	NA	NA	NA	NA	NA	NA	NA	NA	NA	NA	NA	NA	NA	NA	NA	NA	NA	NA	NA	NA	NA	NA	NA	NA	NA	NA	25762867	30261631	4498765
GEL-TGCT-0043	12:34395014-59949483	3+2	WG	31	clonal	0	0	0	0	0.694444	0.655467	0.634403	0.67653	NA	NA	NA	NA	NA	NA	NA	NA	NA	NA	NA	NA	NA	NA	NA	NA	NA	NA	NA	NA	NA	NA	NA	NA	NA	NA	NA	NA	NA	NA	NA	NA	34395014	59949483	25554470
GEL-TGCT-0037	12:5329535-24520233	5+2	WGGG	21	clonal	0.368421	0.339558	0.323169	0.355946	0.552632	0.512057	0.494386	0.529728	0.736842	0.707435	0.688433	0.726436	0.552632	0.55838	0.534029	0.58273	NA	NA	NA	NA	NA	NA	NA	NA	NA	NA	NA	NA	NA	NA	NA	NA	NA	NA	NA	NA	NA	NA	NA	NA	5329535	24520233	19190699
GEL-TGCT-0037	12:24548560-30060510	2+2	W	5	clonal	0	0	0	0	NA	NA	NA	NA	NA	NA	NA	NA	NA	NA	NA	NA	NA	NA	NA	NA	NA	NA	NA	NA	NA	NA	NA	NA	NA	NA	NA	NA	NA	NA	NA	NA	NA	NA	NA	NA	24548560	30060510	5511951
GEL-TGCT-0037	12:30060951-133254685	2+1	W	51	clonal	0.0576923	0.0576809	0.0528764	0.0624855	NA	NA	NA	NA	NA	NA	NA	NA	NA	NA	NA	NA	NA	NA	NA	NA	NA	NA	NA	NA	NA	NA	NA	NA	NA	NA	NA	NA	NA	NA	NA	NA	NA	NA	NA	NA	30060951	133254685	103193735
GEL-TGCT-0048	12:83824-31806580	3+2	WG	7	clonal	0	0	0	0	1.11111	1.04914	1.00363	1.09465	NA	NA	NA	NA	NA	NA	NA	NA	NA	NA	NA	NA	NA	NA	NA	NA	NA	NA	NA	NA	NA	NA	NA	NA	NA	NA	NA	NA	NA	NA	NA	NA	83824	31806580	31722757
GEL-TGCT-0048	12:34102032-133244275	2+2	W	23	clonal	0.16	0.15086	0.142472	0.159248	NA	NA	NA	NA	NA	NA	NA	NA	NA	NA	NA	NA	NA	NA	NA	NA	NA	NA	NA	NA	NA	NA	NA	NA	NA	NA	NA	NA	NA	NA	NA	NA	NA	NA	NA	NA	34102032	133244275	99142244
GEL-TGCT-0029	12:2188187-9323569	5+2	GWG	8	clonal	0.466667	0.417068	0.388329	0.445808	0.466667	0.417068	0.388329	0.445808	0.2	0.202092	0.193667	0.210516	NA	NA	NA	NA	NA	NA	NA	NA	NA	NA	NA	NA	NA	NA	NA	NA	NA	NA	NA	NA	NA	NA	NA	NA	NA	NA	NA	NA	2188187	9323569	7135383
GEL-TGCT-0029	12:11199292-27667644	6+2	GGW	23	clonal	0	0	0	0	0	0	0	0	0.296296	0.287704	0.277936	0.297473	NA	NA	NA	NA	NA	NA	NA	NA	NA	NA	NA	NA	NA	NA	NA	NA	NA	NA	NA	NA	NA	NA	NA	NA	NA	NA	NA	NA	11199292	27667644	16468353
GEL-TGCT-0029	12:27668923-33381202	4+2	WGG	6	clonal	0	0	0	0	0.6	0.49774	0.459689	0.535791	1.8	1.74688	1.70318	1.79058	NA	NA	NA	NA	NA	NA	NA	NA	NA	NA	NA	NA	NA	NA	NA	NA	NA	NA	NA	NA	NA	NA	NA	NA	NA	NA	NA	NA	27668923	33381202	5712280
GEL-TGCT-0029	12:33393845-63542552	2+2	W	10	clonal	0.571429	0.546486	0.531973	0.560999	NA	NA	NA	NA	NA	NA	NA	NA	NA	NA	NA	NA	NA	NA	NA	NA	NA	NA	NA	NA	NA	NA	NA	NA	NA	NA	NA	NA	NA	NA	NA	NA	NA	NA	NA	NA	33393845	63542552	30148708

## Sheet: Supplementary Data 7d
Supplementary Data 7d. AmplificationTimeR output for analysis of pre- and post-WGD gains using only clocklike mutations
Key: Gain (G), Whole Genome Duplication (W)
Note: A detailed explanation of AmplificationTimeR parameters can be found in the release documentation at https://github.com/Wedge-lab/AmplificationTimeR
Pseudo_ID	region	highest_copy_number	event_order	num_mutations_used	clonality_status	t_1	t_1_mean_bootstrap	t_1_lower_ci	t_1_upper_ci	t_2	t_2_mean_bootstrap	t_2_lower_ci	t_2_upper_ci	t_3	t_3_mean_bootstrap	t_3_lower_ci	t_3_upper_ci	t_4	t_4_mean_bootstrap	t_4_lower_ci	t_4_upper_ci	t_5	t_5_mean_bootstrap	t_5_lower_ci	t_5_upper_ci	t_6	t_6_mean_bootstrap	t_6_lower_ci	t_6_upper_ci	t_7	t_7_mean_bootstrap	t_7_lower_ci	t_7_upper_ci	t_8	t_8_mean_bootstrap	t_8_lower_ci	t_8_upper_ci	t_9	t_9_mean_bootstrap	t_9_lower_ci	t_9_upper_ci	t_10	t_10_mean_bootstrap	t_10_lower_ci	t_10_upper_ci	start	end	length
GEL-TGCT-0036	12:55549-34702654	7+2	GWGGG	3	clonal	0	0	0	0	0	0	0	0	1.5	1.231	1.16118	1.30082	0	0	0	0	1.5	1.231	1.16118	1.30082	NA	NA	NA	NA	NA	NA	NA	NA	NA	NA	NA	NA	NA	NA	NA	NA	NA	NA	NA	NA	55549	34702654	34647106
GEL-TGCT-0057	12:7692043-34718755	6+2	GWGG	4	clonal	0	0	0	0	0	0	0	0	0	0	0	0	0	0	0	0	NA	NA	NA	NA	NA	NA	NA	NA	NA	NA	NA	NA	NA	NA	NA	NA	NA	NA	NA	NA	NA	NA	NA	NA	7692043	34718755	27026713
GEL-TGCT-0056	12:4506315-37804869	5+2	WGGG	3	clonal	0	0	0	0	0	0	0	0	0	0	0	0	0	0	0	0	NA	NA	NA	NA	NA	NA	NA	NA	NA	NA	NA	NA	NA	NA	NA	NA	NA	NA	NA	NA	NA	NA	NA	NA	4506315	37804869	33298555
GEL-TGCT-0022	12:55549-37261381	4+2	WGG	3	clonal	0	0	0	0	0	0	0	0	1.5	1.2852	1.20027	1.37013	NA	NA	NA	NA	NA	NA	NA	NA	NA	NA	NA	NA	NA	NA	NA	NA	NA	NA	NA	NA	NA	NA	NA	NA	NA	NA	NA	NA	55549	37261381	37205833
GEL-TGCT-0006	12:55549-42664315	4+2	WGG	5	clonal	0	0	0	0	0	0	0	0	0	0	0	0	NA	NA	NA	NA	NA	NA	NA	NA	NA	NA	NA	NA	NA	NA	NA	NA	NA	NA	NA	NA	NA	NA	NA	NA	NA	NA	NA	NA	55549	42664315	42608767
GEL-TGCT-0017	12:55549-133254685	2+2	W	4	clonal	0	0	0	0	NA	NA	NA	NA	NA	NA	NA	NA	NA	NA	NA	NA	NA	NA	NA	NA	NA	NA	NA	NA	NA	NA	NA	NA	NA	NA	NA	NA	NA	NA	NA	NA	NA	NA	NA	NA	55549	133254685	133199137
GEL-TGCT-0045	12:22182-34702654	7+2	WGGGGG	4	clonal	0	0	0	0	0	0	0	0	0	0	0	0	0	0	0	0	0	0	0	0	0	0	0	0	NA	NA	NA	NA	NA	NA	NA	NA	NA	NA	NA	NA	NA	NA	NA	NA	22182	34702654	34680473
GEL-TGCT-0044	12:55549-37259112	5+2	WGGG	3	clonal	0	0	0	0	1	0.802655	0.757725	0.847584	1	0.802655	0.757725	0.847584	1	0.802655	0.757725	0.847584	NA	NA	NA	NA	NA	NA	NA	NA	NA	NA	NA	NA	NA	NA	NA	NA	NA	NA	NA	NA	NA	NA	NA	NA	55549	37259112	37203564
GEL-TGCT-0028	12:28834547-133245314	2+2	W	9	subclonal	0	0	0	0	NA	NA	NA	NA	NA	NA	NA	NA	NA	NA	NA	NA	NA	NA	NA	NA	NA	NA	NA	NA	NA	NA	NA	NA	NA	NA	NA	NA	NA	NA	NA	NA	NA	NA	NA	NA	28834547	133245314	104410768
GEL-TGCT-0055	12:21005217-111094163	2+2	W	3	clonal	0	0	0	0	NA	NA	NA	NA	NA	NA	NA	NA	NA	NA	NA	NA	NA	NA	NA	NA	NA	NA	NA	NA	NA	NA	NA	NA	NA	NA	NA	NA	NA	NA	NA	NA	NA	NA	NA	NA	21005217	111094163	90088947
GEL-TGCT-0053	12:81814-34707162	3+1	WG	4	clonal	0	0	0	0	0	0	0	0	NA	NA	NA	NA	NA	NA	NA	NA	NA	NA	NA	NA	NA	NA	NA	NA	NA	NA	NA	NA	NA	NA	NA	NA	NA	NA	NA	NA	NA	NA	NA	NA	81814	34707162	34625349
GEL-TGCT-0041	12:92928-34718755	6+2	GGW	3	subclonal	0	0	0	0	0	0	0	0	0	0	0	0	NA	NA	NA	NA	NA	NA	NA	NA	NA	NA	NA	NA	NA	NA	NA	NA	NA	NA	NA	NA	NA	NA	NA	NA	NA	NA	NA	NA	92928	34718755	34625828
GEL-TGCT-0043	12:34395014-59949483	3+2	WG	7	clonal	0	0	0	0	0	0	0	0	NA	NA	NA	NA	NA	NA	NA	NA	NA	NA	NA	NA	NA	NA	NA	NA	NA	NA	NA	NA	NA	NA	NA	NA	NA	NA	NA	NA	NA	NA	NA	NA	34395014	59949483	25554470
GEL-TGCT-0037	12:30060951-133254685	2+1	W	3	clonal	0	0	0	0	NA	NA	NA	NA	NA	NA	NA	NA	NA	NA	NA	NA	NA	NA	NA	NA	NA	NA	NA	NA	NA	NA	NA	NA	NA	NA	NA	NA	NA	NA	NA	NA	NA	NA	NA	NA	30060951	133254685	103193735

## Sheet: Supplementary Data 7e
Supplementary Data 7e. Multidimensional Bayesian Dirichlet process-based clustering of 4 regions from single primary seminoma in participant GEL-TGCT-0058
cluster.no	Sample A	Sample B	Sample C	Sample D	estimated.no.of.mutations	no.of.mutations.assigned
1	0.02205	0	0	0.45178	15.208	14
2	0.27965	0.39887	0.41321	0.2901	57.824	63
3	0.23169	0.11466	0.06817	0.09559	19.425	20
4	0.93804	0.91858	0.93382	0.93091	981.608	987
